# Supplementary material for: Tandem‐Mass‐Tag Based Proteomic Analysis Facilitates Analyzing Critical Factors of Porous Silicon Nanoparticles in Determining Their Biological Responses under Diseased Condition
Source: Adv Sci (Weinh). 2020 Jun 23;7(15):2001129. doi: 10.1002/advs.202001129 (PMC7404168; doi:10.1002/advs.202001129)
Supplement: Supplementary file 2 — Supporting data1 [file ADVS-7-2001129-s002.xlsx]

## Sheet: Supplementary Data S1
Supplementary Data S1
Different PSi at the concentration of 20 μg/mL were incubated with ALI plasma at 4℃ for 4 h. Corona proteins identified by TMT for the indicated PSi, including their assestion, basic description, sum posterior error probability (PEP) score, percentage of the protein sequence covered by identified peptides (Coverage), number of distinct peptide sequences in the protein group (# Peptides), total nu…

## Sheet: Complete database
Accession	Description	Sum PEP Score	Coverage [%]	# Peptides	# PSMs	# Unique Peptides	# AAs	Calc. pI	MW [kDa]	Abundances (Grouped): TO			Abundances (Grouped): TC			Abundances (Grouped): Un
										TO-1	TO-2	TO-3	TC-1	TC-2	TC-3	Un-1	Un-2	Un-3
E9Q414	Apolipoprotein B-100 OS=Mus musculus OX=10090 GN=Apob PE=1 SV=1	1893.24	53	198	998	198	4505	6.81	509.1	163.8	165.9	167	73.6	71.8	81.1	66	57.3	53.5
P11276	Fibronectin OS=Mus musculus OX=10090 GN=Fn1 PE=1 SV=4	1219.16	63	111	650	111	2477	5.59	272.4	87.5	99.4	91.3	118.8	127.1	116.9	74.4	100	84.6
E9PV24	Fibrinogen alpha chain OS=Mus musculus OX=10090 GN=Fga PE=1 SV=1	1213.31	76	76	3432	76	789	6.11	87.4	45.8	59.4	48.3	155.5	146.4	139.1	88.9	113.4	103.3
P07724	Serum albumin OS=Mus musculus OX=10090 GN=Alb PE=1 SV=3	1183.18	90	78	3969	78	608	6.07	68.6	49.8	47	50.4	100.3	109.3	103.9	156.9	118.8	163.6
Q8K0E8	Fibrinogen beta chain OS=Mus musculus OX=10090 GN=Fgb PE=1 SV=1	1172.47	82	51	3319	51	481	7.08	54.7	66.5	86	78.7	128.7	120.1	118.9	80.3	126.8	94.1
Q8VCM7	Fibrinogen gamma chain OS=Mus musculus OX=10090 GN=Fgg PE=1 SV=1	1045.13	87	47	3813	47	436	5.86	49.4	47.6	61.4	58.9	136.5	124.4	126.2	101.9	124.7	118.2
Q61838	Pregnancy zone protein OS=Mus musculus OX=10090 GN=Pzp PE=1 SV=3	974.077	57	66	630	66	1495	6.68	165.7	93.6	79.9	86.2	109.4	108.8	102.2	85	119.1	115.9
P16546	Spectrin alpha chain, non-erythrocytic 1 OS=Mus musculus OX=10090 GN=Sptan1 PE=1 SV=4	936.777	62	131	309	130	2472	5.33	284.4	41.8	48	48.9	121.4	116.7	105	105.6	162.4	150.4
P28665	Murinoglobulin-1 OS=Mus musculus OX=10090 GN=Mug1 PE=1 SV=3	903.302	54	67	721	39	1476	6.42	165.2	107.9	99.7	103.1	96	96.5	90.4	101.8	102	102.6
P35441	Thrombospondin-1 OS=Mus musculus OX=10090 GN=Thbs1 PE=1 SV=1	900.457	63	66	609	65	1170	4.96	129.6	121.5	122.4	121.9	83.3	82.2	77.5	105.5	93.7	92.1
P06728	Apolipoprotein A-IV OS=Mus musculus OX=10090 GN=Apoa4 PE=1 SV=3	892.468	81	40	3128	39	395	5.47	45	89.8	90.6	91.8	107.8	109.2	98.5	104.1	98.5	109.7
O08677	Kininogen-1 OS=Mus musculus OX=10090 GN=Kng1 PE=1 SV=1	886.362	58	41	2455	41	661	6.54	73.1	79.4	82	83.1	92.4	98.1	89	112.1	127.9	136.2
P26039	Talin-1 OS=Mus musculus OX=10090 GN=Tln1 PE=1 SV=2	884.392	59	113	291	101	2541	6.18	269.7	120.8	118.7	123.9	96.7	97.8	100.4	89.7	76.3	75.8
P20918	Plasminogen OS=Mus musculus OX=10090 GN=Plg PE=1 SV=3	820.229	75	54	975	54	812	6.6	90.7	217.7	212.6	191.5	49.9	50.1	51.8	46.1	44.2	36.1
Q9JHU4	Cytoplasmic dynein 1 heavy chain 1 OS=Mus musculus OX=10090 GN=Dync1h1 PE=1 SV=2	819.821	42	167	258	167	4644	6.42	531.7	102.4	114.7	116.3	107.3	95.6	104.5	96	78.8	84.5
A6X935	Inter alpha-trypsin inhibitor, heavy chain 4 OS=Mus musculus OX=10090 GN=Itih4 PE=1 SV=2	805.604	68	50	1364	50	942	6.4	104.6	34.7	38.6	39.9	106.6	97.9	95.8	171.1	149	166.4
O88783	Coagulation factor V OS=Mus musculus OX=10090 GN=F5 PE=1 SV=1	792.117	41	77	477	77	2183	6.05	247.1	110.4	103.2	96.3	91.9	97.4	85	93.1	112.8	109.8
Q8C196	Carbamoyl-phosphate synthase [ammonia], mitochondrial OS=Mus musculus OX=10090 GN=Cps1 PE=1 SV=2	791.478	66	69	397	69	1500	6.92	164.5	152.1	133.1	154	89.3	81.8	84.8	77.5	63.8	63.4
Q8CIZ8	von Willebrand factor OS=Mus musculus OX=10090 GN=Vwf PE=1 SV=2	730.229	41	88	302	88	2813	5.5	309.1	62.2	73	60.8	151.1	133.9	111.6	93.4	106.8	107.2
P01027	Complement C3 OS=Mus musculus OX=10090 GN=C3 PE=1 SV=3	693.032	61	89	383	89	1663	6.73	186.4	143.4	107.9	119.2	91.8	90.5	95.1	81.1	91.8	79.2
P06909	Complement factor H OS=Mus musculus OX=10090 GN=Cfh PE=1 SV=2	671.201	64	59	354	59	1234	6.99	139	140.6	126.6	130.8	75.1	79.3	78	85.1	100.6	84
P17182	Alpha-enolase OS=Mus musculus OX=10090 GN=Eno1 PE=1 SV=3	627.28	74	25	1032	19	434	6.8	47.1	130	137.3	126.5	103.1	95.2	93.9	73.4	75.2	65.4
P19096	Fatty acid synthase OS=Mus musculus OX=10090 GN=Fasn PE=1 SV=2	598.767	47	89	223	89	2504	6.58	272.3	119.7	111	118.8	90.6	86.3	87.1	111.3	82.7	92.6
Q8BL66	Early endosome antigen 1 OS=Mus musculus OX=10090 GN=Eea1 PE=1 SV=2	576.528	63	81	191	81	1411	5.77	160.8	50.2	55.7	53.1	104.7	107.6	93.3	108.7	169.8	156.8
Q8R0Y6	Cytosolic 10-formyltetrahydrofolate dehydrogenase OS=Mus musculus OX=10090 GN=Aldh1l1 PE=1 SV=1	570.532	76	55	275	55	902	5.91	98.6	146.9	144.7	157.6	86.2	88.8	81.2	71.1	64.4	59.2
Q80X90	Filamin-B OS=Mus musculus OX=10090 GN=Flnb PE=1 SV=3	570.115	52	101	182	91	2602	5.71	277.7	68.5	73.9	75.2	119.7	119.7	129.8	85.5	115.8	111.8
Q8VDD5	Myosin-9 OS=Mus musculus OX=10090 GN=Myh9 PE=1 SV=4	569.213	50	91	190	73	1960	5.66	226.2	101.4	102.7	102.8	98	98.6	107.7	87.8	103.6	97.3
P63017	Heat shock cognate 71 kDa protein OS=Mus musculus OX=10090 GN=Hspa8 PE=1 SV=1	561.98	62	34	614	22	646	5.52	70.8	82	81.8	88.9	114.4	108.4	107.7	115.6	100.1	101.1
P26262	Plasma kallikrein OS=Mus musculus OX=10090 GN=Klkb1 PE=1 SV=2	553.744	70	40	1018	39	638	8.02	71.3	155.5	145.8	136.1	80.5	82.8	77.3	70.7	76.6	74.7
P21614	Vitamin D-binding protein OS=Mus musculus OX=10090 GN=Gc PE=1 SV=2	553.497	85	32	798	32	476	5.5	53.6	50.2	50.9	53.9	111.6	104	100.9	182.1	111.2	135.2
Q8CIT9	Suprabasin OS=Mus musculus OX=10090 GN=Sbsn PE=2 SV=1	541.181	71	23	271	23	700	7.31	72.3	86.8	100.1	65.5	108.9	120	102.5	96.5	107	112.7
Q8CG19	Latent-transforming growth factor beta-binding protein 1 OS=Mus musculus OX=10090 GN=Ltbp1 PE=1 SV=2	516.078	42	51	195	50	1712	6.02	186.6	133.8	125.8	128.7	87.6	88.9	84.4	72.4	93.1	85.4
P29699	Alpha-2-HS-glycoprotein OS=Mus musculus OX=10090 GN=Ahsg PE=1 SV=1	499.373	73	17	985	17	345	6.51	37.3	41.3	42.4	47.1	105.9	105.5	93.2	156.4	141.4	166.8
Q99PL5	Ribosome-binding protein 1 OS=Mus musculus OX=10090 GN=Rrbp1 PE=1 SV=2	476.145	34	51	208	51	1605	9.33	172.8	117.6	120.9	113.9	100.2	102.1	94.1	70.3	96.2	84.8
P11499	Heat shock protein HSP 90-beta OS=Mus musculus OX=10090 GN=Hsp90ab1 PE=1 SV=3	466.275	61	38	343	26	724	5.03	83.2	84.7	79.4	87.7	121	107.1	116.8	126.9	80.3	96.1
Q921I1	Serotransferrin OS=Mus musculus OX=10090 GN=Tf PE=1 SV=1	462.804	70	41	268	39	697	7.18	76.7	136.1	99.2	118.7	117.2	102.8	122.4	51.8	105.6	46.4
Q8BWT1	3-ketoacyl-CoA thiolase, mitochondrial OS=Mus musculus OX=10090 GN=Acaa2 PE=1 SV=3	457.348	80	24	233	24	397	8.09	41.8	128.7	132.1	143.1	97	100	104.9	64.6	69.7	59.9
B2RPV6	Multimerin-1 OS=Mus musculus OX=10090 GN=Mmrn1 PE=1 SV=2	450.481	39	43	276	43	1210	7.71	136	111.2	104.1	108.2	97.3	100.6	90.6	92.2	98.1	97.7
P01029	Complement C4-B OS=Mus musculus OX=10090 GN=C4b PE=1 SV=3	431.307	38	57	205	57	1738	7.53	192.8	90.9	82.6	84.4	105.6	100.1	104.3	108.7	116	107.4
P24549	Retinal dehydrogenase 1 OS=Mus musculus OX=10090 GN=Aldh1a1 PE=1 SV=5	424.019	60	27	446	17	501	7.8	54.4	162.8	169.7	161.1	78	75.3	73	65.1	60.2	54.8
Q922J3	CAP-Gly domain-containing linker protein 1 OS=Mus musculus OX=10090 GN=Clip1 PE=1 SV=1	421.335	55	71	139	71	1391	5.24	155.7	101.6	111.7	102.2	100.3	97.4	91.3	78.3	116.2	101.1
Q61508	Extracellular matrix protein 1 OS=Mus musculus OX=10090 GN=Ecm1 PE=1 SV=2	402.318	73	29	297	29	559	6.8	62.8	115.4	123.2	133.7	97.4	94.1	89.3	75.9	92.4	78.6
P13020	Gelsolin OS=Mus musculus OX=10090 GN=Gsn PE=1 SV=3	401.328	52	32	298	32	780	6.18	85.9	128.3	111.2	124.8	90.2	91.1	93.8	87.2	91.9	81.5
P97873	Lysyl oxidase homolog 1 OS=Mus musculus OX=10090 GN=Loxl1 PE=2 SV=3	396.427	64	27	310	27	607	7.33	66.5	117.3	114.7	96.9	90.5	97.4	104.7	107.9	89.5	81.2
Q8BX70	Vacuolar protein sorting-associated protein 13C OS=Mus musculus OX=10090 GN=Vps13c PE=1 SV=2	394.496	29	91	129	91	3748	6.81	419.8	99.6	96.9	106.5	100.8	95.2	100.4	105.3	94.4	101
Q00897	Alpha-1-antitrypsin 1-4 OS=Mus musculus OX=10090 GN=Serpina1d PE=1 SV=1	391.376	60	23	556	8	413	5.44	46	72.6	44.8	52.5	111.5	121.7	129.6	119.9	110.8	136.7
Q8BTM8	Filamin-A OS=Mus musculus OX=10090 GN=Flna PE=1 SV=5	388.788	39	78	112	68	2647	6.04	281	70.1	74.2	65.4	118.9	133.2	140.8	89.2	105.8	102.5
P51660	Peroxisomal multifunctional enzyme type 2 OS=Mus musculus OX=10090 GN=Hsd17b4 PE=1 SV=3	388.607	59	33	219	33	735	8.57	79.4	185.2	199.6	216.2	56.3	61.5	61.1	42	45.5	32.7
Q9QXS1	Plectin OS=Mus musculus OX=10090 GN=Plec PE=1 SV=3	388.154	28	112	124	109	4691	5.96	533.9	69.2	71.7	74.1	108.4	107.9	170.3	93.2	104.5	100.9
Q922D8	C-1-tetrahydrofolate synthase, cytoplasmic OS=Mus musculus OX=10090 GN=Mthfd1 PE=1 SV=4	381.853	56	45	147	45	935	7.14	101.1	151.6	145.3	161	88.3	84.2	78.8	63.6	65	62.1
Q68FD5	Clathrin heavy chain 1 OS=Mus musculus OX=10090 GN=Cltc PE=1 SV=3	377.933	46	60	124	60	1675	5.69	191.4	114.7	115.7	119.3	104.7	111.6	138.7	59.9	71	64.3
Q8VDJ3	Vigilin OS=Mus musculus OX=10090 GN=Hdlbp PE=1 SV=1	376.776	50	57	164	57	1268	6.87	141.7	138.1	138.3	147.1	88.7	90.5	86.1	67	74.5	69.6
P63038	60 kDa heat shock protein, mitochondrial OS=Mus musculus OX=10090 GN=Hspd1 PE=1 SV=1	376.301	71	31	190	31	573	6.18	60.9	78.3	84.6	92.6	126.6	119.5	115.7	95.8	94.9	92.1
P00329	Alcohol dehydrogenase 1 OS=Mus musculus OX=10090 GN=Adh1 PE=1 SV=2	374.653	71	29	943	29	375	8.1	39.7	224.1	244.6	187.2	48.7	48.2	51.6	34.6	34.9	26.3
Q61554	Fibrillin-1 OS=Mus musculus OX=10090 GN=Fbn1 PE=1 SV=2	373.298	33	73	131	73	2873	4.92	312.1	70.1	78.9	79.4	114.7	114	102.7	82.2	137	121
P10126	Elongation factor 1-alpha 1 OS=Mus musculus OX=10090 GN=Eef1a1 PE=1 SV=3	373.254	66	25	472	16	462	9.01	50.1	198.3	168.5	154.2	70.3	72.6	78.4	53.3	57.8	46.6
Q61703	Inter-alpha-trypsin inhibitor heavy chain H2 OS=Mus musculus OX=10090 GN=Itih2 PE=1 SV=1	360.096	52	39	215	39	946	7.27	105.9	125.7	103.4	116.8	99.3	114.9	128.1	72.9	73.7	65.3
P50247	Adenosylhomocysteinase OS=Mus musculus OX=10090 GN=Ahcy PE=1 SV=3	359.565	64	25	328	23	432	6.54	47.7	180.1	155	158.4	86.8	76.6	86.8	55.9	56.2	44.1
P60710	Actin, cytoplasmic 1 OS=Mus musculus OX=10090 GN=Actb PE=1 SV=1	356.967	69	20	605	8	375	5.48	41.7	52.5	52.2	56.1	115.9	110.5	119.5	155.4	111.1	126.9
Q00623	Apolipoprotein A-I OS=Mus musculus OX=10090 GN=Apoa1 PE=1 SV=2	353.795	81	34	1326	33	264	5.73	30.6	113.6	126.7	108.9	89.4	90.5	85.3	91.3	94.7	99.7
O55143	Sarcoplasmic/endoplasmic reticulum calcium ATPase 2 OS=Mus musculus OX=10090 GN=Atp2a2 PE=1 SV=2	353.026	47	40	135	26	1044	5.34	114.8	121.9	107.4	111	94.9	110.8	93.8	79.3	92.2	88.8
Q91Y47	Coagulation factor XI OS=Mus musculus OX=10090 GN=F11 PE=2 SV=2	350.265	56	29	270	28	624	8.25	69.7	224.3	213.2	161.4	64.9	66.8	63.1	39.5	35.9	31
P57780	Alpha-actinin-4 OS=Mus musculus OX=10090 GN=Actn4 PE=1 SV=1	343.541	64	52	106	35	912	5.41	104.9	59.5	62.6	72.2	127.9	119.2	149.3	110.4	99.2	99.7
P07901	Heat shock protein HSP 90-alpha OS=Mus musculus OX=10090 GN=Hsp90aa1 PE=1 SV=4	343.404	58	36	202	25	733	5.01	84.7	93.7	83.7	95.7	104.6	95.7	108.7	121.2	92.7	103.9
P22599	Alpha-1-antitrypsin 1-2 OS=Mus musculus OX=10090 GN=Serpina1b PE=1 SV=2	343.297	57	22	558	8	413	5.54	45.9	74.6	47.7	57.9	127.7	122.4	133.1	105.1	109.1	122.4
P28666	Murinoglobulin-2 OS=Mus musculus OX=10090 GN=Mug2 PE=1 SV=2	340.824	26	32	330	4	1451	6.74	162.3	129.9	111.9	130.6	69	54.5	60.5	124.8	108.9	109.9
Q00896	Alpha-1-antitrypsin 1-3 OS=Mus musculus OX=10090 GN=Serpina1c PE=1 SV=2	339.715	50	20	635	7	412	5.44	45.8	72.2	43.4	51.3	111.6	129.3	127.2	134.8	97	133.1
P16858	Glyceraldehyde-3-phosphate dehydrogenase OS=Mus musculus OX=10090 GN=Gapdh PE=1 SV=2	337.932	62	20	402	18	333	8.25	35.8	168.6	150.1	164.9	82.1	84.2	99.4	52.4	53.2	45.2
Q91Y97	Fructose-bisphosphate aldolase B OS=Mus musculus OX=10090 GN=Aldob PE=1 SV=3	336.735	70	22	270	21	364	8.27	39.5	133.4	107.3	121.4	104.8	103.1	110.5	76.3	79.9	63.4
P23116	Eukaryotic translation initiation factor 3 subunit A OS=Mus musculus OX=10090 GN=Eif3a PE=1 SV=5	335.161	50	74	155	74	1344	6.77	161.8	111.2	132.5	122	78.6	86.5	85	95.8	97.8	90.7
Q06890	Clusterin OS=Mus musculus OX=10090 GN=Clu PE=1 SV=1	326.33	52	29	634	29	448	5.67	51.6	41.4	43	44.7	120.5	123.9	105.5	122.5	139	159.5
O88844	Isocitrate dehydrogenase [NADP] cytoplasmic OS=Mus musculus OX=10090 GN=Idh1 PE=1 SV=2	325.657	74	26	231	25	414	7.17	46.6	121	136.2	140.2	94.2	96.6	92.9	71.7	77.7	69.6
P48678	Prelamin-A/C OS=Mus musculus OX=10090 GN=Lmna PE=1 SV=2	324.396	66	38	136	37	665	6.98	74.2	63.4	72.5	70.8	95.3	94	103.8	102.3	165.1	132.8
Q91ZX7	Prolow-density lipoprotein receptor-related protein 1 OS=Mus musculus OX=10090 GN=Lrp1 PE=1 SV=1	322.68	22	81	111	80	4545	5.36	504.4	70.9	73.4	75.2	119.2	120.5	124.9	92	110.1	113.7
Q64727	Vinculin OS=Mus musculus OX=10090 GN=Vcl PE=1 SV=4	322.082	57	58	99	58	1066	6	116.6	102.1	98.7	100.4	104.4	114.5	127.5	94.5	79.6	78.2
P08226	Apolipoprotein E OS=Mus musculus OX=10090 GN=Apoe PE=1 SV=2	320.178	70	27	762	27	311	5.68	35.8	110.9	117.4	114	101.5	109.2	105.7	88.3	79	73.9
O35490	Betaine--homocysteine S-methyltransferase 1 OS=Mus musculus OX=10090 GN=Bhmt PE=1 SV=1	317.993	74	25	327	22	407	7.9	45	203.2	180.1	209.3	51.9	62	65.1	44.6	49.1	34.8
P32020	Non-specific lipid-transfer protein OS=Mus musculus OX=10090 GN=Scp2 PE=1 SV=3	316.47	48	24	216	24	547	7.44	59.1	156.8	152.2	145.4	74.9	68.6	64.4	95.5	76	66.1
Q9EPX2	Papilin OS=Mus musculus OX=10090 GN=Papln PE=2 SV=2	316.248	49	46	127	46	1280	7.75	138.8	180.1	181.2	122.9	67.3	65.3	69.3	70.5	78.3	65
O35945	Aldehyde dehydrogenase, cytosolic 1 OS=Mus musculus OX=10090 GN=Aldh1a7 PE=1 SV=1	314.734	58	23	270	13	501	7.71	54.6	161.4	156.8	174.8	76.4	75.2	78.5	63	61.8	51.9
O70475	UDP-glucose 6-dehydrogenase OS=Mus musculus OX=10090 GN=Ugdh PE=1 SV=1	314.175	77	28	152	28	493	7.56	54.8	182.9	175.2	195.7	68.7	65	66.4	54	51.2	41
Q61702	Inter-alpha-trypsin inhibitor heavy chain H1 OS=Mus musculus OX=10090 GN=Itih1 PE=1 SV=2	313.289	40	30	132	30	907	6.96	101	116.7	103.5	120.7	100.9	95.8	96.4	86.5	93.8	85.5
Q9ESB3	Histidine-rich glycoprotein OS=Mus musculus OX=10090 GN=Hrg PE=1 SV=2	309.023	54	29	925	29	525	7.66	59.1	144	172.7	110.2	65.5	62.7	60.7	104	86.7	93.6
P24270	Catalase OS=Mus musculus OX=10090 GN=Cat PE=1 SV=4	308.854	67	31	165	31	527	7.88	59.8	187.1	174.5	163.9	61.9	64.4	65.2	61.1	66	56
P70663	SPARC-like protein 1 OS=Mus musculus OX=10090 GN=Sparcl1 PE=1 SV=3	305.363	52	27	130	27	650	4.6	72.2	68.7	69	73.2	122.9	120.3	105	118.5	107.5	115
Q9R0H0	Peroxisomal acyl-coenzyme A oxidase 1 OS=Mus musculus OX=10090 GN=Acox1 PE=1 SV=5	305.161	62	31	121	31	661	8.48	74.6	150.9	140.8	140.8	93.2	93.8	90.1	67.4	66.1	57
P17879	Heat shock 70 kDa protein 1B OS=Mus musculus OX=10090 GN=Hspa1b PE=1 SV=3	302.571	63	33	184	1	642	5.72	70.1	69.3	72	87.8	113.3	106.8	97.8	121.6	106	125.4
O08808	Protein diaphanous homolog 1 OS=Mus musculus OX=10090 GN=Diaph1 PE=1 SV=1	301.928	43	52	117	52	1255	5.57	139.3	119.1	126.4	109.2	104.1	102.3	101.8	67.8	86.1	83.1
P07759	Serine protease inhibitor A3K OS=Mus musculus OX=10090 GN=Serpina3k PE=1 SV=2	301.279	42	17	641	10	418	5.16	46.9	54.7	48.3	56.8	99.3	95	96.6	148.3	133.4	167.5
Q61233	Plastin-2 OS=Mus musculus OX=10090 GN=Lcp1 PE=1 SV=4	299.597	61	32	120	27	627	5.33	70.1	66	66.1	74.2	97.5	86.2	83.1	181.8	112.9	132.2
P01872	Ig mu chain C region OS=Mus musculus OX=10090 GN=Ighm PE=1 SV=2	297.448	52	22	362	22	454	7.01	49.9	142.8	136.9	128.5	87.6	91.1	92.4	64.4	85.8	70.6
Q03734	Serine protease inhibitor A3M OS=Mus musculus OX=10090 GN=Serpina3m PE=1 SV=2	296.831	54	21	376	11	418	6.1	47	74.1	85.9	118.5	80.8	94.3	83.4	118.1	118.3	126.6
Q07968	Coagulation factor XIII B chain OS=Mus musculus OX=10090 GN=F13b PE=1 SV=2	296.508	56	30	168	30	669	6.92	76.1	60.2	61.8	57.8	129.7	109.3	111.7	125.1	126.1	118.4
Q8VC30	Triokinase/FMN cyclase OS=Mus musculus OX=10090 GN=Tkfc PE=1 SV=1	296.032	62	26	147	26	578	6.92	59.7	139	125.9	137.2	88.9	94.2	96.4	89	64.7	64.7
Q8BH61	Coagulation factor XIII A chain OS=Mus musculus OX=10090 GN=F13a1 PE=1 SV=3	292.633	42	27	224	26	732	5.92	83.2	123.8	140.6	131.2	122.3	108.2	104.9	48.9	65.4	54.5
Q9JJN5	Carboxypeptidase N catalytic chain OS=Mus musculus OX=10090 GN=Cpn1 PE=1 SV=1	290.862	58	18	292	18	457	8.28	51.8	208.3	220.7	188	52.4	53.7	53.3	45.6	44	34
Q8BGQ7	Alanine--tRNA ligase, cytoplasmic OS=Mus musculus OX=10090 GN=Aars PE=1 SV=1	289.637	47	36	95	36	968	5.67	106.8	88	84.3	95.2	126.1	117.2	107.5	105.7	86.4	89.7
P34914	Bifunctional epoxide hydrolase 2 OS=Mus musculus OX=10090 GN=Ephx2 PE=1 SV=2	289.601	61	25	124	25	554	6.19	62.5	157.7	145.1	150.3	91.5	87.6	90	57.1	66.5	54.2
Q9JMH9	Unconventional myosin-XVIIIa OS=Mus musculus OX=10090 GN=Myo18a PE=1 SV=2	289.32	35	61	93	61	2050	6.28	232.6	101.1	103.5	105.6	106.5	104.2	96.7	80.4	100.5	101.5
P58252	Elongation factor 2 OS=Mus musculus OX=10090 GN=Eef2 PE=1 SV=2	289.13	52	38	135	38	858	6.83	95.3	161.1	150.8	170.9	78.6	77	79.7	62.9	62.6	56.4
P21619	Lamin-B2 OS=Mus musculus OX=10090 GN=Lmnb2 PE=1 SV=2	286.769	64	36	93	33	596	5.5	67.3	45.6	51.5	51.5	111.8	109	94.6	112.5	174.5	149.1
P20029	Endoplasmic reticulum chaperone BiP OS=Mus musculus OX=10090 GN=Hspa5 PE=1 SV=3	286.485	53	32	197	29	655	5.16	72.4	71.7	73.3	75.9	114.9	119.7	137	101.3	103.4	102.8
Q62009	Periostin OS=Mus musculus OX=10090 GN=Postn PE=1 SV=2	284.497	49	33	117	33	838	7.53	93.1	138.3	127.8	139.5	86.5	97.8	86.8	70.7	83	69.7
P06684	Complement C5 OS=Mus musculus OX=10090 GN=C5 PE=1 SV=2	283.951	37	52	98	52	1680	6.81	188.8	102	87.2	98.6	92	89.4	91.3	106.1	112.6	120.8
P40142	Transketolase OS=Mus musculus OX=10090 GN=Tkt PE=1 SV=1	283.534	54	24	143	24	623	7.5	67.6	155.2	140.9	164	83.9	76.5	74.3	80.2	64.2	60.8
Q3U0V1	Far upstream element-binding protein 2 OS=Mus musculus OX=10090 GN=Khsrp PE=1 SV=2	283.422	49	31	137	28	748	7.33	76.7	102.9	121.5	97.6	85.3	84.3	80.6	106.8	117.2	103.9
Q61696	Heat shock 70 kDa protein 1A OS=Mus musculus OX=10090 GN=Hspa1a PE=1 SV=2	280.438	63	33	173	1	641	5.72	70	101.6	104.5	112.7	101.8	96.1	103.6	96	93.5	90.2
Q01405	Protein transport protein Sec23A OS=Mus musculus OX=10090 GN=Sec23a PE=1 SV=2	279.398	59	30	134	26	765	7.08	86.1	158.1	192.1	188	69.9	78.6	70	48	54.2	41.2
Q9Z1T2	Thrombospondin-4 OS=Mus musculus OX=10090 GN=Thbs4 PE=1 SV=1	278.263	49	32	88	31	963	4.67	106.3	79.7	79.4	86.7	110	103.8	97.8	105.2	121	116.5
Q61781	Keratin, type I cytoskeletal 14 OS=Mus musculus OX=10090 GN=Krt14 PE=1 SV=2	277.493	67	28	148	9	484	5.17	52.8	36.6	46.8	38.8	78.4	92.4	126.2	372.4	50.4	58
Q00898	Alpha-1-antitrypsin 1-5 OS=Mus musculus OX=10090 GN=Serpina1e PE=1 SV=1	277.302	42	18	398	8	413	5.73	45.9	76.4	46	56	110.4	102.7	102.6	129.5	133.1	143.2
Q8JZQ9	Eukaryotic translation initiation factor 3 subunit B OS=Mus musculus OX=10090 GN=Eif3b PE=1 SV=1	274.704	56	33	113	33	803	5.02	91.3	165.6	214.1	217.7	50.8	48.3	48.7	57.6	50.8	46.5
O35350	Calpain-1 catalytic subunit OS=Mus musculus OX=10090 GN=Capn1 PE=1 SV=1	273.865	57	35	107	35	713	5.87	82.1	169.6	149.2	145.5	86.3	84	80.2	69.9	58.9	56.4
Q5SX39	Myosin-4 OS=Mus musculus OX=10090 GN=Myh4 PE=2 SV=1	273.074	33	56	82	9	1939	5.74	222.7	52.9	52.1	44.6	102.7	96.6	144.1	107	151.7	148.2
Q62261	Spectrin beta chain, non-erythrocytic 1 OS=Mus musculus OX=10090 GN=Sptbn1 PE=1 SV=2	272.128	34	71	92	67	2363	5.58	274.1	65.8	76.2	72.9	123.5	116	144.6	89.2	106.9	104.8
Q9CPY7	Cytosol aminopeptidase OS=Mus musculus OX=10090 GN=Lap3 PE=1 SV=3	272.021	71	27	90	27	519	7.72	56.1	127.2	117.5	128.5	99.7	110	105.4	72.8	73.9	65
P47877	Insulin-like growth factor-binding protein 2 OS=Mus musculus OX=10090 GN=Igfbp2 PE=2 SV=2	271.302	66	17	196	17	305	7.64	32.8	134.4	133.2	131.1	71.4	70.5	68	104.8	96.7	89.9
Q8C7G5	Apolipoprotein A-V OS=Mus musculus OX=10090 GN=Apoa5 PE=1 SV=1	270.778	69	21	241	21	368	6.01	41.2	101	93.2	99.4	97.2	96.6	95	110.8	105.8	101.1
P32261	Antithrombin-III OS=Mus musculus OX=10090 GN=Serpinc1 PE=1 SV=1	267.796	57	26	199	26	465	6.46	52	83.3	84.4	83.1	95.2	91.1	93.5	134.4	111.1	124.1
Q99K41	EMILIN-1 OS=Mus musculus OX=10090 GN=Emilin1 PE=1 SV=1	266.601	44	36	87	36	1017	5.3	107.5	89.3	92.4	91.6	103.2	107	97.3	89.1	115.9	114.1
Q61129	Complement factor I OS=Mus musculus OX=10090 GN=Cfi PE=1 SV=3	266.546	54	27	121	27	603	7.46	67.2	69.2	62.1	66.9	94	94.2	86.3	137.8	134.4	155.3
Q6ZQ38	Cullin-associated NEDD8-dissociated protein 1 OS=Mus musculus OX=10090 GN=Cand1 PE=1 SV=2	264.642	40	43	102	43	1230	5.78	136.2	114.3	110.6	115.4	87.4	81.5	87.8	115.2	88.3	99.4
Q91ZJ5	UTP--glucose-1-phosphate uridylyltransferase OS=Mus musculus OX=10090 GN=Ugp2 PE=1 SV=3	263.659	63	28	115	28	508	7.61	56.9	131.7	116.8	134.3	104.5	96.9	108.1	75.3	71.1	61.3
Q61147	Ceruloplasmin OS=Mus musculus OX=10090 GN=Cp PE=1 SV=2	263.485	45	42	94	42	1061	5.85	121.1	76.7	71	76.1	111	94.7	100.5	102.4	140.5	127
Q01853	Transitional endoplasmic reticulum ATPase OS=Mus musculus OX=10090 GN=Vcp PE=1 SV=4	262.469	61	40	90	40	806	5.26	89.3	99.9	99.9	104.3	111.9	104.6	131.6	82.7	82.8	82.3
Q9DBD0	Inhibitor of carbonic anhydrase OS=Mus musculus OX=10090 GN=Ica PE=1 SV=1	258.874	63	38	103	37	700	7.25	76.7	180.1	141.5	170	68.9	71.3	71.6	77.6	64.3	54.7
P19221	Prothrombin OS=Mus musculus OX=10090 GN=F2 PE=1 SV=1	258.282	50	29	143	29	618	6.43	70.2	101.9	96.6	106.5	96.1	94.8	80.8	100.1	108.3	114.8
P28271	Cytoplasmic aconitate hydratase OS=Mus musculus OX=10090 GN=Aco1 PE=1 SV=3	257.73	47	38	103	38	889	7.5	98.1	165.1	160.8	172.2	75.1	74.9	73.2	67.1	57.5	54.1
P16460	Argininosuccinate synthase OS=Mus musculus OX=10090 GN=Ass1 PE=1 SV=1	257.127	69	26	253	26	412	8.22	46.6	176.1	169	181.3	70.8	68.3	74.8	54.7	57	48
P41216	Long-chain-fatty-acid--CoA ligase 1 OS=Mus musculus OX=10090 GN=Acsl1 PE=1 SV=2	255.668	55	33	120	30	699	7.15	77.9	148.5	136.5	150.3	86.9	80.5	82.5	78.1	68	68.7
Q9Z1Q9	Valine--tRNA ligase OS=Mus musculus OX=10090 GN=Vars PE=1 SV=1	255.426	43	46	92	46	1263	7.77	140.1	183.6	198.2	191.8	62.7	63	67.9	48.7	45.9	38.2
Q63836	Selenium-binding protein 2 OS=Mus musculus OX=10090 GN=Selenbp2 PE=1 SV=2	253.832	71	26	110	5	472	6.18	52.6	145.9	153.2	165.2	67.7	66.8	61.8	80	92.4	67.1
Q9DBM2	Peroxisomal bifunctional enzyme OS=Mus musculus OX=10090 GN=Ehhadh PE=1 SV=4	253.079	54	32	99	32	718	9.13	78.3	200.5	190.1	206.6	52.8	54.3	69	45.1	44.7	36.9
Q9WVK4	EH domain-containing protein 1 OS=Mus musculus OX=10090 GN=Ehd1 PE=1 SV=1	252.114	65	25	105	18	534	6.83	60.6	142.7	149.5	165	85.8	80.4	87.8	65.2	65.5	58
Q5SX40	Myosin-1 OS=Mus musculus OX=10090 GN=Myh1 PE=1 SV=1	251.346	32	55	77	8	1942	5.76	223.2	48.2	47.8	46.6	132.2	122.6	143.8	97.8	132.9	128.1
Q91V92	ATP-citrate synthase OS=Mus musculus OX=10090 GN=Acly PE=1 SV=1	250.893	45	42	92	42	1091	7.44	119.7	139.2	132.1	143.6	89.1	93.3	105.6	74.4	62.1	60.5
Q8VCH0	3-ketoacyl-CoA thiolase B, peroxisomal OS=Mus musculus OX=10090 GN=Acaa1b PE=1 SV=1	250.576	58	15	87	5	424	8.51	44	137.1	138.8	147.7	89.4	87.3	76.1	73.4	77.4	72.8
P57776	Elongation factor 1-delta OS=Mus musculus OX=10090 GN=Eef1d PE=1 SV=3	250.227	81	23	223	20	281	5.02	31.3	41.1	46.3	46.3	132.2	137.3	118.5	104	136.7	137.5
Q62351	Transferrin receptor protein 1 OS=Mus musculus OX=10090 GN=Tfrc PE=1 SV=1	249.976	46	32	97	32	763	6.57	85.7	111.1	104	114.9	111.7	111.8	105.2	86.8	79	75.4
Q9Z2I8	Succinate--CoA ligase [GDP-forming] subunit beta, mitochondrial OS=Mus musculus OX=10090 GN=Suclg2 PE=1 SV=3	248.381	60	22	107	22	433	7.02	46.8	127	116.9	126.5	94.2	91.2	89.4	104.2	74.2	76.4
Q02053	Ubiquitin-like modifier-activating enzyme 1 OS=Mus musculus OX=10090 GN=Uba1 PE=1 SV=1	247.792	41	36	82	36	1058	5.66	117.7	117.9	109.3	119.8	105.1	95.5	105.9	94.2	74.5	77.9
Q3UQ28	Peroxidasin homolog OS=Mus musculus OX=10090 GN=Pxdn PE=1 SV=2	247.476	36	40	79	40	1475	7.14	165	99.1	99.8	104.2	85.9	85.5	80.8	97.1	121.5	126.2
Q60864	Stress-induced-phosphoprotein 1 OS=Mus musculus OX=10090 GN=Stip1 PE=1 SV=1	247.458	62	36	133	35	543	6.8	62.5	122.5	127.7	112.6	78.9	84.2	77.2	99.3	100.5	97.1
P68033	Actin, alpha cardiac muscle 1 OS=Mus musculus OX=10090 GN=Actc1 PE=1 SV=1	246.047	53	17	401	1	377	5.39	42	54.8	54.2	56.3	114.5	107.6	123.8	143.9	117.8	127.1
P28474	Alcohol dehydrogenase class-3 OS=Mus musculus OX=10090 GN=Adh5 PE=1 SV=3	245.78	71	18	260	17	374	7.25	39.5	198.5	185.5	192.8	66.6	63.5	69.5	44.5	43.5	35.6
O70570	Polymeric immunoglobulin receptor OS=Mus musculus OX=10090 GN=Pigr PE=1 SV=1	245.761	39	21	85	21	771	5.4	84.9	75.7	75.2	71.9	118.3	121.6	115.3	80.3	121.3	120.5
P68134	Actin, alpha skeletal muscle OS=Mus musculus OX=10090 GN=Acta1 PE=1 SV=1	244.926	53	17	400	1	377	5.39	42	72.1	82.8	78	98	95.6	132.7	101.1	126.2	113.5
Q61316	Heat shock 70 kDa protein 4 OS=Mus musculus OX=10090 GN=Hspa4 PE=1 SV=1	244.063	60	41	82	38	841	5.24	94.1	94.4	89.5	99	114	116.6	114.9	81	95.7	94.9
P21550	Beta-enolase OS=Mus musculus OX=10090 GN=Eno3 PE=1 SV=3	243.777	59	18	236	12	434	7.18	47	126.7	116.8	125.9	86.7	142.5	176.6	41.5	43.9	39.4
Q61176	Arginase-1 OS=Mus musculus OX=10090 GN=Arg1 PE=1 SV=1	243.203	67	16	150	16	323	7.01	34.8	159.6	179.1	143.2	78	75.9	70.9	64.8	72.7	55.9
Q99K51	Plastin-3 OS=Mus musculus OX=10090 GN=Pls3 PE=1 SV=3	242.923	52	32	105	24	630	5.62	70.7	108.3	99.8	113.3	96.2	90.5	97.1	126.4	80.5	87.9
O35643	AP-1 complex subunit beta-1 OS=Mus musculus OX=10090 GN=Ap1b1 PE=1 SV=2	241.434	42	34	76	16	943	5.17	103.9	114.9	120.9	136.1	103.4	91.7	115.6	78.7	69.1	69.6
P70441	Na(+)/H(+) exchange regulatory cofactor NHE-RF1 OS=Mus musculus OX=10090 GN=Slc9a3r1 PE=1 SV=3	241.089	63	21	140	21	355	5.9	38.6	71.3	75.2	79.5	99.9	101.8	86.4	107.8	141.7	136.4
P17563	Methanethiol oxidase OS=Mus musculus OX=10090 GN=Selenbp1 PE=1 SV=2	240.582	71	26	100	5	472	6.29	52.5	152.1	151	158	68.4	75.6	69.6	74	84.4	67
P16014	Secretogranin-1 OS=Mus musculus OX=10090 GN=Chgb PE=1 SV=2	237.905	49	35	87	35	677	5.07	77.9	41.1	44.7	41.6	127.8	132.3	106.9	125.1	141	139.5
P12710	Fatty acid-binding protein, liver OS=Mus musculus OX=10090 GN=Fabp1 PE=1 SV=2	237.166	72	11	406	11	127	8.56	14.2	26.6	28.3	31.8	66.1	58.1	51.1	231.5	197.2	209.3
Q78PY7	Staphylococcal nuclease domain-containing protein 1 OS=Mus musculus OX=10090 GN=Snd1 PE=1 SV=1	236.653	47	39	81	39	910	7.43	102	125.6	122.6	137	96.9	95.3	98.3	73.9	76.1	74.3
Q91X83	S-adenosylmethionine synthase isoform type-1 OS=Mus musculus OX=10090 GN=Mat1a PE=1 SV=1	236.408	62	16	183	13	396	5.82	43.5	133.1	130.2	137.5	103.3	98.5	91.7	62.2	76.5	66.9
P38647	Stress-70 protein, mitochondrial OS=Mus musculus OX=10090 GN=Hspa9 PE=1 SV=3	234.969	45	27	96	26	679	6.07	73.4	70	70.3	73.7	109.6	108	112.1	121.9	117.8	116.7
Q05920	Pyruvate carboxylase, mitochondrial OS=Mus musculus OX=10090 GN=Pc PE=1 SV=1	233.566	40	38	82	38	1178	6.71	129.6	112.7	114.8	123.7	104.5	111.1	108.3	78.9	73.3	72.7
Q9D819	Inorganic pyrophosphatase OS=Mus musculus OX=10090 GN=Ppa1 PE=1 SV=1	232.912	74	17	175	17	289	5.6	32.6	71.3	70.4	79.2	114.1	100.5	94	129.3	119.8	121.4
Q9JKF1	Ras GTPase-activating-like protein IQGAP1 OS=Mus musculus OX=10090 GN=Iqgap1 PE=1 SV=2	229.756	35	42	71	40	1657	6.48	188.6	103.8	111	111.2	84.5	83.9	116.6	87.6	97.9	103.3
Q9JL35	High mobility group nucleosome-binding domain-containing protein 5 OS=Mus musculus OX=10090 GN=Hmgn5 PE=1 SV=2	229.749	63	28	92	28	406	4.37	45.3	49.1	49.6	42.8	117.2	136.2	108.6	124.5	138.7	133.2
Q6NZJ6	Eukaryotic translation initiation factor 4 gamma 1 OS=Mus musculus OX=10090 GN=Eif4g1 PE=1 SV=1	229.742	29	42	85	37	1600	5.4	176	132.8	149.4	121.3	82.4	80.6	88.4	78	85.4	81.7
P04186	Complement factor B OS=Mus musculus OX=10090 GN=Cfb PE=1 SV=2	229.515	50	34	97	34	761	7.37	85	175.8	139.3	158.8	68.1	69	67.5	72.2	80.9	68.4
Q9JLJ2	4-trimethylaminobutyraldehyde dehydrogenase OS=Mus musculus OX=10090 GN=Aldh9a1 PE=1 SV=1	229.276	57	22	95	22	494	6.98	53.5	156.6	152.3	168.8	76.7	75.1	72.7	61.7	72.2	63.9
Q9Z2V4	Phosphoenolpyruvate carboxykinase, cytosolic [GTP] OS=Mus musculus OX=10090 GN=Pck1 PE=1 SV=1	228.993	62	29	79	29	622	6.6	69.3	166.1	159.7	178.2	73.7	71.9	79.5	62.1	59.1	49.8
Q8CG16	Complement C1r-A subcomponent OS=Mus musculus OX=10090 GN=C1ra PE=1 SV=1	228.384	52	24	82	23	707	5.66	80	69.8	63	69.8	114.7	105.3	101.8	123.8	124.2	127.6
Q3UMF0	Cordon-bleu protein-like 1 OS=Mus musculus OX=10090 GN=Cobll1 PE=1 SV=2	225.681	41	40	76	40	1273	8.16	137.3	54.2	59.1	52.1	105.8	112.5	98.3	118.9	152.8	146.4
Q8R1B4	Eukaryotic translation initiation factor 3 subunit C OS=Mus musculus OX=10090 GN=Eif3c PE=1 SV=1	223.633	37	30	82	30	911	5.78	105.5	142.6	191.4	180.7	66.4	63.2	70	66.1	61.3	58.3
Q9DBG3	AP-2 complex subunit beta OS=Mus musculus OX=10090 GN=Ap2b1 PE=1 SV=1	222.427	43	35	71	17	937	5.38	104.5	134.3	151.2	164.8	79.8	76	88.2	78.9	63.1	63.6
P11679	Keratin, type II cytoskeletal 8 OS=Mus musculus OX=10090 GN=Krt8 PE=1 SV=4	221.594	66	34	92	25	490	5.82	54.5	46.5	55	55.7	125	147.2	150.7	118.3	99.5	102
Q9ET01	Glycogen phosphorylase, liver form OS=Mus musculus OX=10090 GN=Pygl PE=1 SV=4	221.062	46	36	88	32	850	7.09	97.4	143.7	127.7	138.6	91.3	90.6	91.8	67.5	76.7	72.2
P08113	Endoplasmin OS=Mus musculus OX=10090 GN=Hsp90b1 PE=1 SV=2	220.868	43	31	79	30	802	4.82	92.4	85	76.2	86.2	107.7	104.2	157.1	109.5	82.7	91.4
P19157	Glutathione S-transferase P 1 OS=Mus musculus OX=10090 GN=Gstp1 PE=1 SV=2	220.572	69	14	223	14	210	7.87	23.6	150.3	144.6	166.1	88.9	80.6	79.9	62.7	74.4	52.4
P70274	Selenoprotein P OS=Mus musculus OX=10090 GN=Selenop PE=1 SV=3	219.594	46	14	354	14	380	7.09	42.7	134.7	140.5	131.7	77.3	87.7	79.8	81.8	83.7	82.8
O70362	Phosphatidylinositol-glycan-specific phospholipase D OS=Mus musculus OX=10090 GN=Gpld1 PE=1 SV=1	218.067	41	26	110	26	837	7.12	93.2	110.3	95.4	104.2	101.6	96.9	102.2	100.2	96.4	92.8
Q922U2	Keratin, type II cytoskeletal 5 OS=Mus musculus OX=10090 GN=Krt5 PE=1 SV=1	217.97	58	29	101	17	580	7.75	61.7	47.4	66.6	61.7	125.3	148.8	190	129.5	62.5	68.4
Q8R317	Ubiquilin-1 OS=Mus musculus OX=10090 GN=Ubqln1 PE=1 SV=1	217.306	31	11	120	8	582	4.94	61.9	65.3	65.1	68.8	145	141.2	129.3	88.2	95.9	101.3
Q8K4G1	Latent-transforming growth factor beta-binding protein 4 OS=Mus musculus OX=10090 GN=Ltbp4 PE=1 SV=2	216.146	32	39	63	39	1666	5.47	178.5	56.1	72	51.5	113.4	112.2	96.6	117.5	144.1	136.6
P26043	Radixin OS=Mus musculus OX=10090 GN=Rdx PE=1 SV=3	215.859	52	31	103	22	583	6.2	68.5	155.8	159.1	153.7	68.2	76.5	75.2	68.9	72	70.6
Q91XD4	Formimidoyltransferase-cyclodeaminase OS=Mus musculus OX=10090 GN=Ftcd PE=1 SV=1	213.869	57	22	105	22	541	6.11	58.9	163.1	157.3	165.8	75.9	69.8	68.9	72.5	62.7	64
P02088	Hemoglobin subunit beta-1 OS=Mus musculus OX=10090 GN=Hbb-b1 PE=1 SV=2	213.059	74	9	578	6	147	7.65	15.8	130.3	130.6	134.8	63.7	67.7	60.4	123.7	94.4	94.4
Q922B2	Aspartate--tRNA ligase, cytoplasmic OS=Mus musculus OX=10090 GN=Dars PE=1 SV=2	212.478	67	31	103	31	501	6.49	57.1	159.6	167.1	182.6	74	70.3	72.6	62.2	59	52.7
Q91X72	Hemopexin OS=Mus musculus OX=10090 GN=Hpx PE=1 SV=2	211.343	60	22	282	22	460	7.8	51.3	50.2	47.2	51.8	94.9	89	94.3	155.5	157.6	159.6
Q9QWL7	Keratin, type I cytoskeletal 17 OS=Mus musculus OX=10090 GN=Krt17 PE=1 SV=3	210.332	63	27	107	11	433	5.06	48.1	33.5	46.9	53.4	90.7	116.2	122.2	335	45	57.1
Q8CIN4	Serine/threonine-protein kinase PAK 2 OS=Mus musculus OX=10090 GN=Pak2 PE=1 SV=1	209.724	56	23	71	23	524	5.77	57.9	130.3	126.9	136.2	79.1	77.1	76.9	90.5	96.4	86.6
P27546	Microtubule-associated protein 4 OS=Mus musculus OX=10090 GN=Map4 PE=1 SV=3	209.599	40	30	74	30	1125	4.98	117.4	89.3	91	86.5	101.3	101.8	89.4	96.4	125.3	119
P04919	Band 3 anion transport protein OS=Mus musculus OX=10090 GN=Slc4a1 PE=1 SV=1	208.728	32	23	104	23	929	5.45	103.1	127.4	118.6	121.3	82.1	108.9	83.5	73.5	95.2	89.5
Q99K30	Epidermal growth factor receptor kinase substrate 8-like protein 2 OS=Mus musculus OX=10090 GN=Eps8l2 PE=1 SV=1	208.695	52	29	83	29	729	7.18	82.2	151.8	156.4	162.6	71.9	79	73.6	65.9	72.3	66.5
Q61704	Inter-alpha-trypsin inhibitor heavy chain H3 OS=Mus musculus OX=10090 GN=Itih3 PE=1 SV=3	206.94	34	22	88	22	889	6.05	99.3	87.3	75.7	87.6	105.3	101.9	111.6	124.3	102.5	103.7
P09813	Apolipoprotein A-II OS=Mus musculus OX=10090 GN=Apoa2 PE=1 SV=2	205.796	67	7	539	7	102	7.18	11.3	30.8	29.3	32.3	139.4	149.2	116.2	126.2	137.3	139.3
Q9WU78	Programmed cell death 6-interacting protein OS=Mus musculus OX=10090 GN=Pdcd6ip PE=1 SV=3	205.464	47	41	74	41	869	6.52	96	131.2	133.9	132	97.6	91.8	96.2	74.9	74.8	67.7
P43883	Perilipin-2 OS=Mus musculus OX=10090 GN=Plin2 PE=1 SV=2	205.136	59	20	70	20	425	6.87	46.6	96.9	93.5	101.6	125.5	116.8	109.5	90.7	83.9	81.5
Q9QYY9	Alcohol dehydrogenase 4 OS=Mus musculus OX=10090 GN=Adh4 PE=1 SV=4	204.794	66	17	77	17	377	7.83	40.2	170.8	160.8	183.7	72.8	81.3	75.5	51.3	55.4	48.4
P23953	Carboxylesterase 1C OS=Mus musculus OX=10090 GN=Ces1c PE=1 SV=4	204.541	42	17	115	14	554	5.06	61	31.6	29.9	35.8	131.8	130.3	120.1	112.6	121.9	186
P01837	Immunoglobulin kappa constant OS=Mus musculus OX=10090 GN=Igkc PE=1 SV=2	204.113	77	6	532	6	107	5.9	11.9	82.9	82.3	78.8	92.5	91.6	86.5	117.9	133.6	133.8
P09803	Cadherin-1 OS=Mus musculus OX=10090 GN=Cdh1 PE=1 SV=1	203.409	36	23	101	23	884	4.83	98.2	117.8	95.9	107.4	107.6	100.9	93.3	84	96.4	96.8
Q8BH00	Aldehyde dehydrogenase family 8 member A1 OS=Mus musculus OX=10090 GN=Aldh8a1 PE=1 SV=1	201.786	66	22	69	22	487	7.55	53.6	144.1	146.3	158.5	80.5	76.5	67	67.9	79.9	79.3
P51125	Calpastatin OS=Mus musculus OX=10090 GN=Cast PE=1 SV=2	201.602	51	30	72	30	788	5.52	84.9	53.8	57.7	53.1	101.7	104.2	93.6	116	167.8	152.1
P68372	Tubulin beta-4B chain OS=Mus musculus OX=10090 GN=Tubb4b PE=1 SV=1	201.371	63	19	114	2	445	4.89	49.8	81.9	86	93	123	116.6	129.2	88.2	90.2	91.9
Q921H8	3-ketoacyl-CoA thiolase A, peroxisomal OS=Mus musculus OX=10090 GN=Acaa1a PE=1 SV=1	201.246	63	16	70	6	424	8.44	43.9	150.8	152.1	167.1	83.3	78.5	74.8	64.5	69.5	59.4
Q8VDN2	Sodium/potassium-transporting ATPase subunit alpha-1 OS=Mus musculus OX=10090 GN=Atp1a1 PE=1 SV=1	201.065	46	37	61	23	1023	5.45	112.9	113.8	100.2	102.2	92.9	99.3	124.3	90.2	86.6	90.5
P40124	Adenylyl cyclase-associated protein 1 OS=Mus musculus OX=10090 GN=Cap1 PE=1 SV=4	199.916	62	21	76	21	474	7.52	51.5	147.2	152.3	137.8	77.6	77.8	81.5	82.8	74.7	68.5
Q9JIL4	Na(+)/H(+) exchange regulatory cofactor NHE-RF3 OS=Mus musculus OX=10090 GN=Pdzk1 PE=1 SV=1	199.602	70	30	68	30	519	5.43	56.5	76.9	76.4	80.3	100.9	104.5	99.1	127.3	111.8	122.8
P06683	Complement component C9 OS=Mus musculus OX=10090 GN=C9 PE=1 SV=2	198.155	53	24	101	24	548	5.78	62	116.5	95.5	111.5	107.4	99.9	98.2	99.3	91.3	80.5
Q8CHR6	Dihydropyrimidine dehydrogenase [NADP(+)] OS=Mus musculus OX=10090 GN=Dpyd PE=1 SV=1	198.035	46	37	53	37	1025	7.27	111.2	166.4	163.6	176.5	73.8	77.6	74.5	55.6	61.2	50.7
P60670	Nuclear protein localization protein 4 homolog OS=Mus musculus OX=10090 GN=Nploc4 PE=1 SV=3	197.283	48	24	75	24	608	6.46	68	147.7	150.9	168.8	84.2	80	83.4	62.5	67.1	55.4
Q01279	Epidermal growth factor receptor OS=Mus musculus OX=10090 GN=Egfr PE=1 SV=1	196.732	25	25	67	25	1210	6.86	134.8	50.4	47.1	52	98.7	94.9	87.2	138.3	154.2	177.3
Q9QXD6	Fructose-1,6-bisphosphatase 1 OS=Mus musculus OX=10090 GN=Fbp1 PE=1 SV=3	195.2	61	17	111	17	338	6.57	36.9	124.3	123	134.3	96.1	91.1	91.8	81.9	85	72.3
Q91YI0	Argininosuccinate lyase OS=Mus musculus OX=10090 GN=Asl PE=1 SV=1	194.587	52	23	75	23	464	6.96	51.7	100.6	88.5	88.4	103.4	93.7	102.6	124.9	101.2	96.7
Q9Z2I9	Succinate--CoA ligase [ADP-forming] subunit beta, mitochondrial OS=Mus musculus OX=10090 GN=Sucla2 PE=1 SV=2	193.402	54	21	68	21	463	7.01	50.1	123.6	121.2	128	102.1	93.7	89.8	91.7	77.9	71.9
Q3U2P1	Protein transport protein Sec24A OS=Mus musculus OX=10090 GN=Sec24a PE=1 SV=1	192.267	33	25	80	25	1090	7.83	118.7	131	150.8	146.8	91.2	85.9	86.3	69.1	71.5	67.4
Q8BPB5	EGF-containing fibulin-like extracellular matrix protein 1 OS=Mus musculus OX=10090 GN=Efemp1 PE=1 SV=1	192.046	61	22	69	22	493	5.14	54.9	47.8	47.8	49	132.5	126.9	120.1	145.7	107.8	122.4
Q8CCJ3	E3 UFM1-protein ligase 1 OS=Mus musculus OX=10090 GN=Ufl1 PE=1 SV=2	191.175	46	32	77	32	793	6.67	89.5	184.4	194.6	190.8	62.1	62.8	66.4	49	49.3	40.7
Q02819	Nucleobindin-1 OS=Mus musculus OX=10090 GN=Nucb1 PE=1 SV=2	191.052	66	26	75	26	459	5.07	53.4	59.7	61.8	66.6	129.3	141	132.2	99.3	103	107.1
P47857	ATP-dependent 6-phosphofructokinase, muscle type OS=Mus musculus OX=10090 GN=Pfkm PE=1 SV=3	190.937	42	25	59	22	780	8	85.2	158.4	150.7	165.8	72	74.1	76.3	73.3	68.8	60.6
Q9QWK4	CD5 antigen-like OS=Mus musculus OX=10090 GN=Cd5l PE=1 SV=3	190.326	60	21	112	21	352	5.16	38.8	84.8	80.5	78.7	116.6	129.6	110.3	72.4	114.8	112.2
Q9EQP2	EH domain-containing protein 4 OS=Mus musculus OX=10090 GN=Ehd4 PE=1 SV=1	189.761	61	26	63	24	541	6.76	61.4	141.2	139.3	149.1	97	95.8	103.5	60.3	58.2	55.5
Q8BGD9	Eukaryotic translation initiation factor 4B OS=Mus musculus OX=10090 GN=Eif4b PE=1 SV=1	188.554	51	26	90	26	611	5.67	68.8	53.4	57.5	46	103.1	117.2	111.3	105.8	168.7	137
P56480	ATP synthase subunit beta, mitochondrial OS=Mus musculus OX=10090 GN=Atp5f1b PE=1 SV=2	187.971	56	19	66	19	529	5.34	56.3	99.6	94.4	100.7	99.5	104	110.4	92.8	99.9	98.7
P55284	Cadherin-5 OS=Mus musculus OX=10090 GN=Cdh5 PE=1 SV=2	187.815	31	21	72	21	784	5.3	87.8	49.2	44.7	50.4	104.5	102.8	85.8	143.6	148.8	170.1
Q8BHG1	Nardilysin OS=Mus musculus OX=10090 GN=Nrdc PE=1 SV=1	187.199	35	34	72	34	1161	4.87	132.8	151.8	160.2	169	72	71.6	76.8	73	62	63.6
Q8BND5	Sulfhydryl oxidase 1 OS=Mus musculus OX=10090 GN=Qsox1 PE=1 SV=1	186.843	43	28	90	28	748	7.17	82.7	104.4	98.4	107.3	97.1	93.8	101	117.8	88.7	91.5
Q8R081	Heterogeneous nuclear ribonucleoprotein L OS=Mus musculus OX=10090 GN=Hnrnpl PE=1 SV=2	186.438	44	19	77	19	586	8.1	63.9	184.3	194.2	130.4	67.4	69.2	80.1	57.9	63.5	53
P43025	Tetranectin OS=Mus musculus OX=10090 GN=Clec3b PE=1 SV=2	186.042	67	8	155	8	202	5.66	22.2	161.4	178.9	183.8	55.1	53.4	48.6	73.1	75	70.8
P01878	Ig alpha chain C region OS=Mus musculus OX=10090 PE=1 SV=1	185.854	42	9	127	9	344	5.06	36.9	107.5	104.3	95.7	100.7	95.9	93.7	82.8	110.9	108.6
P26339	Chromogranin-A OS=Mus musculus OX=10090 GN=Chga PE=1 SV=1	185.75	52	22	84	22	463	4.72	51.8	25.8	27.2	29.5	124.2	128.7	107.3	128.2	165.4	163.6
P60229	Eukaryotic translation initiation factor 3 subunit E OS=Mus musculus OX=10090 GN=Eif3e PE=1 SV=1	184.805	55	20	84	20	445	6.04	52.2	146.4	186.3	188.7	66.3	62.4	68.7	70.6	54.6	56
P09405	Nucleolin OS=Mus musculus OX=10090 GN=Ncl PE=1 SV=2	184.682	38	27	90	27	707	4.75	76.7	69.5	87	69.9	83.8	97.4	116.6	103.1	143.7	129.1
P05784	Keratin, type I cytoskeletal 18 OS=Mus musculus OX=10090 GN=Krt18 PE=1 SV=5	184.399	65	25	79	22	423	5.33	47.5	43.4	42.9	46.6	113.4	113.7	108.7	134.2	149.6	147.5
P13707	Glycerol-3-phosphate dehydrogenase [NAD(+)], cytoplasmic OS=Mus musculus OX=10090 GN=Gpd1 PE=1 SV=3	184.377	68	22	110	20	349	7.17	37.5	198.6	170.2	185.4	72.5	69.9	71.4	48.2	46.1	37.7
P68373	Tubulin alpha-1C chain OS=Mus musculus OX=10090 GN=Tuba1c PE=1 SV=1	184.207	59	19	89	6	449	5.1	49.9	81.1	82.1	91	120.8	109.7	163.6	91.8	81.1	78.9
Q01339	Beta-2-glycoprotein 1 OS=Mus musculus OX=10090 GN=Apoh PE=1 SV=1	183.025	58	19	217	19	345	8.22	38.6	149.1	131.8	134.5	104.2	105.5	105.4	53.4	64.4	51.7
Q3UQ44	Ras GTPase-activating-like protein IQGAP2 OS=Mus musculus OX=10090 GN=Iqgap2 PE=1 SV=2	182.872	32	40	56	38	1575	5.64	180.4	93.4	89.2	97	113.4	105	102.7	97.3	101.7	100.3
Q7TPR4	Alpha-actinin-1 OS=Mus musculus OX=10090 GN=Actn1 PE=1 SV=1	182.591	50	37	60	18	892	5.38	103	73.5	76.1	83.7	114.9	110.9	173.1	90.8	90.4	86.6
O88428	Bifunctional 3'-phosphoadenosine 5'-phosphosulfate synthase 2 OS=Mus musculus OX=10090 GN=Papss2 PE=1 SV=2	182.431	50	26	67	24	621	7.58	70.3	163.3	164.9	178.7	67.3	71.3	74.3	62.9	63.3	54
P20152	Vimentin OS=Mus musculus OX=10090 GN=Vim PE=1 SV=3	182.034	61	28	74	24	466	5.12	53.7	41.1	41.7	42.7	76.6	82.7	358.1	72.3	94.6	90.2
P50431	Serine hydroxymethyltransferase, cytosolic OS=Mus musculus OX=10090 GN=Shmt1 PE=1 SV=3	182.002	58	23	77	22	478	6.95	52.6	162.4	159.8	172.1	70.7	69	66.3	63.6	73.1	62.9
P14733	Lamin-B1 OS=Mus musculus OX=10090 GN=Lmnb1 PE=1 SV=3	181.903	49	27	58	24	588	5.16	66.7	32.5	35.7	35.3	111.2	110.4	104.6	125.8	177.5	167.1
P97855	Ras GTPase-activating protein-binding protein 1 OS=Mus musculus OX=10090 GN=G3bp1 PE=1 SV=1	181.883	53	18	78	17	465	5.59	51.8	106.3	111.8	103.4	82.6	83.4	83.4	104	117.8	107.2
Q9QZD9	Eukaryotic translation initiation factor 3 subunit I OS=Mus musculus OX=10090 GN=Eif3i PE=1 SV=1	180.878	80	19	70	19	325	5.64	36.4	125.8	165.1	159.3	74.5	67.5	74.3	72.4	82.4	78.7
Q8K182	Complement component C8 alpha chain OS=Mus musculus OX=10090 GN=C8a PE=1 SV=1	180.556	58	28	75	28	587	6.54	66	118.5	111.5	118.5	111.3	109	104.5	71.3	89.6	65.9
P58871	182 kDa tankyrase-1-binding protein OS=Mus musculus OX=10090 GN=Tnks1bp1 PE=1 SV=2	179.782	32	38	57	38	1720	4.88	181.7	49.3	53.7	52.2	125.8	126.9	116.8	107.9	133.9	133.5
P99024	Tubulin beta-5 chain OS=Mus musculus OX=10090 GN=Tubb5 PE=1 SV=1	179.77	69	20	100	4	444	4.89	49.6	93.5	96.2	94.8	107.9	104.2	147.7	86.3	85.1	84.4
O89020	Afamin OS=Mus musculus OX=10090 GN=Afm PE=1 SV=2	179.692	50	25	69	25	608	5.78	69.3	52.2	48.3	54.7	121.8	123.9	114.2	133.8	110.6	140.4
Q8CIE6	Coatomer subunit alpha OS=Mus musculus OX=10090 GN=Copa PE=1 SV=2	179.014	38	40	59	40	1224	7.65	138.3	150.6	146.4	166.8	82.5	91	99.3	54.2	56.4	52.8
P13542	Myosin-8 OS=Mus musculus OX=10090 GN=Myh8 PE=2 SV=2	178.637	23	40	55	1	1937	5.83	222.6	28.8	31.4	44.2	110	85.4	108.3	166.5	157.4	168.1
Q8K2Q9	Shootin-1 OS=Mus musculus OX=10090 GN=Shtn1 PE=1 SV=1	178.595	49	30	63	30	631	5.44	71.3	78.8	84	82	93.3	87.7	78.3	116.9	130.8	148.2
P70694	Estradiol 17 beta-dehydrogenase 5 OS=Mus musculus OX=10090 GN=Akr1c6 PE=1 SV=1	178.316	69	21	88	17	323	8.28	37	202.1	171.7	203.6	63.5	61.9	59.8	45.8	49.7	42
O88569	Heterogeneous nuclear ribonucleoproteins A2/B1 OS=Mus musculus OX=10090 GN=Hnrnpa2b1 PE=1 SV=2	178.295	63	20	99	19	353	8.95	37.4	119.5	115.3	103.7	82.1	84.7	106.6	99.3	102	86.9
Q61768	Kinesin-1 heavy chain OS=Mus musculus OX=10090 GN=Kif5b PE=1 SV=3	177.87	46	37	55	37	963	6.44	109.5	105.9	103.6	106.6	96.7	97.9	101.3	92.5	99.9	95.6
Q61207	Prosaposin OS=Mus musculus OX=10090 GN=Psap PE=1 SV=2	177.079	48	23	91	23	557	5.19	61.4	79.7	78.6	84.2	95	91.9	85.6	111.7	133.1	140.2
Q8R429	Sarcoplasmic/endoplasmic reticulum calcium ATPase 1 OS=Mus musculus OX=10090 GN=Atp2a1 PE=1 SV=1	176.704	28	22	65	8	994	5.22	109.4	77.7	66.8	46.3	82	82.1	197	60	144.4	143.6
P49429	4-hydroxyphenylpyruvate dioxygenase OS=Mus musculus OX=10090 GN=Hpd PE=1 SV=3	175.82	66	20	74	20	393	7.06	45	92.2	87.6	98.6	109.9	103.3	99.1	94.5	114.5	100.4
P09103	Protein disulfide-isomerase OS=Mus musculus OX=10090 GN=P4hb PE=1 SV=2	175.455	56	24	64	24	509	4.88	57	48.2	47.7	49.9	129.6	132.6	131.5	95.9	129.4	135.2
P53657	Pyruvate kinase PKLR OS=Mus musculus OX=10090 GN=Pklr PE=1 SV=1	174.702	49	26	76	25	574	7.09	62.3	108.4	102.9	108.5	100.4	109	134	83.2	76.4	77.2
Q4KMM3	Oxidation resistance protein 1 OS=Mus musculus OX=10090 GN=Oxr1 PE=1 SV=3	174.301	40	27	54	27	866	5.33	95.9	47	46.4	50	111.2	107.3	101.7	122.4	162	152
P97364	Selenide, water dikinase 2 OS=Mus musculus OX=10090 GN=Sephs2 PE=1 SV=3	173.977	59	17	99	17	452	6.06	47.8	113.3	114.3	125.8	105.4	90.3	99.4	95.8	79.3	76.3
P63037	DnaJ homolog subfamily A member 1 OS=Mus musculus OX=10090 GN=Dnaja1 PE=1 SV=1	173.604	53	17	76	17	397	7.08	44.8	156	139.8	153.5	83.8	78.8	88.4	69.6	70.8	59.2
Q8CGC7	Bifunctional glutamate/proline--tRNA ligase OS=Mus musculus OX=10090 GN=Eprs PE=1 SV=4	173.602	30	37	50	37	1512	7.66	170	120.5	127.4	125.5	88.6	90	108.5	77.7	82.1	79.8
P16331	Phenylalanine-4-hydroxylase OS=Mus musculus OX=10090 GN=Pah PE=1 SV=4	173.598	72	27	63	27	453	6.3	51.9	132.1	123.3	137.4	102.3	94.1	96.9	79.5	68.1	66.2
P97379	Ras GTPase-activating protein-binding protein 2 OS=Mus musculus OX=10090 GN=G3bp2 PE=1 SV=2	173.276	46	21	91	20	482	5.62	54.1	115.3	131.3	94.5	88.5	86.9	83.5	104.3	101.2	94.6
Q7TMM9	Tubulin beta-2A chain OS=Mus musculus OX=10090 GN=Tubb2a PE=1 SV=1	172.97	51	16	101	2	445	4.89	49.9	62.9	64.7	73.4	174.3	165.4	144.9	76.3	69.9	68.1
P28798	Granulins OS=Mus musculus OX=10090 GN=Grn PE=1 SV=2	172.933	51	20	62	20	589	6.8	63.4	94	93.4	94.6	79.9	75	72.9	143.5	117.7	128.8
O35685	Nuclear migration protein nudC OS=Mus musculus OX=10090 GN=Nudc PE=1 SV=1	172.703	65	21	77	20	332	5.26	38.3	75.6	73.6	81.9	115.9	132	126.4	86.5	102.3	105.8
P98064	Mannan-binding lectin serine protease 1 OS=Mus musculus OX=10090 GN=Masp1 PE=1 SV=2	172.555	50	26	57	26	704	5.55	79.9	71.5	70.3	72.1	111.8	112.2	99.7	110.7	122.1	129.7
Q9Z0N1	Eukaryotic translation initiation factor 2 subunit 3, X-linked OS=Mus musculus OX=10090 GN=Eif2s3x PE=1 SV=2	172.482	53	21	65	4	472	8.4	51	201.5	207	212.1	51.5	50.1	53.6	47.9	42.7	33.5
P30416	Peptidyl-prolyl cis-trans isomerase FKBP4 OS=Mus musculus OX=10090 GN=Fkbp4 PE=1 SV=5	172.435	61	29	67	29	458	5.72	51.5	98.2	86.8	97.7	91.3	93.5	93.7	133.8	99.2	105.7
P29341	Polyadenylate-binding protein 1 OS=Mus musculus OX=10090 GN=Pabpc1 PE=1 SV=2	172.145	41	27	75	27	636	9.5	70.6	219.9	246.6	137.1	50	54.9	61.2	42.6	48.1	39.6
Q9JIF7	Coatomer subunit beta OS=Mus musculus OX=10090 GN=Copb1 PE=1 SV=1	172.061	44	32	57	32	953	6	107	97	108.4	103.2	99.6	96.2	122.9	104.5	80.8	87.5
G3X982	Aldehyde oxidase 3 OS=Mus musculus OX=10090 GN=Aox3 PE=1 SV=1	171.665	33	35	62	32	1335	6.46	146.8	129.1	130.9	134.7	95.6	89.9	96.3	76.5	71.1	75.8
P33434	72 kDa type IV collagenase OS=Mus musculus OX=10090 GN=Mmp2 PE=1 SV=1	171.194	57	27	56	27	662	5.53	74.1	99.6	91.6	102.9	108.6	94.3	94.6	112.9	96.4	99.2
Q8QZY1	Eukaryotic translation initiation factor 3 subunit L OS=Mus musculus OX=10090 GN=Eif3l PE=1 SV=1	170.715	44	22	75	22	564	6.44	66.6	158.1	207.1	210.3	55.4	49.8	56.2	62.6	51.6	48.9
Q9QXF8	Glycine N-methyltransferase OS=Mus musculus OX=10090 GN=Gnmt PE=1 SV=3	170.54	63	14	114	14	293	7.44	32.7	165.6	183.6	149.3	74	70.6	69.5	62.7	68.5	56.3
Q9CZ44	NSFL1 cofactor p47 OS=Mus musculus OX=10090 GN=Nsfl1c PE=1 SV=1	170.248	65	22	59	22	370	5.15	40.7	64.4	71.4	69	108.1	104.2	135.9	110.8	119.2	117
P17751	Triosephosphate isomerase OS=Mus musculus OX=10090 GN=Tpi1 PE=1 SV=4	169.571	67	15	63	15	299	5.74	32.2	134.2	129.1	138.5	86.7	82.2	87	85.4	84.6	72.3
Q61699	Heat shock protein 105 kDa OS=Mus musculus OX=10090 GN=Hsph1 PE=1 SV=2	169.351	49	33	52	31	858	5.53	96.3	120	111	122.6	105.8	107	119.6	68.6	73.2	72.4
Q9EQF5	Dihydropyrimidinase OS=Mus musculus OX=10090 GN=Dpys PE=1 SV=2	169.112	52	18	62	18	519	7.2	56.7	174	167.5	187.4	68.6	71.2	70.5	53.9	59.8	47.2
O08539	Myc box-dependent-interacting protein 1 OS=Mus musculus OX=10090 GN=Bin1 PE=1 SV=1	168.708	42	20	56	19	588	5.03	64.4	82.4	82.7	89.7	97.1	100	94	102.7	127.4	124.1
P70335	Rho-associated protein kinase 1 OS=Mus musculus OX=10090 GN=Rock1 PE=1 SV=1	168.556	33	40	55	36	1354	5.86	158.1	90.8	102.4	106.6	115.4	118.3	118.8	73.7	86.1	88
Q99KI0	Aconitate hydratase, mitochondrial OS=Mus musculus OX=10090 GN=Aco2 PE=1 SV=1	168.305	52	30	59	30	780	7.93	85.4	168.7	153.4	169.7	72.9	79.7	84.3	58.8	59.5	53.1
P47879	Insulin-like growth factor-binding protein 4 OS=Mus musculus OX=10090 GN=Igfbp4 PE=1 SV=2	167.309	60	11	108	11	254	7.17	27.8	133.7	131.2	127.6	70.1	70.6	65.9	100.3	104.1	96.5
P11352	Glutathione peroxidase 1 OS=Mus musculus OX=10090 GN=Gpx1 PE=1 SV=2	166.185	83	16	110	16	201	7.21	22.3	141.1	130.5	151.4	89.9	82.4	89.5	77.4	75.4	62.2
P62960	Nuclease-sensitive element-binding protein 1 OS=Mus musculus OX=10090 GN=Ybx1 PE=1 SV=3	166.093	54	11	55	8	322	9.88	35.7	150.2	156.7	121.5	93.6	97.2	103.9	56.6	66	54.3
Q64442	Sorbitol dehydrogenase OS=Mus musculus OX=10090 GN=Sord PE=1 SV=3	165.871	58	18	119	18	357	7.02	38.2	116.6	109.2	122.1	112.5	97.5	99.6	96.8	72.3	73.4
Q8BH35	Complement component C8 beta chain OS=Mus musculus OX=10090 GN=C8b PE=1 SV=1	165.804	53	24	64	24	589	7.77	66.2	132.5	118.3	130.2	100.9	105.3	100.4	63	82.9	66.6
Q99K01	Pyridoxal-dependent decarboxylase domain-containing protein 1 OS=Mus musculus OX=10090 GN=Pdxdc1 PE=1 SV=2	165.565	43	25	55	25	787	5.48	87.3	58.1	58	59.2	129.9	131.6	116.2	107.9	118.6	120.6
P68368	Tubulin alpha-4A chain OS=Mus musculus OX=10090 GN=Tuba4a PE=1 SV=1	165.564	56	19	77	7	448	5.06	49.9	92.1	93.8	99	110.5	102.2	132.2	103.6	85.1	81.5
Q9Z1Z0	General vesicular transport factor p115 OS=Mus musculus OX=10090 GN=Uso1 PE=1 SV=2	165.521	37	31	49	31	959	4.93	106.9	99.1	91.2	99.3	104.4	96.4	105.9	102.6	103.3	97.8
Q6IFX2	Keratin, type I cytoskeletal 42 OS=Mus musculus OX=10090 GN=Krt42 PE=1 SV=1	165.236	34	18	88	6	452	5.16	50.1	20.7	27.7	35.6	76	70.2	114.2	475.8	38.8	41
P29533	Vascular cell adhesion protein 1 OS=Mus musculus OX=10090 GN=Vcam1 PE=1 SV=1	164.915	47	28	50	28	739	5.3	81.3	69	67.8	72.2	102	102.5	89.3	119.6	132.6	145
Q9Z2K1	Keratin, type I cytoskeletal 16 OS=Mus musculus OX=10090 GN=Krt16 PE=1 SV=3	164.775	46	17	86	9	469	5.2	51.6	42	71.2	34.1	57.1	59.1	151.5	400.3	43.1	41.7
P11087	Collagen alpha-1(I) chain OS=Mus musculus OX=10090 GN=Col1a1 PE=1 SV=4	163.33	26	28	58	28	1453	5.85	137.9	20	22.5	23.2	110.8	157.5	154.8	128.3	138.1	144.8
P17427	AP-2 complex subunit alpha-2 OS=Mus musculus OX=10090 GN=Ap2a2 PE=1 SV=2	163.299	36	31	53	20	938	6.93	104	131.1	151.5	159.1	86.2	78.3	85	68.2	73.5	67.2
Q91VA0	Acyl-coenzyme A synthetase ACSM1, mitochondrial OS=Mus musculus OX=10090 GN=Acsm1 PE=1 SV=1	163.241	55	21	63	21	573	7.17	64.7	131.8	132.7	144.9	89.7	83	76.1	81.1	79.7	81.1
P14576	Signal recognition particle 54 kDa protein OS=Mus musculus OX=10090 GN=Srp54 PE=1 SV=2	162.93	55	23	54	23	504	8.75	55.7	217.9	191.4	197.9	58.2	55.5	57.8	44.7	42.3	34.3
Q9DCL9	Multifunctional protein ADE2 OS=Mus musculus OX=10090 GN=Paics PE=1 SV=4	162.149	54	18	66	18	425	7.23	47	99.3	92.3	98.5	113.7	106.3	102.7	106.5	89.5	91.1
Q9Z204	Heterogeneous nuclear ribonucleoproteins C1/C2 OS=Mus musculus OX=10090 GN=Hnrnpc PE=1 SV=1	161.99	48	17	65	17	313	5.05	34.4	134.5	132.9	135.8	95.6	102.4	108.5	65.7	64.3	60.4
P49443	Protein phosphatase 1A OS=Mus musculus OX=10090 GN=Ppm1a PE=1 SV=1	161.679	62	19	74	16	382	5.36	42.4	60.7	55.7	60.5	126.5	122.6	114.1	121.2	117.6	121.1
O70400	PDZ and LIM domain protein 1 OS=Mus musculus OX=10090 GN=Pdlim1 PE=1 SV=4	161.595	76	19	66	19	327	6.84	35.8	81.6	91.9	83.3	98.2	98.1	102.5	110.1	118.4	115.8
Q9DBG5	Perilipin-3 OS=Mus musculus OX=10090 GN=Plin3 PE=1 SV=1	161.094	61	18	54	18	437	5.62	47.2	81.9	81.2	87.1	122.1	113.7	113.5	97.9	107	95.6
P55264	Adenosine kinase OS=Mus musculus OX=10090 GN=Adk PE=1 SV=2	160.12	50	16	91	16	361	6.21	40.1	103.1	97.8	110.1	120.4	112.4	103.9	89.9	82.6	79.8
Q07456	Protein AMBP OS=Mus musculus OX=10090 GN=Ambp PE=1 SV=2	160.031	60	16	71	16	349	6.32	39	68.7	63.5	73.1	107.9	102.8	92.2	131.4	125.5	135
Q8CI94	Glycogen phosphorylase, brain form OS=Mus musculus OX=10090 GN=Pygb PE=1 SV=3	158.338	43	30	50	25	843	6.73	96.7	122.3	127.8	129.8	82.9	83.1	92.1	100.9	77	84.2
Q91WP6	Serine protease inhibitor A3N OS=Mus musculus OX=10090 GN=Serpina3n PE=1 SV=1	158.257	43	18	97	11	418	5.82	46.7	134.2	119.4	129.1	80	79.7	97.3	98.9	83.9	77.7
Q8BH64	EH domain-containing protein 2 OS=Mus musculus OX=10090 GN=Ehd2 PE=1 SV=1	158.161	60	25	45	24	543	6.51	61.1	153.6	140.7	149.6	86.4	87.3	88	67.4	64.7	62.2
P45700	Mannosyl-oligosaccharide 1,2-alpha-mannosidase IA OS=Mus musculus OX=10090 GN=Man1a1 PE=1 SV=1	157.309	36	22	68	21	655	6.81	73.2	91	92.4	97.2	99.9	104.1	89.2	98.9	115.6	111.8
P52430	Serum paraoxonase/arylesterase 1 OS=Mus musculus OX=10090 GN=Pon1 PE=1 SV=2	157.011	48	9	125	9	355	5.22	39.5	122.6	111.2	124.4	99.3	91.1	92.9	95.7	80.1	83
P50446	Keratin, type II cytoskeletal 6A OS=Mus musculus OX=10090 GN=Krt6a PE=1 SV=3	156.944	37	20	87	8	553	7.94	59.3	73.3	134.7	33.7	63.3	64.8	286.5	167.7	38	37.9
Q9QXG4	Acetyl-coenzyme A synthetase, cytoplasmic OS=Mus musculus OX=10090 GN=Acss2 PE=1 SV=2	156.073	42	24	72	24	701	6.64	78.8	180.9	176.8	198	63.3	63.7	60.2	56.9	53.8	46.3
Q9D0F9	Phosphoglucomutase-1 OS=Mus musculus OX=10090 GN=Pgm1 PE=1 SV=4	156.073	55	26	59	26	562	6.57	61.4	155.1	135.4	152.6	86.8	84.3	96.6	67.3	66.1	55.9
Q8K1M6	Dynamin-1-like protein OS=Mus musculus OX=10090 GN=Dnm1l PE=1 SV=2	155.459	51	33	56	33	742	7.05	82.6	94	90.3	98.1	119.5	119.7	119.7	91.3	85	82.5
Q66JS6	Eukaryotic translation initiation factor 3 subunit J-B OS=Mus musculus OX=10090 GN=Eif3j2 PE=1 SV=1	155.333	60	17	59	17	263	4.81	29.5	103.9	127	125.9	97.8	109.4	90.1	71	86.9	87.8
A2AJ76	Hemicentin-2 OS=Mus musculus OX=10090 GN=Hmcn2 PE=1 SV=1	155.116	12	43	52	43	5100	5.71	546.9	58.5	66.3	66.1	106.7	108	98.1	114.7	140.1	141.6
Q3UPL0	Protein transport protein Sec31A OS=Mus musculus OX=10090 GN=Sec31a PE=1 SV=2	153.962	30	29	52	29	1230	6.76	133.5	134.5	164.2	141.2	82.2	81.7	94.4	69.1	70.9	61.8
Q9Z0N2	Eukaryotic translation initiation factor 2 subunit 3, Y-linked OS=Mus musculus OX=10090 GN=Eif2s3y PE=1 SV=2	153.752	49	19	59	2	472	8.5	51.1	193.5	196.7	220.7	45.2	44.9	49.4	58.8	55.6	35.3
Q9EQ20	Methylmalonate-semialdehyde dehydrogenase [acylating], mitochondrial OS=Mus musculus OX=10090 GN=Aldh6a1 PE=1 SV=1	153.745	54	21	73	21	535	8.07	57.9	129.7	136.6	142.4	99.3	94.9	93.1	71.2	67.7	65
O70194	Eukaryotic translation initiation factor 3 subunit D OS=Mus musculus OX=10090 GN=Eif3d PE=1 SV=2	153.426	51	21	60	21	548	6.05	63.9	161.7	201.3	184.9	62.2	62.6	74.7	53.8	51.1	47.7
P48193	Protein 4.1 OS=Mus musculus OX=10090 GN=Epb41 PE=1 SV=2	153.372	35	26	58	22	858	5.6	95.9	137.8	132.1	133.8	88.5	102.2	88.5	73.4	74.3	69.4
Q9D0R2	Threonine--tRNA ligase, cytoplasmic OS=Mus musculus OX=10090 GN=Tars PE=1 SV=2	153.307	51	30	59	28	722	7.36	83.3	159.3	171.6	179.1	65.7	64.9	68.4	71.1	58.9	61.2
P17156	Heat shock-related 70 kDa protein 2 OS=Mus musculus OX=10090 GN=Hspa2 PE=1 SV=2	151.6	35	21	184	8	633	5.67	69.6	72.7	77.6	81	112.5	102.9	113.7	130.2	105.5	103.9
Q9CSH3	Exosome complex exonuclease RRP44 OS=Mus musculus OX=10090 GN=Dis3 PE=1 SV=4	151.595	40	33	50	33	958	7.53	108.8	154.9	146.8	160.3	90	83.4	83.4	62.6	62.1	56.5
P62259	14-3-3 protein epsilon OS=Mus musculus OX=10090 GN=Ywhae PE=1 SV=1	151.397	72	17	73	14	255	4.74	29.2	64.1	64.7	65.5	119.1	116	136.1	107.8	105.6	121
Q5SW19	Clustered mitochondria protein homolog OS=Mus musculus OX=10090 GN=Cluh PE=1 SV=2	151.252	32	37	49	37	1315	6.02	148	110.5	114	115.9	97.7	100.3	93.4	93.7	84.2	90.2
P16015	Carbonic anhydrase 3 OS=Mus musculus OX=10090 GN=Ca3 PE=1 SV=3	151.161	68	13	81	13	260	7.37	29.3	133.3	132.4	147.2	83	79	74.4	83.8	92	74.9
Q6URW6	Myosin-14 OS=Mus musculus OX=10090 GN=Myh14 PE=1 SV=1	151.059	17	33	46	26	2000	5.55	228.4	58.7	62.7	69.5	115.9	116.4	115.7	102.9	131.6	126.6
P39054	Dynamin-2 OS=Mus musculus OX=10090 GN=Dnm2 PE=1 SV=2	151.016	35	31	57	20	870	7.43	98.1	153.9	163.1	167.3	78.3	71.4	81.8	68.1	60.7	55.4
Q03517	Secretogranin-2 OS=Mus musculus OX=10090 GN=Scg2 PE=1 SV=1	150.447	52	26	67	26	617	4.75	70.6	44.5	47.7	48.9	128	134.9	114.9	109.7	132.6	138.8
Q8CG14	Complement C1s-A subcomponent OS=Mus musculus OX=10090 GN=C1sa PE=2 SV=2	150.3	47	20	61	11	688	5.08	76.8	82.8	78.8	86	108.9	106.2	93.3	124	104.2	115.7
P54071	Isocitrate dehydrogenase [NADP], mitochondrial OS=Mus musculus OX=10090 GN=Idh2 PE=1 SV=3	150.208	41	16	63	15	452	8.69	50.9	188	176.6	193.4	64.9	65.2	74.2	49.8	48	39.9
Q9R182	Angiopoietin-related protein 3 OS=Mus musculus OX=10090 GN=Angptl3 PE=1 SV=1	150.048	55	19	56	19	455	6.65	52.5	70.1	68	76.3	124.1	121.8	94.5	103.4	117.7	124.1
P42703	Leukemia inhibitory factor receptor OS=Mus musculus OX=10090 GN=Lifr PE=1 SV=1	149.17	29	26	54	26	1092	6.04	122.5	42.8	42.8	47.9	104.8	111.9	101	136.8	142.5	169.5
O08709	Peroxiredoxin-6 OS=Mus musculus OX=10090 GN=Prdx6 PE=1 SV=3	148.548	68	15	81	15	224	6.01	24.9	119	115	129.3	98.1	85.4	92.1	89.7	95.1	76.3
P01898	H-2 class I histocompatibility antigen, Q10 alpha chain OS=Mus musculus OX=10090 GN=H2-Q10 PE=1 SV=3	148.471	48	15	100	10	325	5.25	37.2	59.8	53.9	62.1	110.4	97.7	95.8	135.2	140.2	145.1
Q8C0C7	Phenylalanine--tRNA ligase alpha subunit OS=Mus musculus OX=10090 GN=Farsa PE=1 SV=1	147.168	40	19	50	19	508	8.28	57.6	191.7	176.1	182.7	65.3	65.2	61.5	52.5	56.1	48.9
P52480	Pyruvate kinase PKM OS=Mus musculus OX=10090 GN=Pkm PE=1 SV=4	146.516	53	24	55	23	531	7.47	57.8	125.6	103.7	116	81.2	89.7	213.3	62.1	56.2	52.3
Q61074	Protein phosphatase 1G OS=Mus musculus OX=10090 GN=Ppm1g PE=1 SV=3	146.495	45	20	54	20	542	4.39	58.7	102.3	107.5	111.6	98.6	99.6	83.4	89.1	100.5	107.5
P05064	Fructose-bisphosphate aldolase A OS=Mus musculus OX=10090 GN=Aldoa PE=1 SV=2	146.358	76	21	57	16	364	8.09	39.3	133.3	114.8	129.7	101.2	100.9	150.7	53.7	67.6	48
Q9D1A2	Cytosolic non-specific dipeptidase OS=Mus musculus OX=10090 GN=Cndp2 PE=1 SV=1	146.16	60	21	55	21	475	5.66	52.7	108.1	94.8	109.6	101.4	99.4	114.1	110.7	78.5	83.4
Q07235	Glia-derived nexin OS=Mus musculus OX=10090 GN=Serpine2 PE=1 SV=2	145.655	51	17	69	17	397	9.85	44.2	238.4	232.8	180.5	46.9	51.8	49	38.2	34.2	28.2
Q9CZ42	ATP-dependent (S)-NAD(P)H-hydrate dehydratase OS=Mus musculus OX=10090 GN=Naxd PE=1 SV=1	145.094	69	16	54	16	343	7.77	36.7	184	171.3	165.6	86.3	81.5	81.8	44.9	47.8	36.7
O09173	Homogentisate 1,2-dioxygenase OS=Mus musculus OX=10090 GN=Hgd PE=1 SV=2	144.922	54	18	42	18	445	7.24	49.9	192.8	192.7	211.8	51.2	49.2	55.8	44.2	66.8	35.4
Q9JLV1	BAG family molecular chaperone regulator 3 OS=Mus musculus OX=10090 GN=Bag3 PE=1 SV=2	144.855	59	25	49	25	577	7.27	61.8	46.3	47.8	41.4	121.3	141.1	125.2	113.8	136.7	126.4
Q6ZWX6	Eukaryotic translation initiation factor 2 subunit 1 OS=Mus musculus OX=10090 GN=Eif2s1 PE=1 SV=3	144.786	70	21	71	21	315	5.08	36.1	137.7	143.3	152.9	81.3	77.4	75.2	87	72.2	73.1
Q9D8N0	Elongation factor 1-gamma OS=Mus musculus OX=10090 GN=Eef1g PE=1 SV=3	144.574	50	19	57	19	437	6.74	50	139.5	141.7	151.3	92.3	90.4	92.2	67.4	65.2	60
Q9JM99	Proteoglycan 4 OS=Mus musculus OX=10090 GN=Prg4 PE=1 SV=2	144.553	40	25	94	25	1054	8.41	115.9	116.8	134.4	119.8	67.7	70.8	60.2	82.6	128.5	119.3
P29758	Ornithine aminotransferase, mitochondrial OS=Mus musculus OX=10090 GN=Oat PE=1 SV=1	144.076	63	20	45	20	439	6.62	48.3	103.3	100.7	110	113.2	101.7	104.9	84.9	92.6	88.7
Q01149	Collagen alpha-2(I) chain OS=Mus musculus OX=10090 GN=Col1a2 PE=1 SV=2	143.661	22	22	42	22	1372	9.19	129.5	32	33.2	30.9	131.8	139.9	136	138.4	130.5	127.3
Q3U1J4	DNA damage-binding protein 1 OS=Mus musculus OX=10090 GN=Ddb1 PE=1 SV=2	143.56	37	35	48	35	1140	5.26	126.8	89	91.4	93	104.7	101.3	113.1	93	104.2	110.3
O88947	Coagulation factor X OS=Mus musculus OX=10090 GN=F10 PE=1 SV=1	143.423	41	15	61	15	481	5.66	54	71.5	68.3	77	102.1	99.4	90.5	135.6	121.1	134.4
P82198	Transforming growth factor-beta-induced protein ig-h3 OS=Mus musculus OX=10090 GN=Tgfbi PE=1 SV=1	143.379	43	20	62	20	683	7.06	74.6	195.7	169.7	206	58.1	65.4	62.3	50.5	50.8	41.5
Q07417	Short-chain specific acyl-CoA dehydrogenase, mitochondrial OS=Mus musculus OX=10090 GN=Acads PE=1 SV=2	143.281	52	15	56	15	412	8.47	44.9	149	150.3	164.7	81.3	81.4	78.6	61.8	71.5	61.5
P47754	F-actin-capping protein subunit alpha-2 OS=Mus musculus OX=10090 GN=Capza2 PE=1 SV=3	142.522	70	13	59	11	286	5.85	32.9	78.5	81.8	87	106.4	97.2	107.5	124.1	106.8	110.7
P61922	4-aminobutyrate aminotransferase, mitochondrial OS=Mus musculus OX=10090 GN=Abat PE=1 SV=1	142.503	62	24	48	24	500	8.09	56.4	155.9	147.9	168.3	75.7	82.1	93.7	60.9	62.3	53.2
Q9QYJ0	DnaJ homolog subfamily A member 2 OS=Mus musculus OX=10090 GN=Dnaja2 PE=1 SV=1	142.451	49	15	86	15	412	6.48	45.7	139.7	127.1	137.3	90.4	88.3	86.2	76.3	79.8	74.9
Q8BMA6	Signal recognition particle subunit SRP68 OS=Mus musculus OX=10090 GN=Srp68 PE=1 SV=2	142.393	45	25	51	25	625	8.57	70.5	188.8	167.2	173.1	78.7	81.6	83.8	43.9	42.8	40.2
Q61398	Procollagen C-endopeptidase enhancer 1 OS=Mus musculus OX=10090 GN=Pcolce PE=1 SV=2	142.349	49	16	51	16	468	8.41	50.1	168.4	167.8	157.1	70.4	72.4	70.5	60	70.1	63.2
Q9Z0X1	Apoptosis-inducing factor 1, mitochondrial OS=Mus musculus OX=10090 GN=Aifm1 PE=1 SV=1	141.902	43	19	41	19	612	9.17	66.7	122.4	114.1	130.5	96.5	99.7	96.4	81.5	86.3	72.6
Q9JHR7	Insulin-degrading enzyme OS=Mus musculus OX=10090 GN=Ide PE=1 SV=1	141.412	30	30	45	30	1019	6.54	117.7	124.6	125.2	127.4	94.9	92.3	102.5	82.2	77.1	73.8
P36993	Protein phosphatase 1B OS=Mus musculus OX=10090 GN=Ppm1b PE=1 SV=1	140.833	61	18	62	15	390	5.19	42.8	46.6	45.2	52.1	118.9	116.9	94	132.6	140.5	153.2
Q03265	ATP synthase subunit alpha, mitochondrial OS=Mus musculus OX=10090 GN=Atp5f1a PE=1 SV=1	140.605	45	23	50	23	553	9.19	59.7	143	127.1	137.1	86.5	111.2	114.8	54.6	63.9	61.8
Q9D662	Protein transport protein Sec23B OS=Mus musculus OX=10090 GN=Sec23b PE=1 SV=1	140.552	36	21	54	17	767	6.96	86.4	120.5	142.8	140.8	100.7	103.1	97.4	64	69.2	61.4
P29351	Tyrosine-protein phosphatase non-receptor type 6 OS=Mus musculus OX=10090 GN=Ptpn6 PE=1 SV=2	140.523	45	24	47	24	595	7.81	67.5	176.6	171.7	171.3	65	72.1	75.7	61.4	58.3	47.8
P26231	Catenin alpha-1 OS=Mus musculus OX=10090 GN=Ctnna1 PE=1 SV=1	140.438	35	28	42	28	906	6.23	100	125.9	123.7	135.8	97.2	94.7	107.6	78.3	70.4	66.4
Q9QXC1	Fetuin-B OS=Mus musculus OX=10090 GN=Fetub PE=1 SV=1	140.401	53	14	88	14	388	6.61	42.7	52.9	49.5	55.1	95.7	92.1	83.7	200.4	113.5	157
Q60759	Glutaryl-CoA dehydrogenase, mitochondrial OS=Mus musculus OX=10090 GN=Gcdh PE=1 SV=2	139.686	50	15	71	15	438	8.73	48.6	219.7	181.6	191.2	59.1	60.9	59.9	44.8	47.4	35.3
P08607	C4b-binding protein OS=Mus musculus OX=10090 GN=C4bpa PE=1 SV=3	139.505	40	15	78	15	469	7.15	51.5	45.7	43.8	47.1	96.3	87.6	77.9	148.4	169.5	183.8
Q60902	Epidermal growth factor receptor substrate 15-like 1 OS=Mus musculus OX=10090 GN=Eps15l1 PE=1 SV=3	138.222	41	27	39	27	907	5.02	99.2	88.5	106.2	100.7	112.9	103.3	110.5	79.7	105	93.2
P09411	Phosphoglycerate kinase 1 OS=Mus musculus OX=10090 GN=Pgk1 PE=1 SV=4	138.137	61	20	44	20	417	7.9	44.5	149.8	135.5	151.3	82.7	82.4	127.1	59.8	62.4	48.9
Q91WK2	Eukaryotic translation initiation factor 3 subunit H OS=Mus musculus OX=10090 GN=Eif3h PE=1 SV=1	137.674	55	15	54	15	352	6.67	39.8	167.9	206.4	194.8	58.5	59.8	68.2	50	51.6	42.8
Q8VDM4	26S proteasome non-ATPase regulatory subunit 2 OS=Mus musculus OX=10090 GN=Psmd2 PE=1 SV=1	137.652	37	28	40	28	908	5.17	100.1	95.3	95.8	101.9	104.6	96.6	112.3	99.6	93.5	100.4
Q99NB9	Splicing factor 3B subunit 1 OS=Mus musculus OX=10090 GN=Sf3b1 PE=1 SV=1	137.11	34	32	43	32	1304	7.09	145.7	150.5	160.4	150	70.3	68.2	85.6	76.8	68.9	69.4
P58281	Dynamin-like 120 kDa protein, mitochondrial OS=Mus musculus OX=10090 GN=Opa1 PE=1 SV=1	136.93	32	27	38	27	960	7.55	111.3	114.9	115.6	125.1	96.6	94.5	98.8	78.7	94.3	81.5
P35700	Peroxiredoxin-1 OS=Mus musculus OX=10090 GN=Prdx1 PE=1 SV=1	136.696	72	13	134	10	199	8.12	22.2	150.5	149.1	159.2	77.6	72.3	73.5	73.3	80.9	63.7
Q71KU9	Fibrinogen-like protein 1 OS=Mus musculus OX=10090 GN=Fgl1 PE=1 SV=2	136.487	48	13	63	13	314	5.71	36.4	44.2	41.8	48.6	117.6	111.6	106.5	143.5	137.4	148.8
Q9R0P3	S-formylglutathione hydrolase OS=Mus musculus OX=10090 GN=Esd PE=1 SV=1	136.312	61	11	81	11	282	7.12	31.3	156.7	148.3	165.9	92.4	90.7	93.4	55.2	53.5	43.8
Q9ER72	Cysteine--tRNA ligase, cytoplasmic OS=Mus musculus OX=10090 GN=Cars PE=1 SV=2	136.194	40	30	45	30	831	6.76	94.8	140.2	168.3	156.4	80.7	84.3	87.9	68.3	58.4	55.4
Q9Z1D1	Eukaryotic translation initiation factor 3 subunit G OS=Mus musculus OX=10090 GN=Eif3g PE=1 SV=2	136.091	56	16	64	16	320	5.9	35.6	131	157.3	158.6	79.1	76.3	78	75.1	78.5	66.2
Q05D44	Eukaryotic translation initiation factor 5B OS=Mus musculus OX=10090 GN=Eif5b PE=1 SV=2	135.708	27	28	45	28	1216	5.59	137.5	144.4	134.6	136.8	105.3	117.7	124.3	50	46.2	40.8
P02535	Keratin, type I cytoskeletal 10 OS=Mus musculus OX=10090 GN=Krt10 PE=1 SV=3	135.341	28	16	69	12	570	5.11	57.7	41.3	63.5	64.5	125.8	195.5	189.8	98.3	53.4	67.8
P17426	AP-2 complex subunit alpha-1 OS=Mus musculus OX=10090 GN=Ap2a1 PE=1 SV=1	135.337	34	31	46	20	977	7.03	107.6	161	180	192.4	72	69	81.4	49.1	49.2	45.8
P60335	Poly(rC)-binding protein 1 OS=Mus musculus OX=10090 GN=Pcbp1 PE=1 SV=1	135.309	53	13	47	8	356	7.09	37.5	102.2	110.5	107.6	104.9	102.2	103.3	98.2	87.9	83.1
Q9WVA4	Transgelin-2 OS=Mus musculus OX=10090 GN=Tagln2 PE=1 SV=4	134.759	67	11	69	10	199	8.24	22.4	48.2	50.4	53.2	103.7	94.8	92.2	180.3	138.8	138.5
Q99LM2	CDK5 regulatory subunit-associated protein 3 OS=Mus musculus OX=10090 GN=Cdk5rap3 PE=1 SV=1	134.605	49	23	49	23	503	4.83	57	171.3	191.6	192.1	67.1	63.4	59.3	57.7	52.9	44.5
P41317	Mannose-binding protein C OS=Mus musculus OX=10090 GN=Mbl2 PE=1 SV=2	134.113	59	12	98	10	244	5.06	25.9	62.6	63.1	67.7	132	124.7	112.6	106	115.5	115.8
P97371	Proteasome activator complex subunit 1 OS=Mus musculus OX=10090 GN=Psme1 PE=1 SV=2	133.745	69	15	63	15	249	5.97	28.7	86	86.6	92.6	97.7	90.9	95.3	115.3	121	114.5
P26638	Serine--tRNA ligase, cytoplasmic OS=Mus musculus OX=10090 GN=Sars PE=1 SV=3	133.56	49	19	41	19	512	6.3	58.4	122.7	119.6	128.9	100	118.6	125.5	65.7	60.9	58.2
Q00724	Retinol-binding protein 4 OS=Mus musculus OX=10090 GN=Rbp4 PE=1 SV=2	133.404	62	10	80	10	201	5.99	23.2	28.1	31	31	80.2	78.1	72.1	227.6	172.3	179.7
P61979	Heterogeneous nuclear ribonucleoprotein K OS=Mus musculus OX=10090 GN=Hnrnpk PE=1 SV=1	133.023	41	16	54	16	463	5.54	50.9	75	87.5	62	113.1	111.2	141.6	109.2	107.5	93
P50544	Very long-chain specific acyl-CoA dehydrogenase, mitochondrial OS=Mus musculus OX=10090 GN=Acadvl PE=1 SV=3	132.959	54	26	44	26	656	8.75	70.8	106	100.4	112.2	93.5	92.1	107.7	101.2	92.4	94.5
P11589	Major urinary protein 2 OS=Mus musculus OX=10090 GN=Mup2 PE=1 SV=1	132.826	71	12	69	1	180	5.11	20.7	50.8	53.9	55.9	76	75	64.2	180.3	149.6	194.3
Q9DBB9	Carboxypeptidase N subunit 2 OS=Mus musculus OX=10090 GN=Cpn2 PE=1 SV=2	132.693	38	16	48	16	547	5.88	60.4	118.8	129.7	121.1	71.5	73.9	68.9	102	104.7	109.5
Q62167	ATP-dependent RNA helicase DDX3X OS=Mus musculus OX=10090 GN=Ddx3x PE=1 SV=3	132.485	45	28	49	6	662	7.18	73.1	152	150	152.1	86.3	87.8	97.9	58.8	60.4	54.7
Q80YC5	Coagulation factor XII OS=Mus musculus OX=10090 GN=F12 PE=1 SV=2	131.989	40	18	58	18	597	6.84	65.7	168.2	201.8	186.8	48.1	48.7	44.2	73.7	65.8	62.6
Q7TQ48	Sarcalumenin OS=Mus musculus OX=10090 GN=Srl PE=1 SV=1	131.815	33	24	44	24	910	4.46	99.1	133.6	116.8	120.6	88.4	101.6	90.9	81	84.9	82.2
Q99MN1	Lysine--tRNA ligase OS=Mus musculus OX=10090 GN=Kars PE=1 SV=1	131.805	43	25	49	25	595	5.94	67.8	171.8	209.7	224.7	53.1	57.3	53.3	46.8	45.3	38
P26041	Moesin OS=Mus musculus OX=10090 GN=Msn PE=1 SV=3	131.739	43	25	52	16	577	6.6	67.7	126.3	141.6	127.2	78.3	88.7	164.2	58.5	59	56.2
O88544	COP9 signalosome complex subunit 4 OS=Mus musculus OX=10090 GN=Cops4 PE=1 SV=1	131.694	69	22	34	22	406	5.83	46.3	90.5	89.9	94.8	99	86.8	94	139.7	99.3	106
P21460	Cystatin-C OS=Mus musculus OX=10090 GN=Cst3 PE=1 SV=2	131.618	60	7	57	7	140	9	15.5	58.4	56.3	59.2	94.1	82.3	80.1	169.3	159.4	141
O35286	Pre-mRNA-splicing factor ATP-dependent RNA helicase DHX15 OS=Mus musculus OX=10090 GN=Dhx15 PE=1 SV=2	131.363	37	26	46	26	795	7.46	90.9	199.9	195.7	178.2	59.2	58.2	70.7	48.5	47.7	42
P98063	Bone morphogenetic protein 1 OS=Mus musculus OX=10090 GN=Bmp1 PE=1 SV=2	131.249	37	32	52	32	991	6.95	111.6	104.5	97.7	106.1	110.4	118.5	117.8	72.4	88.8	83.8
P13541	Myosin-3 OS=Mus musculus OX=10090 GN=Myh3 PE=2 SV=2	131.119	15	29	43	2	1940	5.81	223.7	124.5	110.5	142.3	93.5	91.5	104.9	82.7	80	70.1
P26443	Glutamate dehydrogenase 1, mitochondrial OS=Mus musculus OX=10090 GN=Glud1 PE=1 SV=1	131.007	46	22	39	22	558	8	61.3	119.1	110.6	123.2	103.1	102.3	131.9	69.4	76.3	64.1
Q7TMK9	Heterogeneous nuclear ribonucleoprotein Q OS=Mus musculus OX=10090 GN=Syncrip PE=1 SV=2	130.747	41	20	40	20	623	8.59	69.6	109.2	111.7	106.1	109.5	110.3	147.6	66.5	73.8	65.2
P51885	Lumican OS=Mus musculus OX=10090 GN=Lum PE=1 SV=2	130.686	39	10	87	10	338	6.43	38.2	69.2	60.1	66.9	120.2	117.9	102.4	105.1	119.7	138.6
Q91WJ8	Far upstream element-binding protein 1 OS=Mus musculus OX=10090 GN=Fubp1 PE=1 SV=1	130.595	44	24	76	21	651	7.93	68.5	142	150.9	107.1	70.6	75.3	81.4	93.4	96.9	82.4
Q9JHI0	Matrix metalloproteinase-19 OS=Mus musculus OX=10090 GN=Mmp19 PE=2 SV=1	130.308	48	19	42	19	527	7.85	59.1	167.7	155.9	177	76.1	74.5	73.5	59.1	58.3	57.7
P39876	Metalloproteinase inhibitor 3 OS=Mus musculus OX=10090 GN=Timp3 PE=1 SV=1	130.143	54	10	82	10	211	8.76	24.2	265.6	224.7	232.3	26.6	28.5	32	35.8	32.7	21.9
Q8BP47	Asparagine--tRNA ligase, cytoplasmic OS=Mus musculus OX=10090 GN=Nars PE=1 SV=2	129.882	41	17	40	16	559	5.86	64.2	136.3	169.7	169.1	83.4	77	74.9	68.7	62.3	58.8
P08071	Lactotransferrin OS=Mus musculus OX=10090 GN=Ltf PE=1 SV=4	129.774	50	30	40	29	707	8.53	77.8	161.3	153.2	168	74.6	74	89.7	63	61.7	54.4
P01867	Ig gamma-2B chain C region OS=Mus musculus OX=10090 GN=Igh-3 PE=1 SV=3	129.751	33	10	111	9	404	6.52	44.2	121	115.7	114.7	79	78	78.5	98.9	118	96.2
O08529	Calpain-2 catalytic subunit OS=Mus musculus OX=10090 GN=Capn2 PE=1 SV=4	129.737	45	24	46	24	700	4.96	79.8	82.3	76.3	82.9	97	91.7	93.6	140.2	109.9	126
P97290	Plasma protease C1 inhibitor OS=Mus musculus OX=10090 GN=Serping1 PE=1 SV=3	129.405	31	12	67	12	504	6.29	55.5	137.2	127.3	131.1	75.7	69.4	72.4	111.7	82.7	92.5
Q9D5V6	Synapse-associated protein 1 OS=Mus musculus OX=10090 GN=Syap1 PE=1 SV=1	129.247	70	17	44	17	365	4.54	41.3	49.9	41.4	51	138.9	136.3	117	106.8	134.9	123.8
Q60963	Platelet-activating factor acetylhydrolase OS=Mus musculus OX=10090 GN=Pla2g7 PE=2 SV=2	129.229	48	15	63	15	440	7.12	49.2	63.9	61.5	62.1	98.3	89.7	86.2	181.6	110.9	145.7
Q9CWJ9	Bifunctional purine biosynthesis protein PURH OS=Mus musculus OX=10090 GN=Atic PE=1 SV=2	129.17	57	24	47	24	592	6.76	64.2	126.8	124.2	136.1	106.4	101.7	105.8	69.1	64.9	64.9
Q8BUV3	Gephyrin OS=Mus musculus OX=10090 GN=Gphn PE=1 SV=2	128.811	31	20	39	20	769	5.6	83.2	56.4	60.4	58.5	128.2	128.9	113.6	105.1	125.9	123
Q99KJ8	Dynactin subunit 2 OS=Mus musculus OX=10090 GN=Dctn2 PE=1 SV=3	128.285	58	17	40	17	402	5.26	44.1	74.4	73	84.4	117.4	117.3	116.7	103.2	105.8	107.7
Q3TXS7	26S proteasome non-ATPase regulatory subunit 1 OS=Mus musculus OX=10090 GN=Psmd1 PE=1 SV=1	127.984	36	26	35	26	953	5.39	105.7	104.9	108.1	106.6	96.4	91	94.7	95.6	99.2	103.5
P11588	Major urinary protein 1 OS=Mus musculus OX=10090 GN=Mup1 PE=1 SV=1	127.959	72	12	68	1	180	5.1	20.6	39.7	43.6	42.7	52.7	48.7	37.4	228.5	179.1	227.6
Q99L47	Hsc70-interacting protein OS=Mus musculus OX=10090 GN=St13 PE=1 SV=1	127.835	27	9	88	9	371	5.26	41.6	74.1	71	75.5	151.3	158.2	146	78.6	73.8	71.5
Q99L45	Eukaryotic translation initiation factor 2 subunit 2 OS=Mus musculus OX=10090 GN=Eif2s2 PE=1 SV=1	127.762	57	20	50	20	331	5.8	38.1	120.5	119.4	102.1	102.4	110.9	98	69.9	88.7	88.1
Q80T21	ADAMTS-like protein 4 OS=Mus musculus OX=10090 GN=Adamtsl4 PE=2 SV=1	127.289	24	19	50	19	1036	8.15	113.2	72.7	83.3	78.7	94.1	96.5	89.9	120.3	134.3	130.1
P00920	Carbonic anhydrase 2 OS=Mus musculus OX=10090 GN=Ca2 PE=1 SV=4	126.562	63	11	49	11	260	7.01	29	117	108.1	112.4	76.5	86.9	84.6	108.9	102.1	103.6
P55065	Phospholipid transfer protein OS=Mus musculus OX=10090 GN=Pltp PE=1 SV=1	126.546	37	14	58	14	493	6.62	54.4	87.4	84	84.5	110.1	97	119.9	110.8	100.5	105.8
P63101	14-3-3 protein zeta/delta OS=Mus musculus OX=10090 GN=Ywhaz PE=1 SV=1	125.86	53	12	56	8	245	4.79	27.8	69.6	70.3	73.9	100.8	104.4	110.2	112.5	123.7	134.5
Q9WVL0	Maleylacetoacetate isomerase OS=Mus musculus OX=10090 GN=Gstz1 PE=1 SV=1	125.788	70	12	55	12	216	7.85	24.3	122.2	115.9	125.3	111.7	99.7	97.8	79.1	79.4	68.8
P47878	Insulin-like growth factor-binding protein 3 OS=Mus musculus OX=10090 GN=Igfbp3 PE=2 SV=2	125.75	52	17	82	17	292	8.38	31.7	158.3	165.9	123.7	80.9	89.7	75.4	74.6	69.9	61.5
P26645	Myristoylated alanine-rich C-kinase substrate OS=Mus musculus OX=10090 GN=Marcks PE=1 SV=2	125.655	69	11	35	11	309	4.34	29.6	75.7	77.9	84.2	106.5	104.9	101.9	100.9	112.3	135.7
Q99LC5	Electron transfer flavoprotein subunit alpha, mitochondrial OS=Mus musculus OX=10090 GN=Etfa PE=1 SV=2	125.466	59	15	54	15	333	8.38	35	87.2	83	89.3	128	120.3	113	110.8	85.1	83.3
P47880	Insulin-like growth factor-binding protein 6 OS=Mus musculus OX=10090 GN=Igfbp6 PE=2 SV=2	125.365	57	11	60	11	238	8.19	25.3	126.7	112.4	120	95.2	90.7	87.4	94.8	89.9	82.9
Q91VM9	Inorganic pyrophosphatase 2, mitochondrial OS=Mus musculus OX=10090 GN=Ppa2 PE=1 SV=1	124.886	63	17	51	17	330	6.98	38.1	63.7	69.2	72.9	109.8	107.3	97.6	123.9	129.9	125.7
P97467	Peptidyl-glycine alpha-amidating monooxygenase OS=Mus musculus OX=10090 GN=Pam PE=1 SV=2	124.476	30	25	39	25	979	6.55	108.9	86.9	89.6	94.7	80.7	82.2	72.8	96.4	151.2	145.5
Q9QZE5	Coatomer subunit gamma-1 OS=Mus musculus OX=10090 GN=Copg1 PE=1 SV=1	124.385	41	26	39	24	874	5.35	97.5	113.5	112.1	117.9	93.3	88	101.6	97.6	87.1	88.9
O70310	Glycylpeptide N-tetradecanoyltransferase 1 OS=Mus musculus OX=10090 GN=Nmt1 PE=1 SV=1	124.372	42	16	42	12	496	8	56.9	207.4	190.4	175.7	55.4	57	56.1	59.3	52.3	46.4
Q3THK7	GMP synthase [glutamine-hydrolyzing] OS=Mus musculus OX=10090 GN=Gmps PE=1 SV=2	124.191	51	25	37	25	693	6.73	76.7	141.5	143.5	148.6	93.9	93.1	94.6	66	61.1	57.8
P11152	Lipoprotein lipase OS=Mus musculus OX=10090 GN=Lpl PE=1 SV=3	124.15	35	14	53	14	474	7.87	53.1	117.2	112.1	115.8	103.2	99.7	92.4	83	91.8	84.8
Q8VCC9	Spondin-1 OS=Mus musculus OX=10090 GN=Spon1 PE=1 SV=1	124.117	41	25	45	25	807	6.02	90.8	134.3	134.1	111	107.5	111.7	115.1	60.8	66	59.6
Q80YX1	Tenascin OS=Mus musculus OX=10090 GN=Tnc PE=1 SV=1	123.919	17	31	38	31	2110	4.89	231.7	65.6	75.6	70.5	110.4	107.6	115.8	101.2	136.3	117
P08905	Lysozyme C-2 OS=Mus musculus OX=10090 GN=Lyz2 PE=1 SV=2	123.902	61	8	98	4	148	8.81	16.7	204.9	178.2	184.4	48.2	45.8	51	72.2	63.9	51.3
Q91WC0	Histone-lysine N-methyltransferase setd3 OS=Mus musculus OX=10090 GN=Setd3 PE=1 SV=1	123.623	42	23	44	23	594	5.6	67.1	182.4	175.8	200.1	63.7	67.8	65.8	48.1	50	46.4
Q3THS6	S-adenosylmethionine synthase isoform type-2 OS=Mus musculus OX=10090 GN=Mat2a PE=1 SV=2	123.403	60	18	49	15	395	6.48	43.7	154.6	140.6	149.3	82	108.1	111.1	47.8	57.2	49.3
Q99J08	SEC14-like protein 2 OS=Mus musculus OX=10090 GN=Sec14l2 PE=1 SV=1	123.234	55	16	41	16	403	7.11	46.3	171.1	145.5	171.2	73.1	74.2	70.8	65.7	68.6	59.9
Q60841	Reelin OS=Mus musculus OX=10090 GN=Reln PE=1 SV=3	122.935	12	36	43	36	3461	5.73	387.2	91.6	100.2	96.7	107.1	98.2	93.4	90.9	109.9	112.1
Q02566	Myosin-6 OS=Mus musculus OX=10090 GN=Myh6 PE=1 SV=2	122.833	16	29	41	5	1938	5.73	223.4	78	93.9	90.6	102.6	99.4	102.8	89.8	121.6	121.3
Q64737	Trifunctional purine biosynthetic protein adenosine-3 OS=Mus musculus OX=10090 GN=Gart PE=1 SV=3	122.775	32	26	33	26	1010	6.68	107.4	123.4	119.1	130.7	99.4	96.9	110.9	77.3	75.3	67
Q64516	Glycerol kinase OS=Mus musculus OX=10090 GN=Gk PE=1 SV=2	122.21	44	22	46	22	559	5.87	61.2	108.6	96	106	105.7	118.3	128.4	82.2	78.6	76.2
P61222	ATP-binding cassette sub-family E member 1 OS=Mus musculus OX=10090 GN=Abce1 PE=1 SV=1	122.133	43	22	37	22	599	8.34	67.3	173.3	165	178.5	71.9	71.3	75.5	54.1	58.9	51.4
P29788	Vitronectin OS=Mus musculus OX=10090 GN=Vtn PE=1 SV=2	122.044	40	15	52	15	478	5.88	54.8	91.5	96.2	95.2	102.4	102.7	94.6	92.1	109.5	115.7
Q9QUR6	Prolyl endopeptidase OS=Mus musculus OX=10090 GN=Prep PE=1 SV=1	121.735	46	26	41	26	710	5.73	80.7	135.7	134.7	137	86.9	88	94.7	80.4	71.1	71.4
Q7TNG8	Probable D-lactate dehydrogenase, mitochondrial OS=Mus musculus OX=10090 GN=Ldhd PE=1 SV=1	121.594	46	15	39	15	484	6.62	51.8	85	88.3	97.4	125.1	118.5	112.1	87.5	98.8	87.3
P46471	26S proteasome regulatory subunit 7 OS=Mus musculus OX=10090 GN=Psmc2 PE=1 SV=5	121.51	61	23	38	22	433	5.95	48.6	118.6	116.4	123.5	90.8	89.7	110.3	91.5	80.5	78.8
Q99KV1	DnaJ homolog subfamily B member 11 OS=Mus musculus OX=10090 GN=Dnajb11 PE=1 SV=1	120.221	37	13	49	13	358	6.32	40.5	74	80.7	87.6	145.1	132.3	131.8	96.4	76.4	75.7
Q9DBK0	Acyl-coenzyme A thioesterase 12 OS=Mus musculus OX=10090 GN=Acot12 PE=1 SV=1	120.205	39	17	38	17	556	7.18	61.7	149.4	144	163.2	74.8	73.9	79.8	74.8	72.6	67.5
Q8QZR5	Alanine aminotransferase 1 OS=Mus musculus OX=10090 GN=Gpt PE=1 SV=3	119.988	47	17	42	16	496	6.64	55.1	144	150.7	162.6	89.9	91.5	82.7	62.9	63.1	52.6
Q9JHI5	Isovaleryl-CoA dehydrogenase, mitochondrial OS=Mus musculus OX=10090 GN=Ivd PE=1 SV=1	119.786	44	17	41	17	424	8.29	46.3	133.8	131.4	144.1	99.5	92	90.2	69.3	73.4	66.4
Q62318	Transcription intermediary factor 1-beta OS=Mus musculus OX=10090 GN=Trim28 PE=1 SV=3	119.761	35	20	39	20	834	5.77	88.8	97.5	95.7	104.7	103.8	99.4	112.6	90.3	98.5	97.5
P18760	Cofilin-1 OS=Mus musculus OX=10090 GN=Cfl1 PE=1 SV=3	119.737	66	13	76	11	166	8.09	18.5	120.7	113.7	114.4	71.6	69.1	75.4	123.9	111.6	99.5
Q78JT3	3-hydroxyanthranilate 3,4-dioxygenase OS=Mus musculus OX=10090 GN=Haao PE=1 SV=1	119.595	67	18	44	18	286	6.54	32.8	105.7	104.5	113.2	87	84.6	81.4	116	112.5	95
Q9JJH1	Ribonuclease 4 OS=Mus musculus OX=10090 GN=Rnase4 PE=1 SV=1	119.401	42	7	81	7	148	8.85	17	176	147.5	167.2	78.9	83.5	89.2	61.6	51.9	44.2
Q99KQ4	Nicotinamide phosphoribosyltransferase OS=Mus musculus OX=10090 GN=Nampt PE=1 SV=1	119.348	58	22	42	22	491	7.15	55.4	136.8	135.1	143.8	90.5	85.3	92.1	76.6	74.9	64.8
Q91Z53	Glyoxylate reductase/hydroxypyruvate reductase OS=Mus musculus OX=10090 GN=Grhpr PE=1 SV=1	119.276	56	13	32	13	328	7.65	35.3	126.5	127.8	132.6	97.9	93.1	84.9	79	75.2	82.9
Q99LF4	tRNA-splicing ligase RtcB homolog OS=Mus musculus OX=10090 GN=Rtcb PE=1 SV=1	119.245	44	19	48	19	505	7.23	55.2	164	160	177.8	71.9	74.1	77.2	56.8	64.3	53.9
P97298	Pigment epithelium-derived factor OS=Mus musculus OX=10090 GN=Serpinf1 PE=1 SV=2	118.868	40	14	51	14	417	6.98	46.2	209.1	241.2	169.3	46.8	45.8	44.8	51.3	47.8	43.9
P04104	Keratin, type II cytoskeletal 1 OS=Mus musculus OX=10090 GN=Krt1 PE=1 SV=4	118.807	34	17	72	12	637	8.15	65.6	51.6	75	71.9	132.9	143.6	235.1	65.7	54.9	69.1
Q9QYG0	Protein NDRG2 OS=Mus musculus OX=10090 GN=Ndrg2 PE=1 SV=1	118.807	60	14	39	14	371	5.4	40.8	91.5	90.9	96.7	98.5	93.1	88.6	123.4	108.3	109
Q9ERD7	Tubulin beta-3 chain OS=Mus musculus OX=10090 GN=Tubb3 PE=1 SV=1	118.572	35	12	60	2	450	4.93	50.4	94.6	101.4	56.5	93.6	77.6	238.8	55.4	89.8	92.2
P15116	Cadherin-2 OS=Mus musculus OX=10090 GN=Cdh2 PE=1 SV=2	118.562	33	23	39	23	906	4.78	99.7	90.1	93	84.9	87.8	86.5	73.1	116	130.8	137.9
P12399	Protein CTLA-2-alpha OS=Mus musculus OX=10090 GN=Ctla2a PE=2 SV=2	118.359	59	9	79	9	137	5.34	15.9	27.6	28.8	31.5	86.1	85.2	69.8	166.5	201.3	203.2
Q08879	Fibulin-1 OS=Mus musculus OX=10090 GN=Fbln1 PE=1 SV=2	118.015	35	17	46	17	705	5.16	78	61.8	58.8	62.9	118.1	114.2	101.6	133.3	120.2	129.1
Q91VR5	ATP-dependent RNA helicase DDX1 OS=Mus musculus OX=10090 GN=Ddx1 PE=1 SV=1	118.002	38	22	37	22	740	7.21	82.4	139.3	145.3	157.4	86.7	83.5	95.2	65.2	68.8	58.5
P47738	Aldehyde dehydrogenase, mitochondrial OS=Mus musculus OX=10090 GN=Aldh2 PE=1 SV=1	117.915	51	21	52	19	519	7.62	56.5	100.8	103.4	107.5	99	102.6	99.5	94.6	99.2	93.4
O54890	Integrin beta-3 OS=Mus musculus OX=10090 GN=Itgb3 PE=1 SV=2	117.837	32	23	42	23	787	5.24	86.7	113.8	107.8	109.1	91.5	113.8	115.8	80.8	85.6	81.9
B5X0G2	Major urinary protein 17 OS=Mus musculus OX=10090 GN=Mup17 PE=2 SV=2	117.768	71	11	59	2	180	5.02	20.6	59.1	66	70.4	80.6	88.8	97.8	151.1	127.6	158.6
Q9DBR7	Protein phosphatase 1 regulatory subunit 12A OS=Mus musculus OX=10090 GN=Ppp1r12a PE=1 SV=2	117.76	32	28	41	27	1029	5.49	114.9	62.5	68.4	60.8	102.6	117	96.7	110	144.9	137.1
Q8VCN5	Cystathionine gamma-lyase OS=Mus musculus OX=10090 GN=Cth PE=1 SV=1	117.756	51	15	46	15	398	7.65	43.5	151.8	156	155.3	82	80.3	75.7	70.4	68	60.7
P59325	Eukaryotic translation initiation factor 5 OS=Mus musculus OX=10090 GN=Eif5 PE=1 SV=1	117.658	42	18	57	18	429	5.52	48.9	141.2	135.5	144.6	103.8	105.4	103.4	60.5	56.1	49.5
P26040	Ezrin OS=Mus musculus OX=10090 GN=Ezr PE=1 SV=3	117.191	42	25	47	18	586	6.1	69.4	104	97.2	97.4	58.6	71.1	74.9	193.4	64.7	138.8
Q9WUA2	Phenylalanine--tRNA ligase beta subunit OS=Mus musculus OX=10090 GN=Farsb PE=1 SV=2	116.962	48	24	44	24	589	7.12	65.7	169.6	166.3	187.6	73	71.6	68.2	55.4	57.4	50.8
Q1HFZ0	tRNA (cytosine(34)-C(5))-methyltransferase OS=Mus musculus OX=10090 GN=Nsun2 PE=1 SV=2	116.133	45	29	39	29	757	6.58	85.4	148.2	144.6	149.4	90.5	89.3	93	65.1	60.3	59.6
P42932	T-complex protein 1 subunit theta OS=Mus musculus OX=10090 GN=Cct8 PE=1 SV=3	115.695	52	26	33	26	548	5.62	59.5	99.3	99.1	100	105.7	98.8	134.6	87.9	88.5	86.1
O08692	Neutrophilic granule protein OS=Mus musculus OX=10090 GN=Ngp PE=1 SV=1	115.56	70	13	136	13	167	5.31	19.3	72.9	76	79	112.9	115.4	104.6	104.1	118	117.1
Q8QZT1	Acetyl-CoA acetyltransferase, mitochondrial OS=Mus musculus OX=10090 GN=Acat1 PE=1 SV=1	115.462	49	16	37	16	424	8.51	44.8	148.1	139.5	146.8	90	93.2	91.2	62.6	69.4	59.3
P52825	Carnitine O-palmitoyltransferase 2, mitochondrial OS=Mus musculus OX=10090 GN=Cpt2 PE=1 SV=2	115.422	45	24	41	24	658	8.37	73.9	202.9	179.4	189.6	61.6	63	68	48.8	46.8	39.8
Q9R0G6	Cartilage oligomeric matrix protein OS=Mus musculus OX=10090 GN=Comp PE=1 SV=2	115.395	40	22	43	21	755	4.64	82.3	38.6	38.9	43.3	135.1	126.6	119.5	122.4	137.5	138.1
P01899	H-2 class I histocompatibility antigen, D-B alpha chain OS=Mus musculus OX=10090 GN=H2-D1 PE=1 SV=2	115.226	38	13	58	7	362	6.73	40.8	53.4	53.9	59.2	106.3	106.9	96.4	120.7	147.6	155.5
Q922E4	Ethanolamine-phosphate cytidylyltransferase OS=Mus musculus OX=10090 GN=Pcyt2 PE=1 SV=1	115.187	58	20	43	20	404	6.58	45.2	100.6	102.7	109.7	97.6	91.2	89.9	111.5	100.7	96.1
Q9JKY5	Huntingtin-interacting protein 1-related protein OS=Mus musculus OX=10090 GN=Hip1r PE=1 SV=2	114.915	27	27	32	27	1068	6.52	119.4	96	105.4	105.3	107.4	102.6	106.1	88.8	96	92.3
P80315	T-complex protein 1 subunit delta OS=Mus musculus OX=10090 GN=Cct4 PE=1 SV=3	114.602	53	24	40	23	539	8.02	58	149	149.6	160.6	83.5	82	96.3	63.4	58.9	56.7
Q9D0I9	Arginine--tRNA ligase, cytoplasmic OS=Mus musculus OX=10090 GN=Rars PE=1 SV=2	114.445	43	26	38	26	660	7.55	75.6	141.9	145.7	159.5	81.9	75	82.6	80	66.6	66.8
Q91WP0	Mannan-binding lectin serine protease 2 OS=Mus musculus OX=10090 GN=Masp2 PE=1 SV=1	114.36	44	22	52	22	685	6.07	75.5	66.5	63.5	69	112.6	108.4	117.3	121.5	116.4	124.9
O35226	26S proteasome non-ATPase regulatory subunit 4 OS=Mus musculus OX=10090 GN=Psmd4 PE=1 SV=1	114.261	45	13	40	13	376	4.79	40.7	140	143.3	156	84.7	81.5	83.4	79.6	68.3	63.2
Q8K010	5-oxoprolinase OS=Mus musculus OX=10090 GN=Oplah PE=1 SV=1	114.114	28	28	32	28	1288	6.28	137.5	109.5	110	114.6	105.7	110.6	102.1	91.3	76.1	80.1
P10649	Glutathione S-transferase Mu 1 OS=Mus musculus OX=10090 GN=Gstm1 PE=1 SV=2	113.643	70	16	44	10	218	7.94	26	180.3	173.7	189.7	79.1	76.1	71.6	46.4	46.9	36.2
Q6PAR5	GTPase-activating protein and VPS9 domain-containing protein 1 OS=Mus musculus OX=10090 GN=Gapvd1 PE=1 SV=2	113.626	23	28	37	28	1458	5.19	162.3	82.2	89.1	88.9	96.7	89.7	95.3	127.5	107.4	123.3
P80318	T-complex protein 1 subunit gamma OS=Mus musculus OX=10090 GN=Cct3 PE=1 SV=1	113.612	50	26	38	25	545	6.7	60.6	115.4	120	133.6	104.7	102.8	129.6	64.3	66.9	62.6
O70251	Elongation factor 1-beta OS=Mus musculus OX=10090 GN=Eef1b PE=1 SV=5	113.575	61	12	64	9	225	4.69	24.7	52.3	60.6	64.3	120.3	117.4	95.9	108.6	138	142.6
Q9QUM0	Integrin alpha-IIb OS=Mus musculus OX=10090 GN=Itga2b PE=1 SV=2	113.545	26	20	39	20	1033	5.76	112.6	110	113.8	111.7	99.6	114.6	108.7	78.7	85.4	77.6
P07310	Creatine kinase M-type OS=Mus musculus OX=10090 GN=Ckm PE=1 SV=1	113.453	58	18	37	16	381	7.06	43	132.8	127.5	135.5	90.3	87.6	96.4	74.9	83	72
O88685	26S proteasome regulatory subunit 6A OS=Mus musculus OX=10090 GN=Psmc3 PE=1 SV=2	113.121	60	20	37	20	442	5.19	49.5	91.1	98.7	99.2	107.8	104.7	114.7	100.6	90.7	92.6
P62908	40S ribosomal protein S3 OS=Mus musculus OX=10090 GN=Rps3 PE=1 SV=1	113.026	80	18	49	18	243	9.66	26.7	179.1	157.7	157.7	82.4	84.2	95	49.6	48.7	45.5
Q9JIX8	Apoptotic chromatin condensation inducer in the nucleus OS=Mus musculus OX=10090 GN=Acin1 PE=1 SV=3	112.954	21	23	35	23	1338	5.91	150.6	75.7	82.8	83	100.1	103.2	106.1	101.1	125.6	122.2
O08756	3-hydroxyacyl-CoA dehydrogenase type-2 OS=Mus musculus OX=10090 GN=Hsd17b10 PE=1 SV=4	112.889	48	9	44	9	261	8.41	27.4	148.6	151.8	155.1	84.4	77.2	97.2	63.8	62.2	59.7
Q80Y81	Zinc phosphodiesterase ELAC protein 2 OS=Mus musculus OX=10090 GN=Elac2 PE=1 SV=1	112.873	37	23	36	23	831	7.34	92.7	124.5	126.5	143.2	88.1	78.4	81.3	94.6	77.9	85.5
P54869	Hydroxymethylglutaryl-CoA synthase, mitochondrial OS=Mus musculus OX=10090 GN=Hmgcs2 PE=1 SV=2	112.682	45	19	49	18	508	8.41	56.8	148.9	141.6	152.7	85.5	95.4	83.1	61.2	68.7	63
Q62095	ATP-dependent RNA helicase DDX3Y OS=Mus musculus OX=10090 GN=Ddx3y PE=1 SV=2	112.387	38	25	45	3	658	7.53	73.4	106.1	102.4	97.6	85.6	136.3	158	72.9	71.1	69.9
Q61171	Peroxiredoxin-2 OS=Mus musculus OX=10090 GN=Prdx2 PE=1 SV=3	112.37	68	12	49	12	198	5.41	21.8	77.2	73.3	79.9	85	82.9	79.2	148.6	131.9	142.1
Q91WQ3	Tyrosine--tRNA ligase, cytoplasmic OS=Mus musculus OX=10090 GN=Yars PE=1 SV=3	112.295	51	25	39	25	528	7.01	59.1	102.1	105.7	114.5	93.5	91.6	103.4	102.9	91.7	94.6
Q640N1	Adipocyte enhancer-binding protein 1 OS=Mus musculus OX=10090 GN=Aebp1 PE=1 SV=1	112.244	24	21	31	20	1128	5.08	128.3	91.9	91.8	88.1	132.1	148.3	120.5	73.5	75.4	78.4
P21981	Protein-glutamine gamma-glutamyltransferase 2 OS=Mus musculus OX=10090 GN=Tgm2 PE=1 SV=4	112.17	41	23	34	23	686	5.1	77	61.6	68.8	69.5	142.5	132.2	130.1	82.1	109.6	103.6
Q05816	Fatty acid-binding protein, epidermal OS=Mus musculus OX=10090 GN=Fabp5 PE=1 SV=3	111.735	68	9	56	9	135	6.54	15.1	38.1	39.3	38.4	73	68.8	61.2	157.1	213.8	210.4
Q8VE62	Polyadenylate-binding protein-interacting protein 1 OS=Mus musculus OX=10090 GN=Paip1 PE=1 SV=1	111.694	42	11	44	11	400	4.55	45.7	72.8	83.1	78.9	94.2	102	99.9	109.8	129	130.3
P14685	26S proteasome non-ATPase regulatory subunit 3 OS=Mus musculus OX=10090 GN=Psmd3 PE=1 SV=3	111.679	48	24	36	24	530	8.44	60.7	123.9	118.6	126.6	96.4	90.9	101.5	89.4	74.3	78.2
Q9EQH3	Vacuolar protein sorting-associated protein 35 OS=Mus musculus OX=10090 GN=Vps35 PE=1 SV=1	111.417	34	25	37	25	796	5.44	91.7	113.7	105.2	113.5	89.2	87.9	109	111	81.3	89.2
O35841	Apoptosis inhibitor 5 OS=Mus musculus OX=10090 GN=Api5 PE=1 SV=2	111.349	43	18	41	18	504	5.92	56.8	136.5	142	129	96.4	91.1	99.9	71.2	69.8	64.2
P51174	Long-chain specific acyl-CoA dehydrogenase, mitochondrial OS=Mus musculus OX=10090 GN=Acadl PE=1 SV=2	111.311	34	13	34	13	430	8.31	47.9	137.3	131.7	146.7	88.1	84.9	84.7	69.6	81.1	75.7
Q6P069	Sorcin OS=Mus musculus OX=10090 GN=Sri PE=1 SV=1	111.127	66	12	65	12	198	5.59	21.6	68.1	67.2	72.2	111.8	104.4	98.8	136.7	125.7	115.1
P70362	Ubiquitin recognition factor in ER-associated degradation protein 1 OS=Mus musculus OX=10090 GN=Ufd1 PE=1 SV=2	111.116	62	16	43	16	307	6.7	34.5	136.8	114.3	120.7	97.3	128.2	142.8	58.6	55.8	45.4
P61982	14-3-3 protein gamma OS=Mus musculus OX=10090 GN=Ywhag PE=1 SV=2	110.924	55	12	50	7	247	4.89	28.3	52.9	52.7	59.8	144.4	149.6	136.3	104.5	92.3	107.5
Q8CAY6	Acetyl-CoA acetyltransferase, cytosolic OS=Mus musculus OX=10090 GN=Acat2 PE=1 SV=2	110.833	39	9	43	9	397	7.5	41.3	132.5	133.1	143.1	94.7	83.6	93	79.6	75.1	65.3
P70290	55 kDa erythrocyte membrane protein OS=Mus musculus OX=10090 GN=Mpp1 PE=1 SV=1	110.756	58	19	35	19	466	7.2	52.2	155.3	148.2	152.7	79.4	84.2	86.6	63.3	71.4	59
Q8VC28	Aldo-keto reductase family 1 member C13 OS=Mus musculus OX=10090 GN=Akr1c13 PE=1 SV=2	110.753	65	17	36	17	323	7.08	37	160	150.1	167.7	87.1	86.3	77.8	62.9	58.8	49.3
Q8BG32	26S proteasome non-ATPase regulatory subunit 11 OS=Mus musculus OX=10090 GN=Psmd11 PE=1 SV=3	110.508	54	19	33	19	422	6.48	47.4	105.9	106.4	115.6	107.3	98.7	107.4	92.3	83.9	82.6
P62631	Elongation factor 1-alpha 2 OS=Mus musculus OX=10090 GN=Eef1a2 PE=1 SV=1	110.453	37	13	100	4	463	9.03	50.4	213.1	176.2	166.4	63.4	79.5	76.8	43.5	47.9	33.3
Q61646	Haptoglobin OS=Mus musculus OX=10090 GN=Hp PE=1 SV=1	110.336	43	14	39	14	347	6.29	38.7	49.1	43.6	48	117.3	101.8	114.2	115.7	147.8	162.4
O70468	Myosin-binding protein C, cardiac-type OS=Mus musculus OX=10090 GN=Mybpc3 PE=1 SV=1	110.166	25	28	34	27	1270	6.46	140.5	102	113	107.9	95	94.5	108.1	94.3	94.5	90.7
Q4VAA2	Protein CDV3 OS=Mus musculus OX=10090 GN=Cdv3 PE=1 SV=2	110.07	50	11	37	11	281	6.1	29.7	35.3	38.1	33.6	117.8	129.9	110.5	130.5	161.5	142.8
P04202	Transforming growth factor beta-1 OS=Mus musculus OX=10090 GN=Tgfb1 PE=1 SV=1	110.064	51	15	58	15	390	8.62	44.3	125	121.4	126.6	97	95.1	90.4	86.6	82.8	75.3
Q9CZN7	Serine hydroxymethyltransferase, mitochondrial OS=Mus musculus OX=10090 GN=Shmt2 PE=1 SV=1	109.889	39	16	30	15	504	8.47	55.7	142.2	146.1	154.5	79.5	80.7	96.2	68.5	65.8	66.4
P99027	60S acidic ribosomal protein P2 OS=Mus musculus OX=10090 GN=Rplp2 PE=1 SV=3	109.845	75	7	100	7	115	4.54	11.6	42.4	42.4	46.6	104.8	109.2	84.1	132.2	160.5	177.9
Q9ERG0	LIM domain and actin-binding protein 1 OS=Mus musculus OX=10090 GN=Lima1 PE=1 SV=3	109.598	38	26	40	25	753	6.6	84	95.9	93.1	94.3	99.7	102.6	103.8	103.2	107.6	99.8
Q810A7	ATP-dependent RNA helicase DDX42 OS=Mus musculus OX=10090 GN=Ddx42 PE=1 SV=3	109.535	29	21	32	21	929	6.98	101.9	150.5	162.3	141.6	87.3	86.3	98.5	60	57.3	56.1
Q64726	Zinc-alpha-2-glycoprotein OS=Mus musculus OX=10090 GN=Azgp1 PE=1 SV=2	109.399	50	15	54	15	307	6.18	35.3	66.7	61.6	70.4	124.5	111.5	112.9	129.3	112.4	110.7
P14869	60S acidic ribosomal protein P0 OS=Mus musculus OX=10090 GN=Rplp0 PE=1 SV=3	109.33	51	12	51	12	317	6.25	34.2	172.8	148.2	177.3	82.2	81.3	97.9	51.6	49	39.6
Q3UZ39	Leucine-rich repeat flightless-interacting protein 1 OS=Mus musculus OX=10090 GN=Lrrfip1 PE=1 SV=2	108.811	42	22	33	21	729	4.82	79.2	82	94.7	89.7	112.6	121.2	108.2	89.4	101.5	100.9
A2AVA0	Sushi, von Willebrand factor type A, EGF and pentraxin domain-containing protein 1 OS=Mus musculus OX=10090 GN=Svep1 PE=1 SV=1	108.739	10	31	36	31	3567	5.57	387.2	57.3	66.5	64.9	126.5	113.8	107.3	99.9	138.5	125.4
Q99KK2	N-acylneuraminate cytidylyltransferase OS=Mus musculus OX=10090 GN=Cmas PE=1 SV=2	108.713	50	19	45	19	432	8.1	48	179.5	193.8	193.7	53.6	53.9	52.8	60.5	53.9	58.3
Q99JX4	Eukaryotic translation initiation factor 3 subunit M OS=Mus musculus OX=10090 GN=Eif3m PE=1 SV=1	108.708	35	11	41	11	374	5.74	42.5	149.4	193.9	199.2	53.8	49.5	68.1	69.9	58.8	57.4
Q9CQN1	Heat shock protein 75 kDa, mitochondrial OS=Mus musculus OX=10090 GN=Trap1 PE=1 SV=1	108.611	40	23	43	22	706	6.68	80.2	136.1	127.4	139.4	91.1	81.8	98	83.3	73.1	69.8
P46412	Glutathione peroxidase 3 OS=Mus musculus OX=10090 GN=Gpx3 PE=1 SV=2	108.554	51	10	72	9	226	8.22	25.4	93.4	86	91.8	125.8	164.2	143.8	71.5	62.9	60.5
Q505F5	Leucine-rich repeat-containing protein 47 OS=Mus musculus OX=10090 GN=Lrrc47 PE=1 SV=1	108.289	50	21	35	21	581	8.1	63.6	176.8	170.9	172.9	68.5	74.6	72.1	54.2	56.6	53.4
P27773	Protein disulfide-isomerase A3 OS=Mus musculus OX=10090 GN=Pdia3 PE=1 SV=2	108.288	52	22	35	22	505	6.21	56.6	109.7	106.4	110.2	80.9	79.7	100.8	113.3	101.2	97.8
Q9CZD3	Glycine--tRNA ligase OS=Mus musculus OX=10090 GN=Gars PE=1 SV=1	108.269	33	22	44	22	729	6.65	81.8	99.6	99.5	106.9	106.3	102.9	112.5	96.3	85.5	90.4
Q5XJY5	Coatomer subunit delta OS=Mus musculus OX=10090 GN=Arcn1 PE=1 SV=2	107.793	41	19	42	19	511	6.21	57.2	141	136.5	128.8	79.8	84.6	86.7	80.9	84.8	76.9
Q8CC86	Nicotinate phosphoribosyltransferase OS=Mus musculus OX=10090 GN=Naprt PE=1 SV=1	107.748	39	16	35	16	538	6.46	58.2	131	134.8	139.9	100.9	97.2	95.7	73	66.7	60.9
Q921M3	Splicing factor 3B subunit 3 OS=Mus musculus OX=10090 GN=Sf3b3 PE=1 SV=1	107.333	26	26	34	26	1217	5.26	135.5	143.4	149.3	157.5	77	79	98	61.2	68.5	66.1
Q06194	Coagulation factor VIII OS=Mus musculus OX=10090 GN=F8 PE=2 SV=2	107.17	13	25	33	24	2319	7.34	266	62.4	62	63.9	110.7	110.3	105.5	114.2	132.1	138.8
P35505	Fumarylacetoacetase OS=Mus musculus OX=10090 GN=Fah PE=1 SV=2	107.089	45	14	38	14	419	7.18	46.1	153.9	145.5	161.1	75.6	76.2	79.7	64	83.5	60.5
Q61598	Rab GDP dissociation inhibitor beta OS=Mus musculus OX=10090 GN=Gdi2 PE=1 SV=1	107.077	56	19	28	13	445	6.25	50.5	132.8	114.7	121.9	81.1	84.7	103.5	89.7	85.8	85.9
Q91V80	Apolipoprotein F OS=Mus musculus OX=10090 GN=Apof PE=2 SV=2	107.044	33	7	46	7	315	5.82	34.3	62.8	60.8	66.6	133.1	117.7	101.3	127.4	114.7	115.6
Q9Z1P8	Angiopoietin-related protein 4 OS=Mus musculus OX=10090 GN=Angptl4 PE=2 SV=1	106.891	33	10	36	10	410	8.13	45.5	129.6	128.3	133.5	90.3	81	75.1	88.5	90.6	83.2
Q9D0F3	Protein ERGIC-53 OS=Mus musculus OX=10090 GN=Lman1 PE=1 SV=1	106.852	43	17	61	16	517	6.34	57.8	49	49.3	53.2	154.7	137	130.8	118.8	101.3	105.9
Q9DBF1	Alpha-aminoadipic semialdehyde dehydrogenase OS=Mus musculus OX=10090 GN=Aldh7a1 PE=1 SV=4	106.576	49	18	31	18	539	7.47	58.8	119.6	106.7	116.9	110.7	106.2	117.4	72.3	83.4	66.6
Q9D8W5	26S proteasome non-ATPase regulatory subunit 12 OS=Mus musculus OX=10090 GN=Psmd12 PE=1 SV=4	106.422	39	15	39	15	456	7.06	52.9	109.4	104.1	114.5	108.2	95.7	112.1	107.8	70.3	78
Q9QXE0	2-hydroxyacyl-CoA lyase 1 OS=Mus musculus OX=10090 GN=Hacl1 PE=1 SV=2	106.396	41	19	37	19	581	6.27	63.6	136.2	131.2	140.3	76	98.7	92.8	81.3	72.7	70.7
Q62393	Tumor protein D52 OS=Mus musculus OX=10090 GN=Tpd52 PE=1 SV=2	106.01	56	8	31	8	224	4.72	24.3	39.3	40	40.4	88.6	85.6	74	141.7	194.8	195.5
P63330	Serine/threonine-protein phosphatase 2A catalytic subunit alpha isoform OS=Mus musculus OX=10090 GN=Ppp2ca PE=1 SV=1	105.779	54	12	33	2	309	5.54	35.6	56.1	55	68.3	141.7	130.7	133.6	100.3	106	108.2
P11680	Properdin OS=Mus musculus OX=10090 GN=Cfp PE=2 SV=2	105.747	35	13	44	13	464	7.84	50.3	61.5	57.1	61.1	99.4	114	125.4	100.7	152.2	128.5
P01942	Hemoglobin subunit alpha OS=Mus musculus OX=10090 GN=Hba PE=1 SV=2	105.49	60	7	147	7	142	8.22	15.1	130.3	126.2	136.9	90.5	93.8	83.3	98.5	71.1	69.4
P37804	Transgelin OS=Mus musculus OX=10090 GN=Tagln PE=1 SV=3	105.406	70	15	41	14	201	8.81	22.6	112	105.8	112.5	85.7	76.6	82	136.7	101.3	87.5
Q8VCB3	Glycogen [starch] synthase, liver OS=Mus musculus OX=10090 GN=Gys2 PE=1 SV=2	105.35	36	20	34	20	704	6.89	80.8	158.1	165.9	169.6	65	68.5	67.9	76.3	64.3	64.5
Q8BGA8	Acyl-coenzyme A synthetase ACSM5, mitochondrial OS=Mus musculus OX=10090 GN=Acsm5 PE=1 SV=1	105.309	46	19	30	19	578	7.72	64.3	100.8	102.6	117.8	95.5	91.9	89.2	101.3	101.2	99.6
E9Q557	Desmoplakin OS=Mus musculus OX=10090 GN=Dsp PE=1 SV=1	105.2	12	33	37	33	2883	6.8	332.7	42.6	57.6	58	119.2	117.3	191	165.8	73	75.5
Q8CAQ8	MICOS complex subunit Mic60 OS=Mus musculus OX=10090 GN=Immt PE=1 SV=1	105.148	34	23	30	23	757	6.61	83.8	87.1	85.3	86.9	101.9	113	110.9	93	114.4	107.4
P01592	Immunoglobulin J chain OS=Mus musculus OX=10090 GN=Jchain PE=1 SV=4	105.141	59	7	75	7	159	4.89	18	100.4	102.6	99.7	112.9	117.7	105.4	64.8	98.5	97.9
P56399	Ubiquitin carboxyl-terminal hydrolase 5 OS=Mus musculus OX=10090 GN=Usp5 PE=1 SV=1	105.125	31	22	39	22	858	5.01	95.8	69.6	67.1	71.4	120.1	122	118.1	114.8	101.4	115.6
P39061	Collagen alpha-1(XVIII) chain OS=Mus musculus OX=10090 GN=Col18a1 PE=1 SV=4	105.027	11	17	49	17	1774	5.62	182.1	169.3	155.5	159.8	65.2	60	58.3	82.9	77.6	71.4
Q9D8U8	Sorting nexin-5 OS=Mus musculus OX=10090 GN=Snx5 PE=1 SV=1	104.787	51	19	31	18	404	6.62	46.8	137.1	127.1	145.6	86.5	84	77.9	81.3	84.5	76
P49586	Choline-phosphate cytidylyltransferase A OS=Mus musculus OX=10090 GN=Pcyt1a PE=1 SV=1	104.636	65	19	41	19	367	7.03	41.6	127.8	131.6	144.9	83.8	82.8	73.5	88.6	84.2	82.8
Q61247	Alpha-2-antiplasmin OS=Mus musculus OX=10090 GN=Serpinf2 PE=1 SV=1	104.486	29	14	78	14	491	6.3	54.9	84.5	81.9	85.3	116.4	110.4	108.1	111.6	101.4	100.3
Q501J7	Phosphatase and actin regulator 4 OS=Mus musculus OX=10090 GN=Phactr4 PE=1 SV=2	104.364	37	18	27	18	694	6.48	76.6	66.5	64.2	64.8	117.7	138.5	130.2	99.7	115	103.3
Q3TCH7	Cullin-4A OS=Mus musculus OX=10090 GN=Cul4a PE=1 SV=1	104.292	33	26	36	15	759	8.35	87.7	152.3	141.7	165.6	76.8	95.9	99.8	56.1	56.5	55.3
O88487	Cytoplasmic dynein 1 intermediate chain 2 OS=Mus musculus OX=10090 GN=Dync1i2 PE=1 SV=1	104.178	39	15	32	15	612	5.29	68.4	53.6	60.5	59.7	107.8	98.2	97.9	119.7	155.6	146.9
A2AEP0	Odorant-binding protein 1b OS=Mus musculus OX=10090 GN=Obp1b PE=1 SV=1	104.068	63	10	53	9	171	6.29	19.4	17.8	17.8	19.5	50.3	50.3	39.6	225	227.1	252.6
P14206	40S ribosomal protein SA OS=Mus musculus OX=10090 GN=Rpsa PE=1 SV=4	104.048	49	12	31	12	295	4.87	32.8	110.7	111.2	117.2	125.1	107.7	119.9	77.4	70.4	60.4
P68254	14-3-3 protein theta OS=Mus musculus OX=10090 GN=Ywhaq PE=1 SV=1	103.842	66	14	44	9	245	4.78	27.8	78.2	78.1	85.6	88.2	97.1	90.7	123.8	124	134.3
P17225	Polypyrimidine tract-binding protein 1 OS=Mus musculus OX=10090 GN=Ptbp1 PE=1 SV=2	103.803	26	9	35	7	527	8.34	56.4	210	197	211	51.7	46.3	60.4	47.3	43.8	32.5
Q8BFZ3	Beta-actin-like protein 2 OS=Mus musculus OX=10090 GN=Actbl2 PE=1 SV=1	103.785	23	6	200	1	376	5.49	42
Q80UM3	N-alpha-acetyltransferase 15, NatA auxiliary subunit OS=Mus musculus OX=10090 GN=Naa15 PE=1 SV=1	103.669	32	28	35	26	865	7.62	100.9	167	186.3	198.7	64	63.6	71.3	55.1	49	44.9
Q9JKR6	Hypoxia up-regulated protein 1 OS=Mus musculus OX=10090 GN=Hyou1 PE=1 SV=1	103.622	25	20	34	20	999	5.19	111.1	104.3	103.5	108.3	99	99.3	114.8	90.1	90.9	89.8
P80314	T-complex protein 1 subunit beta OS=Mus musculus OX=10090 GN=Cct2 PE=1 SV=4	103.43	44	18	29	18	535	6.4	57.4	94.2	102.6	99.7	100.2	102	116.3	104	91.7	89.3
Q80VP1	Epsin-1 OS=Mus musculus OX=10090 GN=Epn1 PE=1 SV=3	103.125	34	13	31	13	575	4.81	60.2	89.9	98.7	97.7	126	118.4	106.2	88	96	79.1
Q05793	Basement membrane-specific heparan sulfate proteoglycan core protein OS=Mus musculus OX=10090 GN=Hspg2 PE=1 SV=1	103.089	9	27	36	27	3707	6.32	398	95.9	100.3	108.7	77.6	81.9	88.4	107.6	123.1	116.7
Q3TNA1	Xylulose kinase OS=Mus musculus OX=10090 GN=Xylb PE=1 SV=1	102.858	38	15	32	15	551	6.9	59.5	183.4	186.6	193.3	61.6	67.1	66.7	49.5	51.9	39.9
Q8BH95	Enoyl-CoA hydratase, mitochondrial OS=Mus musculus OX=10090 GN=Echs1 PE=1 SV=1	102.755	40	12	37	12	290	8.48	31.5	154.8	156.3	174.5	80.1	76.5	72.9	61.1	68	55.7
Q9CW42	Mitochondrial amidoxime-reducing component 1 OS=Mus musculus OX=10090 GN=Marc1 PE=1 SV=2	102.719	45	12	41	10	340	8.59	38	158.6	145.7	156.7	74	75.2	69.8	68.8	77.8	73.3
A2A432	Cullin-4B OS=Mus musculus OX=10090 GN=Cul4b PE=1 SV=1	102.5	29	29	35	18	970	8.37	110.6	133.6	131.3	146.9	91.6	92.3	109.5	67.7	65.2	61.8
Q9R1T2	SUMO-activating enzyme subunit 1 OS=Mus musculus OX=10090 GN=Sae1 PE=1 SV=1	101.942	70	18	30	18	350	5.36	38.6	89.2	83.2	96.2	117.5	106.8	101.8	119.1	89.8	96.3
P33587	Vitamin K-dependent protein C OS=Mus musculus OX=10090 GN=Proc PE=1 SV=2	101.839	36	13	49	13	460	6.35	51.8	79.3	76.1	78.5	104.4	103	95.1	124.7	111.1	127.7
Q9CWK8	Sorting nexin-2 OS=Mus musculus OX=10090 GN=Snx2 PE=1 SV=2	101.404	38	17	29	15	519	5.12	58.4	128.8	124.5	141.2	87.8	85.5	93	85.2	80.5	73.6
Q8BFY9	Transportin-1 OS=Mus musculus OX=10090 GN=Tnpo1 PE=1 SV=2	101.332	30	22	32	16	898	4.98	102.3	111.7	133.3	130.7	84.3	78.4	94.1	92	93.7	81.7
P48962	ADP/ATP translocase 1 OS=Mus musculus OX=10090 GN=Slc25a4 PE=1 SV=4	101.171	45	12	43	7	298	9.72	32.9	148.1	129.1	135.9	79.1	93.2	89.9	70.9	78	75.9
Q8K1B8	Fermitin family homolog 3 OS=Mus musculus OX=10090 GN=Fermt3 PE=1 SV=1	101.069	38	24	36	24	665	7.05	75.6	151.3	150.9	160.3	79.9	78.9	79.5	71.2	65.7	62.2
Q61937	Nucleophosmin OS=Mus musculus OX=10090 GN=Npm1 PE=1 SV=1	101.067	36	9	37	9	292	4.77	32.5	89.4	100.1	90	77.5	82	158.1	92.2	104.3	106.4
Q8CIB5	Fermitin family homolog 2 OS=Mus musculus OX=10090 GN=Fermt2 PE=1 SV=1	101.044	39	22	38	22	680	6.7	77.8	137.1	129.5	137.9	92.8	86.6	97	82.5	67.5	69.3
Q91WU5	Arsenite methyltransferase OS=Mus musculus OX=10090 GN=As3mt PE=1 SV=2	100.861	68	20	31	20	376	5.86	41.8	60.3	59.1	65.3	101.1	98.6	87.7	143.8	138.5	145.5
Q9Z2M7	Phosphomannomutase 2 OS=Mus musculus OX=10090 GN=Pmm2 PE=1 SV=1	100.83	52	14	39	14	242	6.42	27.6	115.1	106.1	115.8	103	103.6	107.2	105.1	71.9	72.3
Q99KB8	Hydroxyacylglutathione hydrolase, mitochondrial OS=Mus musculus OX=10090 GN=Hagh PE=1 SV=2	100.656	50	11	42	11	309	7.75	34.1	136.2	127.7	139.8	79.6	69.7	78.6	107.3	85.4	75.6
Q8K4Z5	Splicing factor 3A subunit 1 OS=Mus musculus OX=10090 GN=Sf3a1 PE=1 SV=1	100.629	30	19	48	19	791	5.22	88.5	117.9	126	118.2	91.1	93	105.2	82.4	86.9	79.4
P35979	60S ribosomal protein L12 OS=Mus musculus OX=10090 GN=Rpl12 PE=1 SV=2	100.418	68	10	85	10	165	9.42	17.8	164.3	135.6	131.5	101.8	98.2	101	61	58.6	48.1
Q91X44	Glucokinase regulatory protein OS=Mus musculus OX=10090 GN=Gckr PE=1 SV=3	100.144	37	15	30	15	587	6.67	64.6	176.7	164.4	180.4	67.2	64.8	68	65.2	59.1	54.3
P97494	Glutamate--cysteine ligase catalytic subunit OS=Mus musculus OX=10090 GN=Gclc PE=1 SV=4	100.015	38	18	37	18	637	5.9	72.5	106.6	104.4	117.5	110.1	105.9	104.6	82.6	85.9	82.5
P14211	Calreticulin OS=Mus musculus OX=10090 GN=Calr PE=1 SV=1	99.879	51	17	30	17	416	4.49	48	81.1	73.8	75.8	99.9	99.1	156.3	87	110.2	116.8
Q8BML9	Glutamine--tRNA ligase OS=Mus musculus OX=10090 GN=Qars PE=1 SV=1	99.812	32	23	33	23	775	7.31	87.6	166	165.1	180.6	70.7	69.4	75.2	65.3	58.1	49.6
P35235	Tyrosine-protein phosphatase non-receptor type 11 OS=Mus musculus OX=10090 GN=Ptpn11 PE=1 SV=2	99.794	49	24	35	24	597	7.3	68.4	149.3	146.1	157.8	73.7	71.5	82.3	74.5	78.6	66.2
Q8VC12	Urocanate hydratase OS=Mus musculus OX=10090 GN=Uroc1 PE=1 SV=2	99.648	36	21	38	21	676	7.53	74.5	142.5	136.4	144.1	85	87.2	80.5	75.3	75.9	73.1
Q9QZ85	Interferon-inducible GTPase 1 OS=Mus musculus OX=10090 GN=Iigp1 PE=1 SV=2	98.888	55	18	35	18	413	6.33	47.5	166	146.9	159	70.2	75.1	82	77.2	66.4	57.2
Q91VD9	NADH-ubiquinone oxidoreductase 75 kDa subunit, mitochondrial OS=Mus musculus OX=10090 GN=Ndufs1 PE=1 SV=2	98.725	39	20	26	20	727	5.72	79.7	103.8	101.1	103.1	100.7	111.2	104.8	91.7	93.2	90.4
Q9DBZ5	Eukaryotic translation initiation factor 3 subunit K OS=Mus musculus OX=10090 GN=Eif3k PE=1 SV=1	98.713	59	11	37	11	218	4.93	25.1	119.5	170.1	163.2	67.6	75.1	70.7	76.9	82.5	74.4
Q922Q1	Mitochondrial amidoxime reducing component 2 OS=Mus musculus OX=10090 GN=Marc2 PE=1 SV=1	98.536	36	12	48	10	338	8.68	38.2	228.6	204.8	200.8	51.8	50.5	50.3	37.5	42.1	33.6
Q9CXF0	Kynureninase OS=Mus musculus OX=10090 GN=Kynu PE=1 SV=3	98.405	45	16	33	16	464	6.57	52.3	129.3	123.2	137.1	95.9	89	90.6	88.5	75.2	71.1
P51437	Cathelicidin antimicrobial peptide OS=Mus musculus OX=10090 GN=Camp PE=1 SV=2	98.346	41	4	93	4	172	8.68	19.4	122.4	119.4	127.4	82.5	79.3	78.1	105.4	97.8	87.6
P45952	Medium-chain specific acyl-CoA dehydrogenase, mitochondrial OS=Mus musculus OX=10090 GN=Acadm PE=1 SV=1	98.275	49	19	37	19	421	8.37	46.5	164.2	153.8	163.2	77.7	86.9	88.8	52.9	60.5	52
Q8CG76	Aflatoxin B1 aldehyde reductase member 2 OS=Mus musculus OX=10090 GN=Akr7a2 PE=1 SV=3	98.244	42	14	46	14	367	8.12	40.6	130.9	150.1	136.4	87.8	91.8	108.8	70.5	66.4	57.1
P52479	Ubiquitin carboxyl-terminal hydrolase 10 OS=Mus musculus OX=10090 GN=Usp10 PE=1 SV=3	98.146	41	22	35	22	792	5.17	87	120.8	127.7	118.4	87.2	86.2	84	79.6	98.7	97.2
Q71RI9	Kynurenine--oxoglutarate transaminase 3 OS=Mus musculus OX=10090 GN=Kyat3 PE=1 SV=1	97.959	39	17	33	16	455	8.37	51.1	179	171.5	190.8	65.6	68.3	74	52.3	56.1	42.4
Q08761	Vitamin K-dependent protein S OS=Mus musculus OX=10090 GN=Pros1 PE=2 SV=1	97.498	29	21	43	21	675	5.82	74.9	93.3	80	95	106.5	97.1	96.2	127.4	102	102.3
Q8BWY3	Eukaryotic peptide chain release factor subunit 1 OS=Mus musculus OX=10090 GN=Etf1 PE=1 SV=4	97.477	48	17	38	17	437	5.71	49	171.5	169.9	187.5	62	61.4	68.5	62.6	62.6	54
Q9CY58	Plasminogen activator inhibitor 1 RNA-binding protein OS=Mus musculus OX=10090 GN=Serbp1 PE=1 SV=2	97.355	42	17	37	17	407	8.54	44.7	47.1	51.3	39.2	121.8	138	131.2	111	139.8	120.6
P70670	Nascent polypeptide-associated complex subunit alpha, muscle-specific form OS=Mus musculus OX=10090 GN=Naca PE=1 SV=2	97.316	3	5	82	5	2187	9.35	220.4	164.9	159.6	162.2	74	74.8	70.4	65.6	68	60.5
P62962	Profilin-1 OS=Mus musculus OX=10090 GN=Pfn1 PE=1 SV=2	97.195	66	7	41	7	140	8.28	14.9	59	54.8	63.3	74.3	63.1	71.6	228.6	147.8	137.5
P21956	Lactadherin OS=Mus musculus OX=10090 GN=Mfge8 PE=1 SV=3	97.075	43	16	30	16	463	6.52	51.2	141.3	132.9	133.5	91.9	88.4	98.5	70.2	76.3	67
O55029	Coatomer subunit beta' OS=Mus musculus OX=10090 GN=Copb2 PE=1 SV=2	97.065	30	24	32	24	905	5.3	102.4	135.7	130.2	132.1	95.6	105.3	120.9	55.9	66.1	58.2
P61022	Calcineurin B homologous protein 1 OS=Mus musculus OX=10090 GN=Chp1 PE=1 SV=2	96.898	69	13	43	13	195	5.1	22.4	46.5	42.6	51.3	131.6	125.2	110.6	111.2	142.5	138.4
Q9R0Y5	Adenylate kinase isoenzyme 1 OS=Mus musculus OX=10090 GN=Ak1 PE=1 SV=1	96.85	58	11	33	11	194	5.81	21.5	71.4	67.2	72.4	81	124.7	121.4	123.5	119.6	118.7
P07356	Annexin A2 OS=Mus musculus OX=10090 GN=Anxa2 PE=1 SV=2	96.504	51	17	30	17	339	7.69	38.7	100.3	95.5	97.1	76.1	85.8	272.2	61.7	58.3	53
P80313	T-complex protein 1 subunit eta OS=Mus musculus OX=10090 GN=Cct7 PE=1 SV=1	96.44	41	18	30	18	544	7.84	59.6	143.6	145.4	159.3	77.5	69.6	120.4	68.6	57.3	58.2
P47955	60S acidic ribosomal protein P1 OS=Mus musculus OX=10090 GN=Rplp1 PE=1 SV=1	96.419	67	4	49	4	114	4.32	11.5	45.3	49.6	56.3	119.1	116.1	84.8	115.7	148.3	164.8
P51667	Myosin regulatory light chain 2, ventricular/cardiac muscle isoform OS=Mus musculus OX=10090 GN=Myl2 PE=1 SV=3	96.364	63	10	47	10	166	4.93	18.9	70.2	68.3	72.6	109	117.2	101.7	101.7	126.3	132.9
P01864	Ig gamma-2A chain C region secreted form OS=Mus musculus OX=10090 PE=1 SV=1	96.194	21	6	70	5	335	8.22	36.6	176.7	158.6	160.8	59.6	57.5	72.8	62.5	93.6	57.9
P05125	Natriuretic peptides A OS=Mus musculus OX=10090 GN=Nppa PE=1 SV=2	96.14	61	7	73	7	152	6.55	16.6	23.7	24.9	24.7	130	220.4	201.8	85.9	93	95.7
P47962	60S ribosomal protein L5 OS=Mus musculus OX=10090 GN=Rpl5 PE=1 SV=3	96.052	38	12	39	12	297	9.77	34.4	158.1	143.2	133.2	84.9	93.8	97.6	59.8	66.1	63.4
Q8K2B3	Succinate dehydrogenase [ubiquinone] flavoprotein subunit, mitochondrial OS=Mus musculus OX=10090 GN=Sdha PE=1 SV=1	95.905	34	17	29	17	664	7.37	72.5	130.4	127.5	134.7	94.3	97.7	88.8	68.6	84.6	73.5
Q64105	Sepiapterin reductase OS=Mus musculus OX=10090 GN=Spr PE=1 SV=1	95.806	55	11	30	11	261	5.74	27.9	131.7	124.7	137.8	103.8	95.7	100.4	74.9	68.7	62.3
P51150	Ras-related protein Rab-7a OS=Mus musculus OX=10090 GN=Rab7a PE=1 SV=2	95.729	76	14	32	14	207	6.7	23.5	116.2	114	125	98.9	98.6	119.6	68.9	83.3	75.6
Q9JJZ2	Tubulin alpha-8 chain OS=Mus musculus OX=10090 GN=Tuba8 PE=1 SV=1	95.686	33	11	51	2	449	5.1	50	70	80.4	76.4	138.2	116.1	131	100.1	96.5	91.1
Q8CHW4	Translation initiation factor eIF-2B subunit epsilon OS=Mus musculus OX=10090 GN=Eif2b5 PE=1 SV=1	95.556	30	15	27	15	717	5.07	80	151.4	180.3	178	74.2	71.7	76	62	55	51.4
Q61112	45 kDa calcium-binding protein OS=Mus musculus OX=10090 GN=Sdf4 PE=1 SV=1	95.413	49	15	39	15	361	4.96	42	62.5	67	64.3	124.2	140.8	134	96.8	103	107.5
Q9D281	Protein Noxp20 OS=Mus musculus OX=10090 GN=Fam114a1 PE=1 SV=1	95.32	36	16	34	16	569	4.56	61	58.7	51.2	59.7	107.9	118.2	116.4	123	131.4	133.5
Q61805	Lipopolysaccharide-binding protein OS=Mus musculus OX=10090 GN=Lbp PE=1 SV=2	95.235	30	12	52	12	481	8.5	53	177.3	172.3	176.6	59	61.1	64.7	66	64.5	58.5
Q8BU30	Isoleucine--tRNA ligase, cytoplasmic OS=Mus musculus OX=10090 GN=Iars PE=1 SV=2	95.18	26	27	31	27	1262	6.55	144.2	117.5	127.5	132.2	93.4	84.8	90.7	96.8	74.5	82.5
Q91YW3	DnaJ homolog subfamily C member 3 OS=Mus musculus OX=10090 GN=Dnajc3 PE=1 SV=1	95.086	38	18	32	17	504	5.85	57.4	90.3	83.5	90.1	111	111.9	123.4	104.6	95.3	89.8
Q9CYZ2	Tumor protein D54 OS=Mus musculus OX=10090 GN=Tpd52l2 PE=1 SV=1	95.061	55	11	37	11	220	6.15	24	60.4	60.3	62.3	116.4	121.1	105	107.1	135.6	131.8
Q9Z0U1	Tight junction protein ZO-2 OS=Mus musculus OX=10090 GN=Tjp2 PE=1 SV=2	94.932	25	23	29	22	1167	6.79	131.2	88.3	100.1	88	96.4	101.8	124.6	88.2	107.8	104.7
Q6IFZ6	Keratin, type II cytoskeletal 1b OS=Mus musculus OX=10090 GN=Krt77 PE=1 SV=1	94.919	26	17	69	9	572	8.02	61.3	40	61.9	73.2	149.2	190.5	178.1	80	56.5	70.7
P07743	BPI fold-containing family A member 2 OS=Mus musculus OX=10090 GN=Bpifa2 PE=1 SV=1	94.687	37	6	92	6	235	5.01	24.7	115.8	100.6	106.5	134.5	117.2	130.3	74.7	64.9	55.5
Q00519	Xanthine dehydrogenase/oxidase OS=Mus musculus OX=10090 GN=Xdh PE=1 SV=5	94.681	22	24	31	23	1335	7.56	146.5	136.7	133.8	142.8	87.1	88.3	90.1	74.6	73	73.7
O35857	Mitochondrial import inner membrane translocase subunit TIM44 OS=Mus musculus OX=10090 GN=Timm44 PE=1 SV=2	94.604	44	19	33	19	452	8.13	51.1	154.1	127.2	142	78.1	76.5	76.5	89.7	79.9	76
P03987	Ig gamma-3 chain C region OS=Mus musculus OX=10090 PE=1 SV=2	94.41	32	10	51	10	398	7.14	43.9	171.1	149.8	153.7	77.9	84.1	90.8	50.3	73.9	48.3
Q3UPH1	Protein PRRC1 OS=Mus musculus OX=10090 GN=Prrc1 PE=1 SV=1	94.401	38	13	36	13	443	5.95	46.3	72.8	74.5	74.9	136.9	121.4	116	117	98.9	87.7
P55302	Alpha-2-macroglobulin receptor-associated protein OS=Mus musculus OX=10090 GN=Lrpap1 PE=1 SV=1	94.394	46	17	43	17	360	7.87	42.2	197.8	195	190.3	49.5	51.1	51.4	57.6	56.7	50.5
Q61656	Probable ATP-dependent RNA helicase DDX5 OS=Mus musculus OX=10090 GN=Ddx5 PE=1 SV=2	94.122	42	25	36	18	614	8.92	69.2	184.6	166.6	182.1	61.4	63	107.7	45.2	47.8	41.6
P70168	Importin subunit beta-1 OS=Mus musculus OX=10090 GN=Kpnb1 PE=1 SV=2	93.939	26	18	26	18	876	4.78	97.1	97.6	91.3	97.4	103.2	98.3	147.2	99.4	82.6	83
P59242	Cingulin OS=Mus musculus OX=10090 GN=Cgn PE=1 SV=1	93.502	20	23	27	23	1191	5.91	136.4	64.1	70.5	66.4	112.8	113.9	103.8	101.8	133.2	133.4
Q8BMS1	Trifunctional enzyme subunit alpha, mitochondrial OS=Mus musculus OX=10090 GN=Hadha PE=1 SV=1	93.195	32	22	29	22	763	9.14	82.6	176.4	152.2	161.6	72.4	83.6	83.8	53.4	61.5	55.1
P07309	Transthyretin OS=Mus musculus OX=10090 GN=Ttr PE=1 SV=1	93.159	69	9	91	9	147	6.16	15.8	39.9	42.7	45.3	135.5	130	124.4	116.7	131.2	134.3
P62715	Serine/threonine-protein phosphatase 2A catalytic subunit beta isoform OS=Mus musculus OX=10090 GN=Ppp2cb PE=1 SV=1	93.116	54	12	27	2	309	5.43	35.6	67.3	69.2	74.3	122.2	111.8	123.7	111.8	107.8	111.9
Q9D1M0	Protein SEC13 homolog OS=Mus musculus OX=10090 GN=Sec13 PE=1 SV=3	93.092	48	11	31	11	322	5.38	35.5	69.3	82	81.8	134.6	125	113	83.5	106.8	104.1
P12815	Programmed cell death protein 6 OS=Mus musculus OX=10090 GN=Pdcd6 PE=1 SV=2	93	61	9	42	9	191	5.4	21.9	89.6	90.5	88.8	96.6	80.2	105.5	146.6	93.2	108.9
P54823	Probable ATP-dependent RNA helicase DDX6 OS=Mus musculus OX=10090 GN=Ddx6 PE=1 SV=1	92.841	42	16	31	15	483	8.66	54.2	189.9	188.1	190.9	63.5	61.5	68.5	46.4	50	41.2
P97807	Fumarate hydratase, mitochondrial OS=Mus musculus OX=10090 GN=Fh PE=1 SV=3	92.761	37	14	33	14	507	9.04	54.3	82.8	81	80.6	117.3	139.9	145	98.4	81.6	73.3
P28650	Adenylosuccinate synthetase isozyme 1 OS=Mus musculus OX=10090 GN=Adssl1 PE=1 SV=2	92.687	49	17	25	16	457	8.43	50.2	153.1	170.9	182.6	67.2	66.8	68.5	65.2	66.9	58.7
Q7M6Y3	Phosphatidylinositol-binding clathrin assembly protein OS=Mus musculus OX=10090 GN=Picalm PE=1 SV=1	92.504	29	15	29	15	660	7.91	71.5	138.5	154	143.9	95.3	90.3	97.7	65	61.5	54
P49312	Heterogeneous nuclear ribonucleoprotein A1 OS=Mus musculus OX=10090 GN=Hnrnpa1 PE=1 SV=2	92.395	49	12	35	10	320	9.23	34.2	74.9	85.4	54.4	74.3	77.3	266.8	87.5	99.3	80
P70194	C-type lectin domain family 4 member F OS=Mus musculus OX=10090 GN=Clec4f PE=1 SV=1	92.371	31	15	34	15	548	7.15	61.2	74.6	75.1	81.8	102.7	101.1	96.7	123.3	123.9	120.7
O88200	C-type lectin domain family 11 member A OS=Mus musculus OX=10090 GN=Clec11a PE=1 SV=1	92.317	44	13	38	13	328	5	36.4	42.2	42	45.5	138.3	136.6	120.5	115.7	126.1	133.1
P10923	Osteopontin OS=Mus musculus OX=10090 GN=Spp1 PE=1 SV=1	92.271	47	8	40	8	294	4.53	32.4	33.5	35.8	39.9	107.6	102.9	83.2	153.6	166.1	177.4
F6ZDS4	Nucleoprotein TPR OS=Mus musculus OX=10090 GN=Tpr PE=1 SV=1	92.234	12	26	36	26	2431	5.03	273.8	47.8	54	51.9	103.8	105.5	115.8	124.4	152.8	144
Q61035	Histidine--tRNA ligase, cytoplasmic OS=Mus musculus OX=10090 GN=Hars PE=1 SV=2	92.094	42	22	29	22	509	6	57.4	138.3	135.4	146.7	94.2	93.9	104.2	65.2	60.8	61.2
Q7TMB8	Cytoplasmic FMR1-interacting protein 1 OS=Mus musculus OX=10090 GN=Cyfip1 PE=1 SV=1	91.938	20	22	30	22	1253	6.9	145.1	105.3	121	122	89.4	84.1	95.3	109.5	82.7	90.7
Q8VI78	Phospholipase A1 member A OS=Mus musculus OX=10090 GN=Pla1a PE=2 SV=3	91.77	39	13	27	13	456	7.4	50	159	164.3	178.6	74.5	69.8	62.2	61.5	70.1	60.1
P50171	Estradiol 17-beta-dehydrogenase 8 OS=Mus musculus OX=10090 GN=Hsd17b8 PE=1 SV=2	91.589	61	11	26	11	259	6.54	26.6	137.8	137.9	147.4	84.1	76.4	84.2	88.4	74.9	68.9
P09055	Integrin beta-1 OS=Mus musculus OX=10090 GN=Itgb1 PE=1 SV=1	91.535	25	15	27	15	798	5.94	88.2	93.3	91.5	98.7	96.6	103.4	113.5	91.8	106.3	104.9
Q8VED5	Keratin, type II cytoskeletal 79 OS=Mus musculus OX=10090 GN=Krt79 PE=1 SV=2	91.501	26	16	39	7	531	7.69	57.5	41.3	69.1	40.9	61.3	91.5	359.4	55.3	91.2	90.1
Q61990	Poly(rC)-binding protein 2 OS=Mus musculus OX=10090 GN=Pcbp2 PE=1 SV=1	91.38	46	13	34	8	362	6.79	38.2	99.7	96.5	101.1	104.6	102.6	100.3	103.6	96.2	95.3
Q9ERK4	Exportin-2 OS=Mus musculus OX=10090 GN=Cse1l PE=1 SV=1	91.044	28	24	30	24	971	5.77	110.4	124	108.4	120.1	106.6	98.4	128.7	83.1	64.8	65.9
Q99LX0	Protein/nucleic acid deglycase DJ-1 OS=Mus musculus OX=10090 GN=Park7 PE=1 SV=1	90.946	50	7	62	7	189	6.77	20	81.7	85.1	90.5	108.5	103.2	90.5	123.3	110.4	106.7
P54310	Hormone-sensitive lipase OS=Mus musculus OX=10090 GN=Lipe PE=1 SV=2	90.93	43	24	30	24	759	6.95	83.3	176.1	165.6	174.5	70.2	65.1	76.4	61.2	56.9	54
P06151	L-lactate dehydrogenase A chain OS=Mus musculus OX=10090 GN=Ldha PE=1 SV=3	90.799	36	11	38	10	332	7.74	36.5	142.2	135.3	146	97.7	103.3	90.4	58.9	69.2	56.9
Q91W50	Cold shock domain-containing protein E1 OS=Mus musculus OX=10090 GN=Csde1 PE=1 SV=1	90.654	36	25	34	25	798	6.37	88.7	96.8	102	102.2	106.2	101.1	115.8	93	93.4	89.6
Q8R1Q8	Cytoplasmic dynein 1 light intermediate chain 1 OS=Mus musculus OX=10090 GN=Dync1li1 PE=1 SV=1	90.336	42	18	28	17	523	6.42	56.6	79.6	91.8	96.5	115.8	109	107.6	95.9	102.8	100.9
E9Q7G0	Nuclear mitotic apparatus protein 1 OS=Mus musculus OX=10090 GN=Numa1 PE=1 SV=1	90.21	13	25	26	25	2094	5.87	235.5	74	76.4	79.2	112.4	115.9	111	93	120.2	118
Q9R0P5	Destrin OS=Mus musculus OX=10090 GN=Dstn PE=1 SV=3	90.118	68	11	47	10	165	7.97	18.5	135.1	118.9	127.8	73.7	70.7	69.5	108.5	104.2	91.6
Q6PIE5	Sodium/potassium-transporting ATPase subunit alpha-2 OS=Mus musculus OX=10090 GN=Atp1a2 PE=1 SV=1	89.811	20	16	23	2	1020	5.55	112.1	83.9	86.3	87.7	117.1	124.4	127.2	85.3	95.9	92.2
Q9D0L8	mRNA cap guanine-N7 methyltransferase OS=Mus musculus OX=10090 GN=Rnmt PE=1 SV=1	89.649	45	16	31	16	465	6.48	53.3	105.6	111.9	117	105.9	107.2	104.2	90.4	79	78.9
P08752	Guanine nucleotide-binding protein G(i) subunit alpha-2 OS=Mus musculus OX=10090 GN=Gnai2 PE=1 SV=5	89.635	50	13	27	9	355	5.45	40.5	102.4	91.5	95.2	98	99	111.2	97.1	100.1	105.4
Q9CX34	Protein SGT1 homolog OS=Mus musculus OX=10090 GN=Sugt1 PE=1 SV=3	89.575	51	15	25	15	336	5.45	38.1	59.5	58	62.5	140.5	122.8	118.2	116.2	110.6	111.7
P80317	T-complex protein 1 subunit zeta OS=Mus musculus OX=10090 GN=Cct6a PE=1 SV=3	89.54	36	16	29	16	531	7.08	58	134.9	144.1	153.5	89.5	87	111.4	62.9	61.5	55.2
Q8VIJ6	Splicing factor, proline- and glutamine-rich OS=Mus musculus OX=10090 GN=Sfpq PE=1 SV=1	89.463	29	18	28	17	699	9.44	75.4	91.8	98.8	87.3	97.6	94.7	144.3	94.4	102	89.2
Q9QXZ0	Microtubule-actin cross-linking factor 1 OS=Mus musculus OX=10090 GN=Macf1 PE=1 SV=2	89.405	5	33	33	30	7354	5.43	831.4	90.4	95.3	93.3	110.9	114.7	109.6	89.5	99.3	97
Q91X52	L-xylulose reductase OS=Mus musculus OX=10090 GN=Dcxr PE=1 SV=2	89.322	60	14	37	13	244	7.31	25.7	139.4	125.8	139.8	112.1	102.5	101.7	60.1	65.5	53.1
Q62523	Zyxin OS=Mus musculus OX=10090 GN=Zyx PE=1 SV=2	89.26	40	15	32	15	564	6.4	60.5	51.8	58.5	50.7	93.9	102.7	91.2	130.1	174.3	146.8
Q76MZ3	Serine/threonine-protein phosphatase 2A 65 kDa regulatory subunit A alpha isoform OS=Mus musculus OX=10090 GN=Ppp2r1a PE=1 SV=3	89.254	41	21	33	21	589	5.11	65.3	106.1	102.8	110.4	105.2	103.3	108.4	92.6	85.2	86
Q9CR16	Peptidyl-prolyl cis-trans isomerase D OS=Mus musculus OX=10090 GN=Ppid PE=1 SV=3	89.089	48	15	30	15	370	7.43	40.7	153	138.8	159.6	81.4	73.5	77.5	81.4	69.6	65.1
P26928	Hepatocyte growth factor-like protein OS=Mus musculus OX=10090 GN=Mst1 PE=2 SV=2	89.022	30	16	30	16	716	7.56	80.6	119.3	125.3	125.6	92.5	86.4	84.6	91.2	88.5	86.6
Q9JKS4	LIM domain-binding protein 3 OS=Mus musculus OX=10090 GN=Ldb3 PE=1 SV=1	88.986	32	17	25	17	723	7.75	76.4	89.9	87.5	83.1	87.6	89.5	131.6	96	121.2	113.6
P31428	Dipeptidase 1 OS=Mus musculus OX=10090 GN=Dpep1 PE=1 SV=2	88.881	43	13	37	13	410	6.37	45.7	57.4	59.1	58.6	145.7	166.1	142.5	84.7	98.9	87
P11983	T-complex protein 1 subunit alpha OS=Mus musculus OX=10090 GN=Tcp1 PE=1 SV=3	88.794	43	20	26	20	556	6.16	60.4	103.9	110.6	115.7	100.3	97.7	143.8	84.9	70	73.3
Q99KC8	von Willebrand factor A domain-containing protein 5A OS=Mus musculus OX=10090 GN=Vwa5a PE=1 SV=2	88.732	32	21	30	21	793	6.58	87.1	126.6	123.6	133.3	93.7	89.3	102.9	81.6	78.5	70.5
Q63918	Caveolae-associated protein 2 OS=Mus musculus OX=10090 GN=Cavin2 PE=1 SV=3	88.665	41	16	30	16	418	5.21	46.7	105.3	97.3	106.2	86.1	92.1	83.2	105.5	112.7	111.5
Q9CT10	Ran-binding protein 3 OS=Mus musculus OX=10090 GN=Ranbp3 PE=1 SV=2	88.535	36	14	23	14	491	5.12	52.5	63	61.3	62.8	112.3	114.8	106.5	129.4	121.6	128.4
Q64152	Transcription factor BTF3 OS=Mus musculus OX=10090 GN=Btf3 PE=1 SV=3	88.417	53	6	39	6	204	9.52	22	180.3	142.1	151.1	81.1	93	71.5	66.4	60.9	53.8
P68510	14-3-3 protein eta OS=Mus musculus OX=10090 GN=Ywhah PE=1 SV=2	88.347	61	13	38	8	246	4.89	28.2	81	76.1	81.2	104.4	106.5	103.4	117.6	109.4	120.4
Q8BH86	D-glutamate cyclase, mitochondrial OS=Mus musculus OX=10090 GN=Dglucy PE=1 SV=1	88.319	43	20	26	20	617	7.09	66.3	126.7	127.7	139.9	103.3	93.3	91.6	73	75.8	68.6
Q8R0F9	SEC14-like protein 4 OS=Mus musculus OX=10090 GN=Sec14l4 PE=1 SV=1	88.179	44	14	37	14	403	7.12	46	144.3	126.2	150	82.8	82.8	81.6	75.2	80.4	76.8
Q9WUB3	Glycogen phosphorylase, muscle form OS=Mus musculus OX=10090 GN=Pygm PE=1 SV=3	87.912	27	19	28	13	842	7.11	97.2	120.2	121	129.7	91.9	93.8	108.7	75.7	77	81.9
Q8VE88	Protein FAM114A2 OS=Mus musculus OX=10090 GN=Fam114a2 PE=1 SV=2	87.845	44	19	32	19	497	4.93	54	73.3	64	75.6	122.2	116.8	121.1	109.5	115.8	101.8
O55226	Chondroadherin OS=Mus musculus OX=10090 GN=Chad PE=2 SV=1	87.795	45	12	34	12	358	9.39	40.3	205	192.9	200	59.8	71.6	66.5	41.8	34.9	27.6
P97457	Myosin regulatory light chain 2, skeletal muscle isoform OS=Mus musculus OX=10090 GN=Mylpf PE=1 SV=3	87.577	80	11	44	11	169	4.92	18.9	31	30.7	31.4	139.2	138.3	119	115.1	147.3	148
Q8BFR5	Elongation factor Tu, mitochondrial OS=Mus musculus OX=10090 GN=Tufm PE=1 SV=1	87.568	48	19	23	19	452	7.56	49.5	124.5	123.6	126.8	92	90.1	114	82.8	75.9	70.3
Q99LP6	GrpE protein homolog 1, mitochondrial OS=Mus musculus OX=10090 GN=Grpel1 PE=1 SV=1	87.428	60	12	44	12	217	8.38	24.3	85.4	70.2	84.4	105.2	130.2	128.7	102.1	89.6	104.2
Q9CQE8	RNA transcription, translation and transport factor protein OS=Mus musculus OX=10090 GN=RTRAF PE=1 SV=1	87.326	56	12	43	12	244	6.89	28.1	117.3	123.1	127.5	94.6	92.2	90.7	94.1	81.8	78.7
P35293	Ras-related protein Rab-18 OS=Mus musculus OX=10090 GN=Rab18 PE=1 SV=2	87.215	67	11	27	11	206	5.36	23	92.4	92.7	94.8	104	100.6	94.4	122.1	96.8	102.2
Q9WUR2	Enoyl-CoA delta isomerase 2, mitochondrial OS=Mus musculus OX=10090 GN=Eci2 PE=1 SV=2	87.199	33	11	38	11	391	8.92	43.2	160.1	161.5	166.4	71.4	63.9	83.5	67.4	68	57.8
O08638	Myosin-11 OS=Mus musculus OX=10090 GN=Myh11 PE=1 SV=1	87.089	10	17	29	5	1972	5.45	226.9
Q9DBS5	Kinesin light chain 4 OS=Mus musculus OX=10090 GN=Klc4 PE=1 SV=1	87.049	39	20	25	15	619	6.09	68.6	95.4	99.8	105.2	93.5	102.7	92	98.8	106.4	106.2
P33622	Apolipoprotein C-III OS=Mus musculus OX=10090 GN=Apoc3 PE=1 SV=2	87.01	69	4	289	4	99	4.75	11	35.4	35.5	39.5	146.5	148.6	123.4	102.4	132.6	136.2
Q6PGL7	WASH complex subunit 2 OS=Mus musculus OX=10090 GN=Washc2 PE=1 SV=1	86.907	23	18	24	18	1334	4.77	145.2	46.7	50.7	51.3	136.5	130.8	115.2	97.8	141	129.9
Q93092	Transaldolase OS=Mus musculus OX=10090 GN=Taldo1 PE=1 SV=2	86.831	41	13	33	13	337	7.03	37.4	81.8	77.2	82.5	93.5	86.5	95.8	151.6	114.5	116.6
P62821	Ras-related protein Rab-1A OS=Mus musculus OX=10090 GN=Rab1A PE=1 SV=3	86.763	71	12	43	6	205	6.21	22.7	102.3	96.8	107.1	108.9	102.3	106.9	113.9	81.1	80.8
P62334	26S proteasome regulatory subunit 10B OS=Mus musculus OX=10090 GN=Psmc6 PE=1 SV=1	86.749	56	17	30	17	389	7.49	44.1	113.1	111.7	121.5	97.2	95.6	103.8	84.2	86.4	86.5
Q3B7Z2	Oxysterol-binding protein 1 OS=Mus musculus OX=10090 GN=Osbp PE=1 SV=3	86.577	27	18	25	18	805	7.2	88.7	114.2	112.1	123.1	108.3	106	113.7	74.2	74.2	74.3
Q9DCW4	Electron transfer flavoprotein subunit beta OS=Mus musculus OX=10090 GN=Etfb PE=1 SV=3	86.361	55	12	40	12	255	8.1	27.6	112.8	100.8	107.1	119.1	108.8	98.6	84	88.1	80.7
Q99K28	ADP-ribosylation factor GTPase-activating protein 2 OS=Mus musculus OX=10090 GN=Arfgap2 PE=1 SV=1	86.163	36	16	25	16	520	8.18	56.6	109.7	114.9	102.5	102.1	99.9	97.5	90	93.2	90.2
P61161	Actin-related protein 2 OS=Mus musculus OX=10090 GN=Actr2 PE=1 SV=1	86.123	36	11	29	11	394	6.74	44.7	100.2	100.6	113.9	111	105.9	114	85.6	86.3	82.5
O09051	Guanylate cyclase activator 2B OS=Mus musculus OX=10090 GN=Guca2b PE=1 SV=2	86.017	73	6	53	6	106	6.49	11.6	27.8	29.4	34.1	93.1	103.3	79.5	150.2	190.3	192.4
P97372	Proteasome activator complex subunit 2 OS=Mus musculus OX=10090 GN=Psme2 PE=1 SV=4	86.012	49	11	42	11	239	5.76	27	111.4	100.6	109.6	104	107	105.8	107.4	77.3	76.8
Q99JY9	Actin-related protein 3 OS=Mus musculus OX=10090 GN=Actr3 PE=1 SV=3	86.012	42	12	28	12	418	5.88	47.3	103	100.3	108.2	89.6	83.2	95.2	114	104.2	102.3
Q8VEK3	Heterogeneous nuclear ribonucleoprotein U OS=Mus musculus OX=10090 GN=Hnrnpu PE=1 SV=1	85.858	25	16	41	16	800	6.24	87.9	101.4	98.2	95.1	89.4	90.5	207	78.3	70.3	69.8
Q9D0E1	Heterogeneous nuclear ribonucleoprotein M OS=Mus musculus OX=10090 GN=Hnrnpm PE=1 SV=3	85.772	33	23	28	22	729	8.63	77.6	132	123	123	82.6	87.5	132.9	74.3	75.3	69.4
Q8VEH5	EPM2A-interacting protein 1 OS=Mus musculus OX=10090 GN=Epm2aip1 PE=1 SV=1	85.763	40	18	29	18	606	5.87	70.1	67.1	64	70.5	124	112.4	114.4	126	107.6	114
O55042	Alpha-synuclein OS=Mus musculus OX=10090 GN=Snca PE=1 SV=2	85.763	83	8	49	8	140	4.77	14.5	38.8	37	40.9	110.7	113.1	90.9	121.5	175.7	171.5
Q03401	Cysteine-rich secretory protein 1 OS=Mus musculus OX=10090 GN=Crisp1 PE=2 SV=1	85.752	38	8	48	7	244	6.87	27.7	115.7	107.7	114.3	100.2	98.2	86.8	89.6	97.4	90.1
Q8BRF7	Sec1 family domain-containing protein 1 OS=Mus musculus OX=10090 GN=Scfd1 PE=1 SV=1	85.602	40	19	26	19	639	6.38	72.3	130	121.7	137.5	96.8	93.3	106.5	78.5	71.1	64.6
Q91V76	Ester hydrolase C11orf54 homolog OS=Mus musculus OX=10090 PE=1 SV=1	85.426	51	13	22	13	315	6.29	35	104.8	100.3	107.8	104	107.1	96.5	106.7	86.8	85.9
Q91WT9	Cystathionine beta-synthase OS=Mus musculus OX=10090 GN=Cbs PE=1 SV=3	85.309	36	16	28	16	561	6.48	61.5	121.1	102.3	117.6	105	125.9	128.7	75.6	61.9	61.9
Q8R4N0	Citramalyl-CoA lyase, mitochondrial OS=Mus musculus OX=10090 GN=Clybl PE=1 SV=2	85.261	46	13	26	13	338	8.54	37.5	167.6	152.7	170.4	86.9	83.4	82.3	58.8	54.3	43.7
P01901	H-2 class I histocompatibility antigen, K-B alpha chain OS=Mus musculus OX=10090 GN=H2-K1 PE=1 SV=1	85.161	46	14	33	4	369	6.39	41.3	58.8	60.5	63.2	115.8	117.2	106	113.8	128.6	136.1
Q91VI7	Ribonuclease inhibitor OS=Mus musculus OX=10090 GN=Rnh1 PE=1 SV=1	85.05	54	17	23	17	456	4.78	49.8	75.8	81	86.9	111.6	112.1	116.1	102.2	107.3	106.9
Q60932	Voltage-dependent anion-selective channel protein 1 OS=Mus musculus OX=10090 GN=Vdac1 PE=1 SV=3	84.985	59	12	29	11	296	8.43	32.3	104.7	97	95.4	80.7	86.1	202.4	66	93.1	74.5
P39447	Tight junction protein ZO-1 OS=Mus musculus OX=10090 GN=Tjp1 PE=1 SV=2	84.675	14	21	28	20	1745	6.64	194.6	95.7	102	102.9	96.7	103.2	111.4	95.5	96.3	96.3
O88986	2-amino-3-ketobutyrate coenzyme A ligase, mitochondrial OS=Mus musculus OX=10090 GN=Gcat PE=1 SV=2	84.52	37	10	26	10	416	7.33	44.9	152.1	159	169.1	86.3	81.3	84.5	61.6	57.7	48.4
P70389	Insulin-like growth factor-binding protein complex acid labile subunit OS=Mus musculus OX=10090 GN=Igfals PE=1 SV=1	84.499	33	16	27	16	603	6.6	66.9	97.2	114.6	119	108.8	102.2	108	87.2	80.8	82.1
Q8CI51	PDZ and LIM domain protein 5 OS=Mus musculus OX=10090 GN=Pdlim5 PE=1 SV=4	84.386	39	16	26	16	591	8.25	63.3	141.2	134.8	122	85.8	80.7	96.2	89.8	81.8	67.7
Q9D832	DnaJ homolog subfamily B member 4 OS=Mus musculus OX=10090 GN=Dnajb4 PE=1 SV=1	84.282	39	12	30	11	337	8.59	37.8	142.6	128.6	150.9	76.4	98.9	104.4	67.5	68.3	62.3
P24369	Peptidyl-prolyl cis-trans isomerase B OS=Mus musculus OX=10090 GN=Ppib PE=1 SV=2	84.139	45	9	36	9	216	9.55	23.7	226.2	202.4	211.3	48.5	46.5	77.8	33.7	32.3	21.3
Q8C9W3	A disintegrin and metalloproteinase with thrombospondin motifs 2 OS=Mus musculus OX=10090 GN=Adamts2 PE=1 SV=2	84.098	13	10	18	10	1213	7.21	135.2	40.7	42.2	43.8	118.8	114.9	93.4	133.8	157.5	154.8
A2ADY9	Protein DDI1 homolog 2 OS=Mus musculus OX=10090 GN=Ddi2 PE=1 SV=1	84.042	53	14	25	14	399	5.05	44.6	75.6	78.1	80.9	102.1	100.1	100.7	123.7	115.4	123.3
P61202	COP9 signalosome complex subunit 2 OS=Mus musculus OX=10090 GN=Cops2 PE=1 SV=1	83.997	38	14	26	14	443	5.53	51.6	135.3	127.4	140	78.7	74.7	77.3	102.9	81.8	82
O35488	Very long-chain acyl-CoA synthetase OS=Mus musculus OX=10090 GN=Slc27a2 PE=1 SV=2	83.919	35	19	28	19	620	8.9	70.4	78	76.9	82.9	114.6	110	102.1	108.2	114.4	113
P31532	Serum amyloid A-4 protein OS=Mus musculus OX=10090 GN=Saa4 PE=1 SV=2	83.888	60	7	57	7	130	9.26	15.1	203.2	214.7	116.1	73.4	76.3	80.5	61.8	39.9	34.1
P49182	Heparin cofactor 2 OS=Mus musculus OX=10090 GN=Serpind1 PE=1 SV=1	83.873	33	15	39	15	478	7.34	54.5	174.4	130.4	139.9	78.1	72.5	74.1	85.6	72.7	72.2
Q63932	Dual specificity mitogen-activated protein kinase kinase 2 OS=Mus musculus OX=10090 GN=Map2k2 PE=1 SV=2	83.845	44	14	27	10	401	7.05	44.4	163.7	158.6	177.6	76.2	73.2	79.9	57.5	61.5	51.8
Q8CHT0	Delta-1-pyrroline-5-carboxylate dehydrogenase, mitochondrial OS=Mus musculus OX=10090 GN=Aldh4a1 PE=1 SV=3	83.807	41	18	35	18	562	8.24	61.8	151.2	141.4	146.4	92.6	91.5	91.8	65.8	62	57.3
Q9JHH6	Carboxypeptidase B2 OS=Mus musculus OX=10090 GN=Cpb2 PE=1 SV=1	83.773	32	12	28	12	422	7.97	48.8	191.8	183.2	202.9	54.4	53.3	58.4	57.4	51.9	46.7
Q8BWU8	Ethanolamine-phosphate phospho-lyase OS=Mus musculus OX=10090 GN=Etnppl PE=2 SV=1	83.516	43	16	29	16	499	6.93	55.5	141.5	140.3	149.8	75	76.4	74.8	78.4	87.6	76.2
P42208	Septin-2 OS=Mus musculus OX=10090 GN=Sept2 PE=1 SV=2	83.441	56	15	29	15	361	6.55	41.5	99.2	106.1	109.1	103.5	112.9	113.9	75.3	95.7	84.3
Q80W22	Threonine synthase-like 2 OS=Mus musculus OX=10090 GN=Thnsl2 PE=1 SV=1	83.424	42	17	24	17	483	6.39	54.2	112.3	110.2	115.3	92.8	90.6	82.8	104.3	93.8	97.9
P60843	Eukaryotic initiation factor 4A-I OS=Mus musculus OX=10090 GN=Eif4a1 PE=1 SV=1	83.379	41	17	28	7	406	5.48	46.1	143.9	129.3	145.6	71.6	69.4	158.8	63	62.9	55.5
Q8R121	Protein Z-dependent protease inhibitor OS=Mus musculus OX=10090 GN=Serpina10 PE=1 SV=1	83.361	26	12	38	12	448	5.67	51.8	70.9	65.4	72.4	119.7	124.9	106.9	102.8	117.4	119.5
Q923D2	Flavin reductase (NADPH) OS=Mus musculus OX=10090 GN=Blvrb PE=1 SV=3	83.257	72	10	24	10	206	7.01	22.2	111	97.8	108.4	77.3	72.1	79.5	154.1	102.8	97
Q9WTX5	S-phase kinase-associated protein 1 OS=Mus musculus OX=10090 GN=Skp1 PE=1 SV=3	83.182	60	9	34	9	163	4.54	18.7	60.6	68.8	70.4	106.3	111.4	97.8	109.6	137.8	137.3
Q3UEB3	Poly(U)-binding-splicing factor PUF60 OS=Mus musculus OX=10090 GN=Puf60 PE=1 SV=2	83.159	37	19	29	19	564	5.29	60.2	115.7	114	122	98	100.4	115.8	71.9	84	78.2
Q91WG8	Bifunctional UDP-N-acetylglucosamine 2-epimerase/N-acetylmannosamine kinase OS=Mus musculus OX=10090 GN=Gne PE=1 SV=1	83.145	30	18	27	18	722	6.81	79.1	115.8	119.7	130.7	111.2	103	109.1	73.4	68.3	68.8
Q9WUK2	Eukaryotic translation initiation factor 4H OS=Mus musculus OX=10090 GN=Eif4h PE=1 SV=3	83.032	53	14	44	14	248	7.23	27.3	80.6	82	66	108.2	106.7	106.1	112	128.7	109.7
P16301	Phosphatidylcholine-sterol acyltransferase OS=Mus musculus OX=10090 GN=Lcat PE=1 SV=2	82.934	38	12	28	12	438	6.43	49.7	95.8	88.8	94	106.6	101.3	92	108.8	106.1	106.6
O35737	Heterogeneous nuclear ribonucleoprotein H OS=Mus musculus OX=10090 GN=Hnrnph1 PE=1 SV=3	82.809	33	11	32	4	449	6.3	49.2	90.6	91.2	94.9	94.7	83.1	142.6	103.9	102.9	96.1
Q9WVJ2	26S proteasome non-ATPase regulatory subunit 13 OS=Mus musculus OX=10090 GN=Psmd13 PE=1 SV=1	82.803	46	18	27	18	376	5.71	42.8	111.8	107.9	115.9	97.5	86.1	98.2	112.8	81.8	88
Q61081	Hsp90 co-chaperone Cdc37 OS=Mus musculus OX=10090 GN=Cdc37 PE=1 SV=1	82.567	35	13	31	13	379	5.34	44.6	82.4	84	87.8	110.2	105.6	102.9	108.5	110.9	107.7
Q6P8X1	Sorting nexin-6 OS=Mus musculus OX=10090 GN=Snx6 PE=1 SV=2	82.513	38	15	26	14	406	6.16	46.6	123.6	116.1	123.4	90.2	95.9	96	90.2	84.8	79.8
Q61581	Insulin-like growth factor-binding protein 7 OS=Mus musculus OX=10090 GN=Igfbp7 PE=1 SV=3	82.431	56	13	28	13	281	8.31	29	203	190.8	191.4	49.2	51.9	44.3	64.5	56.7	48.2
A2ASS6	Titin OS=Mus musculus OX=10090 GN=Ttn PE=1 SV=1	82.261	1	18	24	16	35213	6.2	3904.1	82.5	70.9	63.3	81.2	88.2	190.1	70.9	130.8	121.9
P09542	Myosin light chain 3 OS=Mus musculus OX=10090 GN=Myl3 PE=1 SV=4	82.081	60	10	36	8	204	5.1	22.4	43	51.1	40	121.3	120.5	105.2	117	150.3	151.6
Q9JI75	Ribosyldihydronicotinamide dehydrogenase [quinone] OS=Mus musculus OX=10090 GN=Nqo2 PE=1 SV=3	82.078	59	12	32	12	231	7.01	26.2	107.1	105.7	110.4	130.4	121.2	103.6	71	80.4	70.3
Q8CFG8	Complement C1s-B subcomponent OS=Mus musculus OX=10090 GN=C1sb PE=2 SV=1	82.055	19	10	35	1	688	4.92	76.7	56.9	67.1	53.9	108.3	95	95	136	124.7	163.1
Q61730	Interleukin-1 receptor accessory protein OS=Mus musculus OX=10090 GN=Il1rap PE=1 SV=1	81.962	22	13	35	13	570	7.77	65.7	47.9	47.4	51.1	94.8	96.7	78.5	131.7	160	191.8
P68040	Receptor of activated protein C kinase 1 OS=Mus musculus OX=10090 GN=Rack1 PE=1 SV=3	81.923	63	15	29	15	317	7.69	35.1	157.9	154.9	161.1	74.7	70.5	120.5	50.4	61.7	48.3
P14106	Complement C1q subcomponent subunit B OS=Mus musculus OX=10090 GN=C1qb PE=1 SV=2	81.902	35	7	48	7	253	8.15	26.7	121.7	111.8	107	77.9	77.7	86.3	106.2	109.3	102.1
O08663	Methionine aminopeptidase 2 OS=Mus musculus OX=10090 GN=Metap2 PE=1 SV=1	81.872	35	13	23	13	478	5.82	52.9	121.3	143.3	114	88.6	109.6	117.2	64.9	74.8	66.4
P06869	Urokinase-type plasminogen activator OS=Mus musculus OX=10090 GN=Plau PE=1 SV=1	81.87	41	14	25	14	433	8.16	48.2	183.9	163.5	180.1	58.4	56.9	61.5	73	64.3	58.3
Q99L04	Dehydrogenase/reductase SDR family member 1 OS=Mus musculus OX=10090 GN=Dhrs1 PE=1 SV=1	81.816	55	16	30	16	313	8.35	34	160.9	142.8	155.3	90.5	103.4	90.9	59	51.9	45.4
P06801	NADP-dependent malic enzyme OS=Mus musculus OX=10090 GN=Me1 PE=1 SV=2	81.762	42	19	33	19	572	7.44	63.9	164.7	127.9	152.4	93.9	94.6	93.8	52	72	48.8
Q64374	Regucalcin OS=Mus musculus OX=10090 GN=Rgn PE=1 SV=1	81.73	51	12	26	12	299	5.34	33.4	46.4	48.3	52.8	91.2	88.2	81.7	183.1	142.8	165.3
Q9DCT8	Cysteine-rich protein 2 OS=Mus musculus OX=10090 GN=Crip2 PE=1 SV=1	81.728	49	8	32	8	208	8.63	22.7	196.4	179.9	119	81.2	82.4	84.4	56.1	56	44.5
Q9QYC0	Alpha-adducin OS=Mus musculus OX=10090 GN=Add1 PE=1 SV=2	81.648	24	15	21	14	735	5.9	80.6	120.7	122.2	115.7	102.4	105.2	100.9	70.9	81.3	80.6
P36552	Oxygen-dependent coproporphyrinogen-III oxidase, mitochondrial OS=Mus musculus OX=10090 GN=Cpox PE=1 SV=2	81.568	38	15	26	15	443	8.53	49.7	137.4	140.3	146.4	73	76.8	84.3	77.2	89.4	75.2
P01869	Ig gamma-1 chain C region, membrane-bound form OS=Mus musculus OX=10090 GN=Ighg1 PE=1 SV=2	81.448	31	8	42	8	393	6.44	43.4	128.7	123.1	120.2	108.8	95.9	112.1	59.8	92.7	58.7
Q91ZV0	Melanoma inhibitory activity protein 2 OS=Mus musculus OX=10090 GN=Mia2 PE=1 SV=3	81.187	16	19	23	19	1396	4.55	156.4	61.7	68.5	63.1	120.8	118.5	116.2	105.1	125.6	120.5
Q9CZ13	Cytochrome b-c1 complex subunit 1, mitochondrial OS=Mus musculus OX=10090 GN=Uqcrc1 PE=1 SV=2	81.131	40	14	27	14	480	6.21	52.8	111.2	103.9	103.3	94	95.5	90	96.7	105.8	99.4
Q9CQH7	Transcription factor BTF3 homolog 4 OS=Mus musculus OX=10090 GN=Btf3l4 PE=1 SV=1	81.097	48	5	41	5	158	6.35	17.3	157	142.4	146.6	91	88	71.9	68.8	72	62.3
O35598	Disintegrin and metalloproteinase domain-containing protein 10 OS=Mus musculus OX=10090 GN=Adam10 PE=1 SV=2	80.996	34	18	22	18	749	7.94	83.9	74.5	79.4	75.6	104.8	112	114.4	111.2	111.8	116.3
Q9QZM0	Ubiquilin-2 OS=Mus musculus OX=10090 GN=Ubqln2 PE=1 SV=2	80.995	28	10	32	7	638	5.22	67.3	63.7	74.1	71	136.5	136.6	145.1	100.5	84.2	88.5
Q9Z1F9	SUMO-activating enzyme subunit 2 OS=Mus musculus OX=10090 GN=Uba2 PE=1 SV=1	80.973	39	18	25	18	638	5.24	70.5	138	131.5	147.6	92.9	90.2	93.6	73.7	66.1	66.4
Q62418	Drebrin-like protein OS=Mus musculus OX=10090 GN=Dbnl PE=1 SV=2	80.971	47	16	31	16	436	4.92	48.7	69.1	76.6	71	105.9	107.4	92.4	108.9	137.3	131.4
D3Z6Q9	Bridging integrator 2 OS=Mus musculus OX=10090 GN=Bin2 PE=1 SV=1	80.858	35	14	28	13	489	5.34	52.5	102.5	108.1	114.4	79.8	83.6	84.9	107.4	112.8	106.6
Q9R118	Serine protease HTRA1 OS=Mus musculus OX=10090 GN=Htra1 PE=1 SV=2	80.824	41	16	30	16	480	7.65	51.2	150.8	149.1	152.8	72.1	72	74.1	78.6	79.1	71.5
O89053	Coronin-1A OS=Mus musculus OX=10090 GN=Coro1a PE=1 SV=5	80.597	34	15	30	14	461	6.48	51	120.3	119.6	119.6	73.9	89.2	89.6	85.8	102.8	99.3
Q9QXY6	EH domain-containing protein 3 OS=Mus musculus OX=10090 GN=Ehd3 PE=1 SV=2	80.345	37	16	29	8	535	6.46	60.8	93.4	95.4	101.6	93.3	80.5	74.5	116.1	125	120.2
P30115	Glutathione S-transferase A3 OS=Mus musculus OX=10090 GN=Gsta3 PE=1 SV=2	80.089	41	9	57	6	221	8.73	25.3	166	147.6	177.7	77.3	74.4	75.4	64	63.8	53.9
P29621	Serine protease inhibitor A3C OS=Mus musculus OX=10090 GN=Serpina3c PE=2 SV=1	80.084	26	9	65	5	417	7.88	46.7	91.1	86.1	83.2	99.3	89.2	91.9	121.6	115.6	121.9
P32921	Tryptophan--tRNA ligase, cytoplasmic OS=Mus musculus OX=10090 GN=Wars PE=1 SV=2	79.682	40	15	23	15	481	6.89	54.3	150.1	147.1	163	82	77.4	81.3	60.6	72.6	65.9
Q99MR6	Serrate RNA effector molecule homolog OS=Mus musculus OX=10090 GN=Srrt PE=1 SV=1	79.586	23	19	27	19	875	5.97	100.4	107.8	112.5	107.7	100.7	100.2	94.1	84.2	95.9	96.8
O54824	Pro-interleukin-16 OS=Mus musculus OX=10090 GN=Il16 PE=1 SV=3	79.516	17	16	21	16	1322	7.78	141.3	87.8	85.6	87.4	102.9	99.5	96	108.4	118	114.5
P50462	Cysteine and glycine-rich protein 3 OS=Mus musculus OX=10090 GN=Csrp3 PE=1 SV=1	79.492	53	8	29	7	194	8.54	20.9	167.4	142.7	119.3	94.2	100.1	107.4	61.7	61	46.2
Q58A65	C-Jun-amino-terminal kinase-interacting protein 4 OS=Mus musculus OX=10090 GN=Spag9 PE=1 SV=2	79.327	19	20	26	20	1321	5.15	146.1	66.5	71.7	72.9	121.2	115.9	121.4	100.2	113.7	116.5
P29268	Connective tissue growth factor OS=Mus musculus OX=10090 GN=Ctgf PE=2 SV=3	79.245	59	18	28	18	348	7.81	37.8	122.2	104.2	117.5	79.9	76.7	75.9	103.9	114	105.7
Q60605	Myosin light polypeptide 6 OS=Mus musculus OX=10090 GN=Myl6 PE=1 SV=3	79.181	59	8	40	7	151	4.65	16.9	67.6	72.1	71	101.3	105.1	108.1	108.1	131.3	135.5
P48722	Heat shock 70 kDa protein 4L OS=Mus musculus OX=10090 GN=Hspa4l PE=1 SV=2	79.172	32	22	25	20	838	5.74	94.3	92	91.6	96.9	114.2	112.8	119.6	79.1	98.2	95.6
Q9QYB5	Gamma-adducin OS=Mus musculus OX=10090 GN=Add3 PE=1 SV=2	79.133	30	18	24	18	706	5.95	78.7	134.9	138.1	142.5	86.4	87.9	84.8	71.5	78.7	75.2
Q8VBT2	L-serine dehydratase/L-threonine deaminase OS=Mus musculus OX=10090 GN=Sds PE=1 SV=3	79.078	48	10	27	10	327	7.12	34.6	187	167.7	194.8	69.3	67.7	67.4	47.1	54.2	44.8
P48776	Tryptophan 2,3-dioxygenase OS=Mus musculus OX=10090 GN=Tdo2 PE=1 SV=2	78.905	31	12	31	12	406	6.81	47.7	106.3	104	113.7	91.2	86.3	81.9	110.6	103.4	102.6
Q6P5F9	Exportin-1 OS=Mus musculus OX=10090 GN=Xpo1 PE=1 SV=1	78.852	21	18	25	18	1071	6.07	123	137.3	128.9	142.6	86.6	78.2	101.4	86.2	68.8	70.1
P11835	Integrin beta-2 OS=Mus musculus OX=10090 GN=Itgb2 PE=1 SV=2	78.822	37	24	28	24	771	7.12	85	113.6	114	111.5	87.8	93.7	90.9	99	96	93.4
O08573	Galectin-9 OS=Mus musculus OX=10090 GN=Lgals9 PE=1 SV=1	78.709	41	11	32	11	353	9.31	40	201	195.6	197.8	52.8	61	61.8	51.1	44.6	34.4
O08538	Angiopoietin-1 OS=Mus musculus OX=10090 GN=Angpt1 PE=1 SV=2	78.565	36	16	26	16	498	6.76	57.5	134.3	150.7	152.4	85.1	87.5	87.3	66.6	70.5	65.7
P62880	Guanine nucleotide-binding protein G(I)/G(S)/G(T) subunit beta-2 OS=Mus musculus OX=10090 GN=Gnb2 PE=1 SV=3	78.417	38	10	30	5	340	6	37.3	131.3	118	135.5	82.3	72	91.7	97.7	88.5	83.1
Q9Z2X1	Heterogeneous nuclear ribonucleoprotein F OS=Mus musculus OX=10090 GN=Hnrnpf PE=1 SV=3	78.363	34	10	27	8	415	5.49	45.7	55.7	56.3	62.4	119.5	108.8	119.2	108.9	134.3	135
P62137	Serine/threonine-protein phosphatase PP1-alpha catalytic subunit OS=Mus musculus OX=10090 GN=Ppp1ca PE=1 SV=1	78.299	52	14	27	4	330	6.33	37.5	153.2	154.5	161.9	80.3	74.6	102.8	59.1	63.3	50.2
Q91V41	Ras-related protein Rab-14 OS=Mus musculus OX=10090 GN=Rab14 PE=1 SV=3	78.233	67	12	28	11	215	6.21	23.9	114.4	108.2	118.2	102.8	95	129.8	89.6	70.5	71.5
O55222	Integrin-linked protein kinase OS=Mus musculus OX=10090 GN=Ilk PE=1 SV=2	78.169	43	17	28	17	452	8.07	51.3	155.4	143.3	160.7	85.9	81.9	79.4	67.2	65.6	60.7
P50580	Proliferation-associated protein 2G4 OS=Mus musculus OX=10090 GN=Pa2g4 PE=1 SV=3	78.104	46	17	33	17	394	6.86	43.7	149.3	148.8	145.4	76.3	75.3	97.5	73.3	67.4	66.7
Q9DCD0	6-phosphogluconate dehydrogenase, decarboxylating OS=Mus musculus OX=10090 GN=Pgd PE=1 SV=3	77.955	39	14	24	14	483	7.23	53.2	153.7	140	161.3	82.2	75.1	93.2	75.1	60.9	58.5
P56213	FAD-linked sulfhydryl oxidase ALR OS=Mus musculus OX=10090 GN=Gfer PE=1 SV=2	77.686	52	13	28	13	198	7.93	22.9	124.3	116.2	121.9	72.2	77.5	72.1	111.6	104.1	100
Q9D6Y9	1,4-alpha-glucan-branching enzyme OS=Mus musculus OX=10090 GN=Gbe1 PE=1 SV=1	77.397	29	18	27	18	702	6.43	80.3	144.2	129.6	138	93.8	101.4	108.1	61.1	67.8	56.1
Q9JLI6	Selenocysteine lyase OS=Mus musculus OX=10090 GN=Scly PE=1 SV=1	77.373	47	15	25	15	432	6.8	47.1	92.5	90.5	102.4	123.9	113.4	115.1	96.2	85.1	81
P31230	Aminoacyl tRNA synthase complex-interacting multifunctional protein 1 OS=Mus musculus OX=10090 GN=Aimp1 PE=1 SV=2	77.306	47	11	24	11	310	8.35	34	129.6	139.2	124.5	76.9	73.1	72.4	95.9	95.4	92.9
P47876	Insulin-like growth factor-binding protein 1 OS=Mus musculus OX=10090 GN=Igfbp1 PE=2 SV=2	77.293	67	12	34	12	272	6.2	29.6	97.3	97.1	98.5	82.2	74.6	69	145.2	121.2	115
Q8R050	Eukaryotic peptide chain release factor GTP-binding subunit ERF3A OS=Mus musculus OX=10090 GN=Gspt1 PE=1 SV=2	77.286	29	17	26	17	636	5.21	68.6	123.2	120.9	133.8	87.4	81.9	95.9	84.3	88.4	84.3
P07214	SPARC OS=Mus musculus OX=10090 GN=Sparc PE=1 SV=1	77.276	44	12	27	12	302	4.86	34.4	47.5	46.2	51.5	161.9	154.8	128	102.5	99.9	107.7
Q9CXN7	Phenazine biosynthesis-like domain-containing protein 2 OS=Mus musculus OX=10090 GN=Pbld2 PE=1 SV=1	77.17	55	13	27	8	288	5.34	32	83.4	84	88.4	130.1	118.5	115.4	100.6	93.4	86.2
P10711	Transcription elongation factor A protein 1 OS=Mus musculus OX=10090 GN=Tcea1 PE=1 SV=2	77.114	47	13	23	13	301	8.38	33.9	154.4	137.3	138.2	83.9	90.6	85.6	70.7	73.3	65.8
Q60598	Src substrate cortactin OS=Mus musculus OX=10090 GN=Cttn PE=1 SV=2	76.977	33	18	31	18	546	5.4	61.2	60.5	72.3	51.2	118.2	138	126.3	90.1	126.8	116.5
Q8BG05	Heterogeneous nuclear ribonucleoprotein A3 OS=Mus musculus OX=10090 GN=Hnrnpa3 PE=1 SV=1	76.915	28	9	26	8	379	9.01	39.6	67.4	88	54.2	120.6	113.5	125.3	108	119.1	104
Q922Y1	UBX domain-containing protein 1 OS=Mus musculus OX=10090 GN=Ubxn1 PE=1 SV=1	76.825	43	12	29	12	297	5.26	33.6	111.6	115.4	109.3	86.2	85.3	80.3	103.4	111.4	97
P15105	Glutamine synthetase OS=Mus musculus OX=10090 GN=Glul PE=1 SV=6	76.825	39	11	31	11	373	7.08	42.1	146.5	149	153.5	78.4	80.3	73	70.1	80.6	68.6
P42125	Enoyl-CoA delta isomerase 1, mitochondrial OS=Mus musculus OX=10090 GN=Eci1 PE=1 SV=2	76.728	41	11	27	11	289	8.98	32.2	162.8	146.3	156.1	93.3	93.9	88.7	55.7	61.2	41.8
P47753	F-actin-capping protein subunit alpha-1 OS=Mus musculus OX=10090 GN=Capza1 PE=1 SV=4	76.719	52	9	25	7	286	5.55	32.9	82	84.9	88.6	91.8	90.7	93.1	135.2	110.9	122.8
P06330	Ig heavy chain V region AC38 205.12 OS=Mus musculus OX=10090 PE=1 SV=1	76.349	76	8	74	3	118	7.11	12.9	131	122.7	117.7	91.5	92.1	96.7	69.1	97.3	81.8
Q9JMH6	Thioredoxin reductase 1, cytoplasmic OS=Mus musculus OX=10090 GN=Txnrd1 PE=1 SV=3	76.345	34	15	26	14	613	7.44	67	129.6	131.1	145.8	101.1	100.9	98.4	61.9	69.4	61.8
P48758	Carbonyl reductase [NADPH] 1 OS=Mus musculus OX=10090 GN=Cbr1 PE=1 SV=3	76.28	69	15	28	15	277	8.31	30.6	152.8	140.7	148.2	87	89.5	102.2	64.2	61.9	53.5
Q8BFY6	Peflin OS=Mus musculus OX=10090 GN=Pef1 PE=1 SV=1	76.265	36	8	30	8	275	6.3	29.2	110.5	114.1	113.7	87.7	79.7	83.3	134.2	91	85.9
P10605	Cathepsin B OS=Mus musculus OX=10090 GN=Ctsb PE=1 SV=2	76.036	39	10	21	10	339	5.91	37.3	60.6	61.6	63	110.8	110.4	101.1	113.1	133	146.4
P80316	T-complex protein 1 subunit epsilon OS=Mus musculus OX=10090 GN=Cct5 PE=1 SV=1	75.81	31	15	23	14	541	6.02	59.6	109.7	115.8	119.2	96.3	90.9	157.8	66.4	72.6	71.4
Q922R8	Protein disulfide-isomerase A6 OS=Mus musculus OX=10090 GN=Pdia6 PE=1 SV=3	75.791	36	11	19	11	440	5.14	48.1	97.3	92.4	95.2	107.6	108.9	110	120	84.3	84.4
Q9JMD3	START domain-containing protein 10 OS=Mus musculus OX=10090 GN=Stard10 PE=1 SV=1	75.604	54	13	27	13	291	7.12	32.9	159.3	160	178.5	67.9	79	79.8	63.8	61.4	50.3
Q9WTX6	Cullin-1 OS=Mus musculus OX=10090 GN=Cul1 PE=1 SV=1	75.479	29	20	25	20	776	8	89.6	129.7	121.1	130	88.6	79.6	104.3	89.4	76.4	81
P14824	Annexin A6 OS=Mus musculus OX=10090 GN=Anxa6 PE=1 SV=3	75.381	31	17	23	17	673	5.5	75.8	100.7	96.5	99	97	99	145.1	91.4	83.5	87.8
Q8CFE4	SCY1-like protein 2 OS=Mus musculus OX=10090 GN=Scyl2 PE=1 SV=1	75.175	22	20	30	20	930	8.02	103.3	104.5	107.4	111.6	126.9	114.5	120.2	69.8	74.5	70.6
Q3THE2	Myosin regulatory light chain 12B OS=Mus musculus OX=10090 GN=Myl12b PE=1 SV=2	75.091	55	8	35	3	172	4.84	19.8	68.4	70.1	73.7	102.5	107.5	108.2	99.4	134.7	135.7
P20852	Cytochrome P450 2A5 OS=Mus musculus OX=10090 GN=Cyp2a5 PE=2 SV=1	74.988	37	18	29	16	494	9.2	56.7	136	122.7	132.1	90.6	100.9	85.9	87.3	76.7	67.9
P54116	Erythrocyte band 7 integral membrane protein OS=Mus musculus OX=10090 GN=Stom PE=1 SV=3	74.943	48	11	23	11	284	6.93	31.4	114.2	100.1	107.8	93.7	131.4	118.4	72.8	84.7	76.9
Q9D554	Splicing factor 3A subunit 3 OS=Mus musculus OX=10090 GN=Sf3a3 PE=1 SV=2	74.772	27	12	23	12	501	5.34	58.8	144.8	166.5	171.1	66.4	61	72.1	75.3	76.1	66.6
Q60865	Caprin-1 OS=Mus musculus OX=10090 GN=Caprin1 PE=1 SV=2	74.746	24	13	26	13	707	5.25	78.1	85.9	91.6	88.1	103.4	101.7	93	93.7	122.6	120
O55134	Protocadherin-12 OS=Mus musculus OX=10090 GN=Pcdh12 PE=1 SV=2	74.733	16	12	24	12	1180	5.08	128.6	75.1	77.1	80.1	104.3	104.4	101	105.3	120.6	132
Q9JJ28	Protein flightless-1 homolog OS=Mus musculus OX=10090 GN=Flii PE=1 SV=1	74.687	21	21	26	21	1271	6.06	144.7	140.1	145.6	156.1	84.8	94.9	108.7	59.3	56.9	53.6
Q9JI91	Alpha-actinin-2 OS=Mus musculus OX=10090 GN=Actn2 PE=1 SV=2	74.675	16	13	26	1	894	5.45	103.8	83.9	67.6	64.8	110.8	201.2	178.9	57	67	68.7
P31938	Dual specificity mitogen-activated protein kinase kinase 1 OS=Mus musculus OX=10090 GN=Map2k1 PE=1 SV=2	74.646	40	12	24	8	393	6.7	43.4	156.5	160.6	165.1	73.1	74.2	93.9	61	63.7	51.9
Q9DBJ1	Phosphoglycerate mutase 1 OS=Mus musculus OX=10090 GN=Pgam1 PE=1 SV=3	74.462	54	10	29	7	254	7.18	28.8	88.6	87.9	95.1	92.8	88	117.4	121.6	103.8	104.8
Q8C5H8	NAD kinase 2, mitochondrial OS=Mus musculus OX=10090 GN=Nadk2 PE=1 SV=2	74.453	42	17	21	17	452	8.07	50.8	66.8	66.8	69	125.8	117.4	116.7	127.2	109.9	100.5
Q71LX4	Talin-2 OS=Mus musculus OX=10090 GN=Tln2 PE=1 SV=3	74.45	6	14	22	2	2375	5.8	253.5
Q9CR00	26S proteasome non-ATPase regulatory subunit 9 OS=Mus musculus OX=10090 GN=Psmd9 PE=1 SV=1	74.405	45	10	25	10	222	6.43	24.7	78.6	81.4	85.1	119.5	107.5	102.1	99.6	115.6	110.6
P17183	Gamma-enolase OS=Mus musculus OX=10090 GN=Eno2 PE=1 SV=2	74.401	25	7	116	2	434	5.11	47.3
O88968	Transcobalamin-2 OS=Mus musculus OX=10090 GN=Tcn2 PE=1 SV=1	74.4	38	13	38	13	430	6.33	47.6	170.1	158.6	165.7	77.8	71.9	67.1	69.4	60.8	58.5
Q07079	Insulin-like growth factor-binding protein 5 OS=Mus musculus OX=10090 GN=Igfbp5 PE=1 SV=1	74.385	49	10	29	10	271	8.12	30.4	122.4	112.8	78.2	93.9	165.7	172.1	48.2	52	54.6
O70370	Cathepsin S OS=Mus musculus OX=10090 GN=Ctss PE=1 SV=2	74.293	51	10	23	10	340	6.96	38.4	103.3	97.4	100.8	92	90.3	82.7	108	117.5	108
Q99JI6	Ras-related protein Rap-1b OS=Mus musculus OX=10090 GN=Rap1b PE=1 SV=2	74.256	57	9	29	3	184	5.78	20.8	137.1	128.7	136.6	75.4	76.6	83.8	90.3	90.5	81
Q99KN9	Clathrin interactor 1 OS=Mus musculus OX=10090 GN=Clint1 PE=1 SV=2	74.239	25	15	30	15	631	6.25	68.5	99.4	99.3	103	101.6	102.1	94.2	98.2	101.9	100.4
O70138	Neutrophil collagenase OS=Mus musculus OX=10090 GN=Mmp8 PE=2 SV=2	74.081	33	15	35	15	465	7.03	53.1	144.7	137.6	149.2	94	90.9	90.6	64.3	65.5	63.3
Q80UG5	Septin-9 OS=Mus musculus OX=10090 GN=Sept9 PE=1 SV=1	73.984	38	21	29	20	583	8.9	65.5	99.6	100.9	104.1	120.1	127.8	125.5	76.6	79.5	66
Q9WUP7	Ubiquitin carboxyl-terminal hydrolase isozyme L5 OS=Mus musculus OX=10090 GN=Uchl5 PE=1 SV=2	73.887	51	13	23	13	329	5.33	37.6	80.2	82.1	90	107	104.7	100.5	111.1	106.6	117.7
Q64459	Cytochrome P450 3A11 OS=Mus musculus OX=10090 GN=Cyp3a11 PE=1 SV=1	73.811	27	13	30	13	504	8.82	57.8	170.2	151.5	164.7	81	75	66.9	69.2	65.2	56.2
Q8VCS0	N-acetylmuramoyl-L-alanine amidase OS=Mus musculus OX=10090 GN=Pglyrp2 PE=1 SV=1	73.79	31	12	30	12	530	6.98	57.7	122.5	116.7	131.2	90.8	89.6	85.9	91.6	86	85.7
P05063	Fructose-bisphosphate aldolase C OS=Mus musculus OX=10090 GN=Aldoc PE=1 SV=4	73.787	42	12	33	7	363	7.12	39.4	81.7	82	85	128.3	119.4	123.5	104.6	93.1	82.5
Q8R4V5	Oncoprotein-induced transcript 3 protein OS=Mus musculus OX=10090 GN=Oit3 PE=2 SV=2	73.722	31	15	25	15	546	5.39	60.3	58.2	58.5	61.2	125.7	121.5	106.3	120.4	119.5	128.6
Q7TMY8	E3 ubiquitin-protein ligase HUWE1 OS=Mus musculus OX=10090 GN=Huwe1 PE=1 SV=5	73.438	6	23	24	23	4377	5.22	482.3	91.4	107.1	100.3	127	115.3	132.2	74.8	76.1	75.8
Q63850	Nuclear pore glycoprotein p62 OS=Mus musculus OX=10090 GN=Nup62 PE=1 SV=2	73.201	25	11	25	11	526	5.31	53.2	50.5	53.8	58.8	128.2	127.6	113.2	95	138.9	134
D3YXK2	Scaffold attachment factor B1 OS=Mus musculus OX=10090 GN=Safb PE=1 SV=2	73.194	18	10	23	6	937	5.35	105	89.4	92	86	92	98.3	94.3	100.2	126.2	121.4
Q501J6	Probable ATP-dependent RNA helicase DDX17 OS=Mus musculus OX=10090 GN=Ddx17 PE=1 SV=1	73.145	34	20	26	13	650	8.59	72.4	145.7	151.7	158.8	74.5	79.8	121.9	57.1	59.7	50.8
P16294	Coagulation factor IX OS=Mus musculus OX=10090 GN=F9 PE=2 SV=3	73.106	28	12	25	12	471	5.44	52.9	56.4	52.2	58.9	110.2	105.5	84.9	158.1	129.5	144.4
Q62059	Versican core protein OS=Mus musculus OX=10090 GN=Vcan PE=1 SV=2	73.089	8	22	27	22	3357	4.64	366.6	135.5	120.7	126.8	87.8	93.8	90.5	69.9	91.2	83.8
P47757	F-actin-capping protein subunit beta OS=Mus musculus OX=10090 GN=Capzb PE=1 SV=3	73.063	42	11	31	11	277	5.74	31.3	79	81.4	89.1	104.8	99.3	99.9	132.4	107.5	106.4
P21180	Complement C2 OS=Mus musculus OX=10090 GN=C2 PE=1 SV=2	73.008	25	14	20	14	760	7.56	84.7	64.4	62.7	66.1	106.2	96.1	89.4	148	134.3	132.8
P35492	Histidine ammonia-lyase OS=Mus musculus OX=10090 GN=Hal PE=1 SV=1	72.864	31	17	25	17	657	6.34	72.2	109.1	114.4	120.2	105	105.9	120.3	72.5	78.7	74
P97351	40S ribosomal protein S3a OS=Mus musculus OX=10090 GN=Rps3a PE=1 SV=3	72.825	48	12	33	12	264	9.73	29.9	175.8	163.8	136.4	81	83.4	96.7	56.2	54.9	51.7
P62874	Guanine nucleotide-binding protein G(I)/G(S)/G(T) subunit beta-1 OS=Mus musculus OX=10090 GN=Gnb1 PE=1 SV=3	72.771	38	10	30	5	340	6	37.4	125.5	103.9	119.9	99.3	93.7	109.5	102.8	71.6	73.9
P28862	Stromelysin-1 OS=Mus musculus OX=10090 GN=Mmp3 PE=2 SV=2	72.733	41	19	24	13	477	6.13	53.8	130.4	127.1	136.8	102.2	97.8	107.5	67.9	66.9	63.4
O88456	Calpain small subunit 1 OS=Mus musculus OX=10090 GN=Capns1 PE=1 SV=1	72.727	35	7	30	5	269	5.63	28.4	88.5	82.1	86.1	120.7	117.4	105.9	111.1	91.5	96.8
Q3UM45	Protein phosphatase 1 regulatory subunit 7 OS=Mus musculus OX=10090 GN=Ppp1r7 PE=1 SV=2	72.696	54	15	22	15	361	4.92	41.3	81.9	79.6	88.3	110.3	102.4	114.5	115.6	103.4	104
P01843	Ig lambda-1 chain C region OS=Mus musculus OX=10090 PE=1 SV=1	72.589	81	5	52	5	105	6.27	11.6	96.9	92.4	90.1	95	89	88.6	105.5	120.3	122.1
Q5FW60	Major urinary protein 20 OS=Mus musculus OX=10090 GN=Mup20 PE=1 SV=1	72.574	55	8	35	5	181	4.89	20.9	71.2	71.3	79	69.5	67.2	55.7	154.8	148.6	182.8
Q60936	Atypical kinase COQ8A, mitochondrial OS=Mus musculus OX=10090 GN=Coq8a PE=1 SV=2	72.566	23	12	22	12	645	6.54	71.7	176.2	163.4	175.7	69.3	66.8	67.3	66.6	61.4	53.2
Q91YJ2	Sorting nexin-4 OS=Mus musculus OX=10090 GN=Snx4 PE=1 SV=1	72.522	38	14	21	14	450	5.8	51.7	112.6	109.1	119.2	104.8	102.9	113.4	89.5	77.1	71.5
P62835	Ras-related protein Rap-1A OS=Mus musculus OX=10090 GN=Rap1a PE=1 SV=1	72.507	57	9	26	3	184	6.67	21	163.4	143.7	152.3	83.8	86.9	84.7	70.9	61.4	52.9
Q6PGC1	ATP-dependent RNA helicase DHX29 OS=Mus musculus OX=10090 GN=Dhx29 PE=1 SV=1	72.441	19	24	28	23	1365	7.94	153.9	161.8	148.4	148.8	81.6	85.3	95.7	64.1	58.5	55.9
P40936	Indolethylamine N-methyltransferase OS=Mus musculus OX=10090 GN=Inmt PE=1 SV=1	72.402	42	9	22	9	264	6.39	29.4	132	127.5	144.9	95.2	82.4	82.1	90.7	74.5	70.6
Q8BTS4	Nuclear pore complex protein Nup54 OS=Mus musculus OX=10090 GN=Nup54 PE=1 SV=1	72.321	35	16	23	16	510	7.02	55.7	72.7	71.9	74.6	127	128.6	149.8	104.8	86.6	84
Q99JI4	26S proteasome non-ATPase regulatory subunit 6 OS=Mus musculus OX=10090 GN=Psmd6 PE=1 SV=1	72.23	37	14	23	14	389	5.52	45.5	133.4	127	136.5	109.3	120	133.3	48.5	50.1	41.9
Q8BMJ2	Leucine--tRNA ligase, cytoplasmic OS=Mus musculus OX=10090 GN=Lars PE=1 SV=2	72.188	18	20	26	20	1178	7.05	134.1	121.7	131.7	132.6	88.8	92.1	95.8	78.9	77.9	80.6
Q8BP48	Methionine aminopeptidase 1 OS=Mus musculus OX=10090 GN=Metap1 PE=1 SV=1	72.175	44	13	18	13	386	7.17	43.2	173.5	164.5	182.6	68	66.8	70.3	60.3	63.8	50.2
Q8K1I3	Secreted phosphoprotein 24 OS=Mus musculus OX=10090 GN=Spp2 PE=1 SV=2	72.171	31	7	27	7	203	8.37	23.1	91.5	86.8	104	58.9	64.2	53.5	124.4	156.5	160.3
O08788	Dynactin subunit 1 OS=Mus musculus OX=10090 GN=Dctn1 PE=1 SV=3	72.139	16	18	19	18	1281	5.9	141.6	88.2	90.9	97.2	108.8	109.9	115	92.7	98.6	98.6
Q9CQV8	14-3-3 protein beta/alpha OS=Mus musculus OX=10090 GN=Ywhab PE=1 SV=3	72.136	48	10	32	5	246	4.83	28.1	73.7	75.5	78.7	105	99.3	105.1	118.5	113.6	130.6
Q921I2	Kelch domain-containing protein 4 OS=Mus musculus OX=10090 GN=Klhdc4 PE=2 SV=2	72.074	24	10	21	10	584	5.73	64.8	124.2	130.7	118.2	133.1	151.2	129.6	37.2	39	36.8
P04117	Fatty acid-binding protein, adipocyte OS=Mus musculus OX=10090 GN=Fabp4 PE=1 SV=3	71.99	61	7	51	7	132	8.4	14.6	69.2	61.1	41.9	65.6	60.1	97	181.7	163.3	160
P48036	Annexin A5 OS=Mus musculus OX=10090 GN=Anxa5 PE=1 SV=1	71.971	59	15	23	15	319	4.96	35.7	108.3	104.3	104.9	86.2	93.9	148.2	83.5	85.9	84.8
P62141	Serine/threonine-protein phosphatase PP1-beta catalytic subunit OS=Mus musculus OX=10090 GN=Ppp1cb PE=1 SV=3	71.872	52	13	23	4	327	6.19	37.2	112.8	125.8	134.1	111.6	103.9	122.7	64.7	65.2	59.1
Q9CSU0	Regulation of nuclear pre-mRNA domain-containing protein 1B OS=Mus musculus OX=10090 GN=Rprd1b PE=1 SV=2	71.863	48	11	26	10	326	5.97	36.9	103	105.5	118.3	87.6	92.6	102.7	93.8	101.6	94.9
P34928	Apolipoprotein C-I OS=Mus musculus OX=10090 GN=Apoc1 PE=1 SV=1	71.831	41	7	328	7	88	9.09	9.7	43.7	46.4	47.2	107.3	101.4	76.4	172.5	153	152.1
Q6P1B1	Xaa-Pro aminopeptidase 1 OS=Mus musculus OX=10090 GN=Xpnpep1 PE=1 SV=1	71.825	34	18	22	18	623	5.54	69.5	116.2	102.9	114.8	101.3	107.3	108.5	84.6	81.1	83.3
Q8K370	Acyl-CoA dehydrogenase family member 10 OS=Mus musculus OX=10090 GN=Acad10 PE=1 SV=1	71.666	25	23	26	23	1069	8.24	118.9	166.8	148.3	161.3	83.3	87.4	93.1	56.6	52.2	51
P59017	Bcl-2-like protein 13 OS=Mus musculus OX=10090 GN=Bcl2l13 PE=1 SV=2	71.657	42	12	22	12	434	4.59	46.7	104	92.5	96.8	113.5	117.5	121.9	89.5	84.6	79.7
P35278	Ras-related protein Rab-5C OS=Mus musculus OX=10090 GN=Rab5c PE=1 SV=2	71.651	61	9	20	7	216	8.41	23.4	121.2	112.5	120.7	77.4	82	92.8	108.7	96.8	88
P01844	Ig lambda-2 chain C region OS=Mus musculus OX=10090 GN=Iglc2 PE=1 SV=1	71.648	49	3	40	1	104	6.27	11.2	84.1	81.2	81.5	104.9	102.4	91.3	110	120.6	124
Q99JY0	Trifunctional enzyme subunit beta, mitochondrial OS=Mus musculus OX=10090 GN=Hadhb PE=1 SV=1	71.5	40	15	22	15	475	9.38	51.4	196	166.5	185.7	61.9	63.8	74.8	52.4	52.4	46.4
P99029	Peroxiredoxin-5, mitochondrial OS=Mus musculus OX=10090 GN=Prdx5 PE=1 SV=2	71.465	49	8	24	8	210	8.85	21.9	88.1	86.4	96.7	108.5	102.7	95.3	123.4	102.9	96
Q9JHW4	Selenocysteine-specific elongation factor OS=Mus musculus OX=10090 GN=Eefsec PE=1 SV=2	71.407	37	16	20	16	583	8.29	63.5	164.6	170.2	180.3	71.8	68.6	74.3	62.5	54.9	52.8
P17897	Lysozyme C-1 OS=Mus musculus OX=10090 GN=Lyz1 PE=1 SV=1	71.343	56	9	54	5	148	9.41	16.8	222	182	200.7	49.4	50.5	52.5	56.1	47.2	39.6
P04247	Myoglobin OS=Mus musculus OX=10090 GN=Mb PE=1 SV=3	71.292	47	5	25	5	154	7.62	17.1	55.2	50.4	54.9	51.8	52.5	44.9	383.8	87.1	119.5
Q9D5V5	Cullin-5 OS=Mus musculus OX=10090 GN=Cul5 PE=1 SV=3	71.263	26	21	24	21	780	7.81	90.9	112.3	113.5	115.8	99.8	90.7	112.7	107.1	73.4	74.6
Q283N4	2-oxo-4-hydroxy-4-carboxy-5-ureidoimidazoline decarboxylase OS=Mus musculus OX=10090 GN=Urad PE=1 SV=1	71.26	54	10	24	10	178	6.11	20	93.4	89.6	99.7	105.7	101.2	97.8	117.2	98.8	96.5
Q9CQA3	Succinate dehydrogenase [ubiquinone] iron-sulfur subunit, mitochondrial OS=Mus musculus OX=10090 GN=Sdhb PE=1 SV=1	71.197	40	10	35	10	282	8.68	31.8	178.8	163.8	184.6	65.7	75.5	69.3	56.1	52.6	53.4
Q9DBE0	Cysteine sulfinic acid decarboxylase OS=Mus musculus OX=10090 GN=Csad PE=1 SV=1	71.172	26	14	34	14	493	6.61	55.1	156.9	147.6	157.2	93.7	94.1	85.4	60.9	54.4	50
P15626	Glutathione S-transferase Mu 2 OS=Mus musculus OX=10090 GN=Gstm2 PE=1 SV=2	71.153	60	13	29	7	218	7.39	25.7	137.3	135.1	146	104	100.3	84.5	71.1	65.5	56.2
Q9JK81	UPF0160 protein MYG1, mitochondrial OS=Mus musculus OX=10090 GN=Myg1 PE=1 SV=1	71.074	45	13	18	13	380	7.02	42.7	113.5	115.3	118.3	72.9	65.7	71.3	104.8	117.7	120.5
Q920E5	Farnesyl pyrophosphate synthase OS=Mus musculus OX=10090 GN=Fdps PE=1 SV=1	71.068	36	13	24	13	353	5.66	40.6	145.2	123.1	135.1	88.9	85.3	82.2	81.4	82.2	76.6
P24456	Cytochrome P450 2D10 OS=Mus musculus OX=10090 GN=Cyp2d10 PE=1 SV=2	71.04	24	11	21	6	504	6.61	57.2	95.8	92.5	97.1	116.9	116.5	123.6	93.1	80.5	84
Q99JW4	LIM and senescent cell antigen-like-containing domain protein 1 OS=Mus musculus OX=10090 GN=Lims1 PE=1 SV=3	70.926	46	13	21	10	325	8.05	37.2	221.1	189.6	224.1	50	56.4	49.7	38.8	39	31.4
Q3SXB8	Collectin-11 OS=Mus musculus OX=10090 GN=Colec11 PE=2 SV=2	70.906	30	7	30	7	272	5.12	29	63	71.9	69	115.6	113.9	93.5	109.2	133.2	130.6
P01845	Ig lambda-3 chain C region OS=Mus musculus OX=10090 GN=Iglc3 PE=1 SV=1	70.878	52	3	27	1	104	5.33	11.4	74.1	81.5	78.9	126.5	103.3	77	87.6	143	128.1
Q8BGT5	Alanine aminotransferase 2 OS=Mus musculus OX=10090 GN=Gpt2 PE=1 SV=1	70.822	40	16	18	15	522	8	57.9	165.3	165.9	180.4	71.8	70.3	74	59.4	58.4	54.4
P47199	Quinone oxidoreductase OS=Mus musculus OX=10090 GN=Cryz PE=1 SV=1	70.715	55	13	20	13	331	8.07	35.2	155	143.4	165.9	76.9	79.9	98.7	74.8	55.9	49.5
Q99LD4	COP9 signalosome complex subunit 1 OS=Mus musculus OX=10090 GN=Gps1 PE=1 SV=1	70.626	31	13	23	13	471	6.84	53.4	123.7	118	126.1	87.9	82.4	93.8	100	77.8	90.2
Q80XD8	Proline-rich acidic protein 1 OS=Mus musculus OX=10090 GN=Prap1 PE=2 SV=1	70.595	65	6	31	6	149	4.77	16.8	33.1	35.9	36.8	123.5	121.7	105.9	134.3	157.1	151.7
Q8VBW8	Tetratricopeptide repeat protein 36 OS=Mus musculus OX=10090 GN=Ttc36 PE=1 SV=1	70.553	48	9	33	9	186	5.29	20.1	62.8	66.9	69.7	134.2	127.5	125.3	117.1	104.5	92
Q04857	Collagen alpha-1(VI) chain OS=Mus musculus OX=10090 GN=Col6a1 PE=1 SV=1	70.524	20	15	19	15	1025	5.36	108.4	82.6	100.4	86.5	101.4	97.3	102.8	93.5	117.3	118.2
Q8BK64	Activator of 90 kDa heat shock protein ATPase homolog 1 OS=Mus musculus OX=10090 GN=Ahsa1 PE=1 SV=2	70.37	48	13	23	13	338	5.53	38.1	105.1	95.4	105.6	98.1	84.8	98.3	127.3	89	96.3
P31786	Acyl-CoA-binding protein OS=Mus musculus OX=10090 GN=Dbi PE=1 SV=2	70.065	39	4	82	4	87	8.82	10	19.2	21.7	24.1	89.9	84.8	68.2	186.7	194.5	211
Q9Z1Q5	Chloride intracellular channel protein 1 OS=Mus musculus OX=10090 GN=Clic1 PE=1 SV=3	70.025	63	10	21	10	241	5.17	27	90.4	94.1	95.6	83.8	78.3	116.2	115.4	111.3	114.9
Q9JJK2	LanC-like protein 2 OS=Mus musculus OX=10090 GN=Lancl2 PE=1 SV=1	69.988	40	13	19	13	450	7.28	50.7	149.6	147.7	157.4	86.5	87	89.7	65.3	61.3	55.7
Q9JKX6	ADP-sugar pyrophosphatase OS=Mus musculus OX=10090 GN=Nudt5 PE=1 SV=1	69.912	44	9	22	9	218	5.48	24	54.6	57.4	58.9	132.3	125.5	109.8	111.6	126.8	123.1
P46061	Ran GTPase-activating protein 1 OS=Mus musculus OX=10090 GN=Rangap1 PE=1 SV=2	69.887	21	11	17	11	589	4.68	63.5	126.8	119.2	134	97.2	95.2	110.6	76.2	69.4	71.5
Q9DCN2	NADH-cytochrome b5 reductase 3 OS=Mus musculus OX=10090 GN=Cyb5r3 PE=1 SV=3	69.846	60	15	23	15	301	8.38	34.1	155.8	145	151.8	77.3	72.4	77.1	77.4	76.2	66.9
Q01730	Ras suppressor protein 1 OS=Mus musculus OX=10090 GN=Rsu1 PE=1 SV=3	69.81	48	12	34	12	277	8.88	31.5	196.3	183.8	212.9	50.1	56.2	50.7	54.4	56.8	38.8
P35564	Calnexin OS=Mus musculus OX=10090 GN=Canx PE=1 SV=1	69.465	25	17	26	17	591	4.64	67.2	96.7	86.5	96.3	96.4	111.5	154.1	84.8	91.1	82.5
Q6P253	Dermokine OS=Mus musculus OX=10090 GN=Dmkn PE=2 SV=2	69.461	29	11	30	11	517	7.59	51.6	40.1	37.9	42.2	111.7	117.9	97.7	155.2	148.9	148.5
Q9D1Q6	Endoplasmic reticulum resident protein 44 OS=Mus musculus OX=10090 GN=Erp44 PE=1 SV=1	69.457	34	13	26	12	406	5.27	46.8	66.9	72.9	77.1	108.9	108.3	112.2	114.6	116.8	122.2
P22315	Ferrochelatase, mitochondrial OS=Mus musculus OX=10090 GN=Fech PE=1 SV=2	69.375	39	13	25	13	420	8.91	47.1	172.2	178.7	197.4	54.5	56.7	55	67.3	64.8	53.4
Q00PI9	Heterogeneous nuclear ribonucleoprotein U-like protein 2 OS=Mus musculus OX=10090 GN=Hnrnpul2 PE=1 SV=2	69.241	29	16	24	16	745	4.89	84.9	100.5	99.1	96.7	99.1	101.1	112.2	101.4	94.2	95.7
Q8BKC5	Importin-5 OS=Mus musculus OX=10090 GN=Ipo5 PE=1 SV=3	69.108	24	20	26	20	1097	4.93	123.5	125.9	125	125.7	81.8	100.3	125.2	83.8	62.4	70
Q61792	LIM and SH3 domain protein 1 OS=Mus musculus OX=10090 GN=Lasp1 PE=1 SV=1	69.103	42	11	26	11	263	7.05	30	96.6	99	82.4	114.8	117.7	114.2	88.7	97.4	89.1
Q9DBL1	Short/branched chain specific acyl-CoA dehydrogenase, mitochondrial OS=Mus musculus OX=10090 GN=Acadsb PE=1 SV=1	68.998	46	14	24	14	432	7.87	47.8	79	81.8	82.4	149.6	121.1	113.1	73	104.5	95.5
Q6PB44	Tyrosine-protein phosphatase non-receptor type 23 OS=Mus musculus OX=10090 GN=Ptpn23 PE=1 SV=2	68.987	13	19	21	19	1692	6.8	185.1	83.7	99	95.7	130.8	129.6	118.8	82.2	78.6	81.7
P62702	40S ribosomal protein S4, X isoform OS=Mus musculus OX=10090 GN=Rps4x PE=1 SV=2	68.98	46	11	36	11	263	10.15	29.6	223.9	190.7	198.9	59.1	57.7	65.1	37.8	36.2	30.5
P51910	Apolipoprotein D OS=Mus musculus OX=10090 GN=Apod PE=1 SV=1	68.951	37	6	44	6	189	4.91	21.5	72.7	71	69.4	101.3	95.2	91.6	123.5	127.5	147.7
Q9EPU0	Regulator of nonsense transcripts 1 OS=Mus musculus OX=10090 GN=Upf1 PE=1 SV=2	68.84	19	18	20	18	1124	6.61	123.9	145.3	145.1	147.9	87	84.4	99.4	68.7	60	62.2
P61205	ADP-ribosylation factor 3 OS=Mus musculus OX=10090 GN=Arf3 PE=2 SV=2	68.728	57	8	18	4	181	7.43	20.6	131	115.4	132.3	92.7	80.4	99.7	91	82.3	75
Q9D2V7	Coronin-7 OS=Mus musculus OX=10090 GN=Coro7 PE=1 SV=2	68.697	25	17	20	17	922	5.77	100.7	101.9	95	104.8	102.1	95.3	117.8	89.2	102.1	91.8
Q3TX08	tRNA (guanine(26)-N(2))-dimethyltransferase OS=Mus musculus OX=10090 GN=Trmt1 PE=1 SV=2	68.695	30	15	20	15	663	8	72.3	129.3	123.3	118.6	107.9	106.1	101.7	73.1	69.3	70.7
Q61595	Kinectin OS=Mus musculus OX=10090 GN=Ktn1 PE=1 SV=1	68.692	18	22	22	22	1327	5.86	152.5	107.6	115.6	112.4	108.2	107.4	117.8	68.5	82.9	79.5
O70624	Myocilin OS=Mus musculus OX=10090 GN=Myoc PE=1 SV=1	68.637	44	20	22	20	490	5.6	55.3	79.4	80.9	84.8	110.6	107.1	96.6	112.6	117.6	110.4
Q8BI84	Transport and Golgi organization protein 1 homolog OS=Mus musculus OX=10090 GN=Mia3 PE=1 SV=2	68.585	10	16	22	16	1930	4.75	213.5	71.6	73	73.6	112.3	113.9	104.4	102.9	125.1	123
P14152	Malate dehydrogenase, cytoplasmic OS=Mus musculus OX=10090 GN=Mdh1 PE=1 SV=3	68.542	42	13	30	13	334	6.58	36.5	132.9	104.2	117.9	96.1	96.1	95.9	87.4	90.2	79.2
Q8BGZ7	Keratin, type II cytoskeletal 75 OS=Mus musculus OX=10090 GN=Krt75 PE=1 SV=1	68.51	21	14	49	2	551	8.31	59.7	62.2	67.6	72.6	117.6	146.7	151.2	118.1	84.4	79.6
Q07797	Galectin-3-binding protein OS=Mus musculus OX=10090 GN=Lgals3bp PE=1 SV=1	68.425	31	12	17	12	577	5.14	64.5	98.7	111.7	92.8	82.5	79.8	113.8	112.6	103.7	104.4
Q9D8Y0	EF-hand domain-containing protein D2 OS=Mus musculus OX=10090 GN=Efhd2 PE=1 SV=1	68.312	39	10	23	10	240	5.06	26.8	68.9	73.3	76.8	112.3	110.5	109.4	100.7	127.6	120.6
Q7TPV4	Myb-binding protein 1A OS=Mus musculus OX=10090 GN=Mybbp1a PE=1 SV=2	68.3	17	20	23	20	1344	8.95	151.9	179	161.8	169	70.9	73.4	80	66.8	50.9	48.3
Q8C0J2	Autophagy-related protein 16-1 OS=Mus musculus OX=10090 GN=Atg16l1 PE=1 SV=1	68.27	27	16	22	16	607	6.38	68.1	93.5	78.6	99	104.9	124.8	130.6	80.1	92.6	95.9
Q811D0	Disks large homolog 1 OS=Mus musculus OX=10090 GN=Dlg1 PE=1 SV=1	68.259	25	19	22	19	905	5.8	100.1	78.1	87.4	86.2	119.5	124.1	123.4	91.2	99.2	90.9
Q9Z1X4	Interleukin enhancer-binding factor 3 OS=Mus musculus OX=10090 GN=Ilf3 PE=1 SV=2	68.22	22	14	18	11	898	8.76	96	129.1	150.1	144.7	73.5	74.3	145.7	62.9	62	57.7
Q9R098	Hepatocyte growth factor activator OS=Mus musculus OX=10090 GN=Hgfac PE=1 SV=1	68.008	27	12	20	12	653	7.03	70.5	118.1	117.3	132.9	89.1	84.7	80.5	79	104	94.4
P17742	Peptidyl-prolyl cis-trans isomerase A OS=Mus musculus OX=10090 GN=Ppia PE=1 SV=2	67.926	52	7	43	7	164	7.9	18	40.5	43.1	43.3	65.3	59.5	85.1	214.3	180.2	168.8
Q9D7G0	Ribose-phosphate pyrophosphokinase 1 OS=Mus musculus OX=10090 GN=Prps1 PE=1 SV=4	67.813	44	12	22	7	318	6.98	34.8	132.3	134.1	149	91.1	89.3	96.4	79	74.1	54.7
P46638	Ras-related protein Rab-11B OS=Mus musculus OX=10090 GN=Rab11b PE=1 SV=3	67.81	63	13	29	13	218	5.94	24.5	89.9	88.5	88.4	109.5	112.8	139.8	100.8	86.2	84.1
P84091	AP-2 complex subunit mu OS=Mus musculus OX=10090 GN=Ap2m1 PE=1 SV=1	67.753	40	16	27	16	435	9.54	49.6	183.3	185.1	203.4	63.2	64.6	75.8	42.9	42.8	38.9
Q8VBT9	Tether containing UBX domain for GLUT4 OS=Mus musculus OX=10090 GN=Aspscr1 PE=1 SV=1	67.745	38	15	20	15	550	6.96	59.8	118.4	120.7	121.4	99.9	93.3	92	87.1	85.1	82.1
Q64518	Sarcoplasmic/endoplasmic reticulum calcium ATPase 3 OS=Mus musculus OX=10090 GN=Atp2a3 PE=1 SV=3	67.737	10	9	29	1	1038	5.85	113.6
Q9JMA1	Ubiquitin carboxyl-terminal hydrolase 14 OS=Mus musculus OX=10090 GN=Usp14 PE=1 SV=3	67.665	29	12	30	12	493	5.24	56	104.1	104.4	111.6	109.3	101	101.4	102.8	83.5	81.9
P53994	Ras-related protein Rab-2A OS=Mus musculus OX=10090 GN=Rab2a PE=1 SV=1	67.643	50	10	24	10	212	6.54	23.5	108.4	107.8	113.3	104.9	93.2	122.4	91.7	82	76.2
Q61823	Programmed cell death protein 4 OS=Mus musculus OX=10090 GN=Pdcd4 PE=1 SV=1	67.592	43	15	20	15	469	5.16	51.7	103.3	116.3	107.2	106.3	110	106.8	79.9	92.4	77.9
Q91XD6	Vacuolar protein-sorting-associated protein 36 OS=Mus musculus OX=10090 GN=Vps36 PE=1 SV=1	67.312	41	15	19	15	386	7.15	43.7	123.5	122.5	136.2	95.8	91.1	85.4	84.5	84.3	76.7
P63242	Eukaryotic translation initiation factor 5A-1 OS=Mus musculus OX=10090 GN=Eif5a PE=1 SV=2	67.308	53	9	27	9	154	5.24	16.8	64.5	65.8	61.6	103.8	97.6	87.8	130.6	147.3	141
Q9QYJ3	DnaJ homolog subfamily B member 1 OS=Mus musculus OX=10090 GN=Dnajb1 PE=1 SV=3	67.282	40	14	23	13	340	8.63	38.1	156.3	132.4	156.5	80.6	83.8	95.6	63.6	71.5	59.7
P35585	AP-1 complex subunit mu-1 OS=Mus musculus OX=10090 GN=Ap1m1 PE=1 SV=3	67.272	45	16	22	16	423	7.3	48.5	115.5	107.7	123.7	107.9	123.8	135.8	69.4	59.5	56.7
O88543	COP9 signalosome complex subunit 3 OS=Mus musculus OX=10090 GN=Cops3 PE=1 SV=3	67.244	41	15	26	15	423	6.65	47.8	112.4	107.2	114.1	73.3	66.4	74.2	143.2	95.5	113.6
Q6S5C2	N-acetylglucosamine-1-phosphotransferase subunit gamma OS=Mus musculus OX=10090 GN=Gnptg PE=1 SV=1	67.151	36	9	21	9	307	6.92	34.1	58.7	59.3	64.6	118.9	113.9	105.9	114.9	135.4	128.3
O54916	RalBP1-associated Eps domain-containing protein 1 OS=Mus musculus OX=10090 GN=Reps1 PE=1 SV=2	67.124	22	15	21	14	795	5.58	86.5	72.8	80.2	73.9	119.7	120.7	103.3	93.4	121.1	114.9
P51881	ADP/ATP translocase 2 OS=Mus musculus OX=10090 GN=Slc25a5 PE=1 SV=3	67.084	38	10	21	5	298	9.73	32.9	86.9	82.8	78.4	60.8	68.9	338.6	50	65.6	68
P63087	Serine/threonine-protein phosphatase PP1-gamma catalytic subunit OS=Mus musculus OX=10090 GN=Ppp1cc PE=1 SV=1	67.034	42	11	20	2	323	6.54	37	133.3	154.6	148.8	73	76.6	184.8	41.3	49.6	38
P01801	Ig heavy chain V-III region J606 OS=Mus musculus OX=10090 PE=1 SV=1	66.97	43	4	24	4	115	7.12	12.8	118.9	110.7	105.8	96.1	92.1	90	88.7	102.1	95.6
Q8VCF0	Mitochondrial antiviral-signaling protein OS=Mus musculus OX=10090 GN=Mavs PE=1 SV=1	66.786	41	13	22	13	503	6.37	53.4	70.7	75.8	76.1	112.2	113.8	122.8	121.8	111	95.8
P54728	UV excision repair protein RAD23 homolog B OS=Mus musculus OX=10090 GN=Rad23b PE=1 SV=2	66.604	32	11	31	9	416	4.83	43.5	50.7	54	57.9	129.9	134	115.1	110.2	119.2	129.1
Q91VT4	Carbonyl reductase family member 4 OS=Mus musculus OX=10090 GN=Cbr4 PE=1 SV=2	66.406	55	10	21	10	236	9.69	25.4	236.8	213.3	209	37.2	37.9	43.5	47	40.2	35.2
P24527	Leukotriene A-4 hydrolase OS=Mus musculus OX=10090 GN=Lta4h PE=1 SV=4	66.347	33	17	24	17	611	6.42	69	123.8	108.4	115.2	98.1	104.7	128	83.2	69.3	69.3
P13634	Carbonic anhydrase 1 OS=Mus musculus OX=10090 GN=Ca1 PE=1 SV=4	66.153	39	9	23	9	261	6.96	28.3	89.1	79	85.8	75.9	80.9	72.1	174	117.1	126.3
Q9CZU6	Citrate synthase, mitochondrial OS=Mus musculus OX=10090 GN=Cs PE=1 SV=1	66.052	33	13	23	13	464	8.57	51.7	196	182.1	201.9	61	59	68.4	46	47	38.6
P12367	cAMP-dependent protein kinase type II-alpha regulatory subunit OS=Mus musculus OX=10090 GN=Prkar2a PE=1 SV=2	66.016	43	13	18	11	401	4.89	45.4	81.6	82.2	83.9	113.7	112.7	115.4	106.1	104	100.4
Q99NB8	Ubiquilin-4 OS=Mus musculus OX=10090 GN=Ubqln4 PE=1 SV=1	66.002	21	8	24	7	596	5.03	63.5	72.1	81.6	77.5	119.1	116.1	122.5	97.2	104.1	109.8
P27612	Phospholipase A-2-activating protein OS=Mus musculus OX=10090 GN=Plaa PE=1 SV=4	65.989	22	17	22	17	794	6.14	87.2	94.6	92.1	101.7	122	125.5	138.2	76.3	77.6	72
P51859	Hepatoma-derived growth factor OS=Mus musculus OX=10090 GN=Hdgf PE=1 SV=2	65.985	52	10	20	9	237	4.83	26.3	92.5	108.2	78.8	66.6	68.8	73.7	124.1	152.9	134.4
P19973	Lymphocyte-specific protein 1 OS=Mus musculus OX=10090 GN=Lsp1 PE=1 SV=2	65.917	51	12	20	12	330	4.82	36.7	46.1	45.8	45.4	130.2	145.3	133.8	106.7	127.3	119.4
Q8R326	Paraspeckle component 1 OS=Mus musculus OX=10090 GN=Pspc1 PE=1 SV=1	65.858	30	13	22	12	523	6.67	58.7	121.4	121.8	116.3	103.6	106	123.6	66.7	76.3	64.3
Q91YP3	Deoxyribose-phosphate aldolase OS=Mus musculus OX=10090 GN=Dera PE=1 SV=1	65.626	51	12	21	12	318	8.72	35	179.7	154.7	188.7	62.7	67.8	70.5	60.3	61.4	54.2
P18242	Cathepsin D OS=Mus musculus OX=10090 GN=Ctsd PE=1 SV=1	65.614	38	12	25	12	410	7.15	44.9	101.1	95.6	103.2	108.8	98.1	103.6	99.4	97.4	92.9
Q60847	Collagen alpha-1(XII) chain OS=Mus musculus OX=10090 GN=Col12a1 PE=2 SV=3	65.466	8	23	24	23	3120	5.64	340	73.3	71.9	71.3	111.2	108.1	121.3	111.4	114.8	116.7
O88545	COP9 signalosome complex subunit 6 OS=Mus musculus OX=10090 GN=Cops6 PE=1 SV=1	65.46	50	11	22	11	324	5.73	35.9	81.4	81.2	87.6	101.4	96.4	97.6	142.1	102.8	109.5
Q9D6Z1	Nucleolar protein 56 OS=Mus musculus OX=10090 GN=Nop56 PE=1 SV=2	65.453	29	15	21	15	580	9.14	64.4	143.2	144.5	141.3	80.4	84.9	96	72	70.7	67.1
O09174	Alpha-methylacyl-CoA racemase OS=Mus musculus OX=10090 GN=Amacr PE=1 SV=4	65.451	49	14	19	14	381	7.4	41.7	146.8	139.6	155.3	86.4	90.6	91	67.8	63.9	58.7
Q9JM14	5'(3')-deoxyribonucleotidase, cytosolic type OS=Mus musculus OX=10090 GN=Nt5c PE=1 SV=1	65.331	66	10	19	10	200	5.49	23.1	82.4	87.4	90.8	110.3	105.3	108.6	112.9	106.4	95.9
Q6DFX2	Anthrax toxin receptor 2 OS=Mus musculus OX=10090 GN=Antxr2 PE=1 SV=1	65.326	33	12	22	11	487	7.56	53.2	118.8	113.6	124.9	84.3	76.2	80.6	106.5	94.8	100.3
P45591	Cofilin-2 OS=Mus musculus OX=10090 GN=Cfl2 PE=1 SV=1	65.234	58	10	31	8	166	7.88	18.7	93.8	86.6	95.2	75.3	68.1	67.1	159.8	137.4	116.7
Q8VDQ8	NAD-dependent protein deacetylase sirtuin-2 OS=Mus musculus OX=10090 GN=Sirt2 PE=1 SV=2	65.187	42	13	22	13	389	5.35	43.2	90.6	76.3	91.5	105.7	94.5	90.6	154.6	89.6	106.7
Q99LC8	Translation initiation factor eIF-2B subunit alpha OS=Mus musculus OX=10090 GN=Eif2b1 PE=1 SV=1	65.17	44	11	26	11	305	8.32	33.8	136.4	166.7	166	91.9	86.9	87.4	58.3	57	49.3
O54724	Caveolae-associated protein 1 OS=Mus musculus OX=10090 GN=Cavin1 PE=1 SV=1	65.091	37	13	20	13	392	5.52	43.9	89.3	79.9	86.2	111	121.5	132.6	86	95.6	97.9
P58771	Tropomyosin alpha-1 chain OS=Mus musculus OX=10090 GN=Tpm1 PE=1 SV=1	65.051	49	14	29	7	284	4.74	32.7	58.4	60.8	59.6	105.6	115.2	109.2	110.8	143.6	137
Q01102	P-selectin OS=Mus musculus OX=10090 GN=Selp PE=1 SV=1	64.97	18	9	30	9	768	5.99	83	52.1	51.7	55	106.3	104.5	100	118.5	150.5	161.5
Q9DC11	Plexin domain-containing protein 2 OS=Mus musculus OX=10090 GN=Plxdc2 PE=1 SV=1	64.945	22	10	30	9	530	6.6	59.6	79.9	77.6	76.9	84.7	88.1	78.5	140.3	123	150.9
Q59J78	NADH dehydrogenase [ubiquinone] 1 alpha subcomplex assembly factor 2 OS=Mus musculus OX=10090 GN=Ndufaf2 PE=1 SV=1	64.933	68	12	23	12	168	8.25	19.6	68.2	61.9	69.6	105	119	113.8	125.6	124.7	112.2
P63276	40S ribosomal protein S17 OS=Mus musculus OX=10090 GN=Rps17 PE=1 SV=2	64.932	56	6	18	6	135	9.85	15.5	145.8	135.7	137.6	81.1	98.2	90.8	61.6	77.5	71.7
P02089	Hemoglobin subunit beta-2 OS=Mus musculus OX=10090 GN=Hbb-b2 PE=1 SV=2	64.8	37	5	172	2	147	8.05	15.9	76.2	133.4	100	110.1	99.1	148.9	127.4	52.2	52.7
O08553	Dihydropyrimidinase-related protein 2 OS=Mus musculus OX=10090 GN=Dpysl2 PE=1 SV=2	64.747	34	13	17	10	572	6.38	62.2	74.3	78.6	80.6	99.1	95.8	130.6	101.3	135.8	103.8
Q9DAR7	m7GpppX diphosphatase OS=Mus musculus OX=10090 GN=Dcps PE=1 SV=1	64.676	56	14	22	14	338	6.48	39	60.7	55.9	62.2	127	127.9	183.6	122	81.9	78.8
Q9JK53	Prolargin OS=Mus musculus OX=10090 GN=Prelp PE=1 SV=2	64.672	38	14	33	14	378	9.54	43.3	186.7	175	163.2	75.6	75	77.6	48.5	52.9	45.6
Q61879	Myosin-10 OS=Mus musculus OX=10090 GN=Myh10 PE=1 SV=2	64.635	8	14	27	2	1976	5.54	228.9	74	89.8	80.8	126.8	81.3	148.6	107.3	81.2	110.3
Q9JHK4	Geranylgeranyl transferase type-2 subunit alpha OS=Mus musculus OX=10090 GN=Rabggta PE=1 SV=1	64.596	33	15	21	15	567	5.8	64.9	114.3	114.9	121.7	101.5	95.3	99.8	93.2	81.7	77.5
Q61749	Translation initiation factor eIF-2B subunit delta OS=Mus musculus OX=10090 GN=Eif2b4 PE=1 SV=2	64.478	28	11	16	11	524	9.25	57.6	163	218.5	168.5	56.7	66.5	74.2	67.4	45.2	39.9
Q91YR1	Twinfilin-1 OS=Mus musculus OX=10090 GN=Twf1 PE=1 SV=2	64.407	41	13	26	10	350	6.67	40.1	151.8	147.9	144.6	63.4	76.2	72.2	83.7	82.5	77.7
P14602	Heat shock protein beta-1 OS=Mus musculus OX=10090 GN=Hspb1 PE=1 SV=3	64.351	71	11	25	11	209	6.55	23	58	59.3	62.9	114.2	106.1	122.3	138.6	121.8	116.7
O09161	Calsequestrin-2 OS=Mus musculus OX=10090 GN=Casq2 PE=1 SV=3	64.345	31	11	19	11	415	4.27	48.1	112.6	105.7	108	99.4	105.8	92.5	87.3	95.4	93.1
P28352	DNA-(apurinic or apyrimidinic site) lyase OS=Mus musculus OX=10090 GN=Apex1 PE=1 SV=2	64.291	51	11	21	11	317	7.91	35.5	216	204.3	151.4	51.8	49.1	86.8	56.7	43.5	40.5
P70296	Phosphatidylethanolamine-binding protein 1 OS=Mus musculus OX=10090 GN=Pebp1 PE=1 SV=3	64.226	57	7	17	7	187	5.4	20.8	43.6	43.7	46.3	76.8	74.7	77.9	161.7	178.1	197.2
P62196	26S proteasome regulatory subunit 8 OS=Mus musculus OX=10090 GN=Psmc5 PE=1 SV=1	64.198	37	13	19	11	406	7.55	45.6	128.2	124.5	128.8	99.9	97.9	115.4	67.3	69.9	68.1
Q3UMY5	Echinoderm microtubule-associated protein-like 4 OS=Mus musculus OX=10090 GN=Eml4 PE=1 SV=1	64.134	17	16	19	16	988	6.54	110	135.6	143.6	138.8	83.6	85.6	87.5	67.6	82.3	75.3
Q9CQC6	Basic leucine zipper and W2 domain-containing protein 1 OS=Mus musculus OX=10090 GN=Bzw1 PE=1 SV=1	63.907	38	16	28	14	419	5.92	48	190.9	186.7	195	58.4	58.9	69	49.6	47.1	44.4
Q9DAW9	Calponin-3 OS=Mus musculus OX=10090 GN=Cnn3 PE=1 SV=1	63.842	40	11	20	9	330	5.72	36.4	107.8	106.2	112	77.4	70.4	90.2	114	117.9	104
P28843	Dipeptidyl peptidase 4 OS=Mus musculus OX=10090 GN=Dpp4 PE=1 SV=3	63.839	24	18	22	18	760	6.42	87.4	114.9	109.2	114.4	99.4	108.2	89.5	77.6	94.8	92.1
O55111	Desmoglein-2 OS=Mus musculus OX=10090 GN=Dsg2 PE=1 SV=3	63.791	16	15	23	15	1122	5.3	122.3	47.3	48.6	52.4	128.6	127.7	115.5	130.9	116.9	132
P20108	Thioredoxin-dependent peroxide reductase, mitochondrial OS=Mus musculus OX=10090 GN=Prdx3 PE=1 SV=1	63.787	40	9	23	9	257	7.58	28.1	63.1	63.4	65.3	107.1	98.1	109.7	150.4	118.2	124.7
Q9JKB3	Y-box-binding protein 3 OS=Mus musculus OX=10090 GN=Ybx3 PE=1 SV=2	63.673	35	9	22	6	361	9.69	38.8	84.5	87.1	86.1	103.6	114.1	129.2	97.4	100.6	97.5
Q810B6	Rabankyrin-5 OS=Mus musculus OX=10090 GN=Ankfy1 PE=1 SV=2	63.652	16	17	21	15	1169	5.91	128.6	128.3	129.9	133.9	90.2	86.6	96.2	82	79.1	73.9
Q64378	Peptidyl-prolyl cis-trans isomerase FKBP5 OS=Mus musculus OX=10090 GN=Fkbp5 PE=1 SV=1	63.61	32	14	18	14	456	7.8	50.9	143.4	138.4	145.6	83	81.1	86.1	84.5	70.6	67.4
Q925B0	PRKC apoptosis WT1 regulator protein OS=Mus musculus OX=10090 GN=Pawr PE=1 SV=2	63.51	41	10	22	10	333	5.92	35.9	55.2	61.1	47.6	113.8	113.6	99.2	113.2	157.7	138.5
Q9JHJ0	Tropomodulin-3 OS=Mus musculus OX=10090 GN=Tmod3 PE=1 SV=1	63.479	44	14	21	13	352	5.14	39.5	57.9	60.6	63.1	110.6	109.4	94.1	119.5	144	140.9
P14430	H-2 class I histocompatibility antigen, Q8 alpha chain OS=Mus musculus OX=10090 GN=H2-Q8 PE=3 SV=1	63.457	26	8	37	1	326	5.94	37.4	105.5	92.7	107.4	82.9	82	105.1	115.1	104.3	104.9
P18572	Basigin OS=Mus musculus OX=10090 GN=Bsg PE=1 SV=2	63.416	25	9	20	9	389	5.85	42.4	103.8	101.4	107.3	98.3	118.7	106.6	82.2	93.7	88.1
Q9CVB6	Actin-related protein 2/3 complex subunit 2 OS=Mus musculus OX=10090 GN=Arpc2 PE=1 SV=3	63.371	39	12	27	12	300	7.36	34.3	108.7	104	118.1	102	95.2	106.3	90.1	89	86.6
Q9Z121	C-C motif chemokine 8 OS=Mus musculus OX=10090 GN=Ccl8 PE=3 SV=1	63.358	53	4	45	4	97	8.35	11	99.8	97.7	98.8	74.7	66.6	61.6	167.7	127.1	106
P53996	Cellular nucleic acid-binding protein OS=Mus musculus OX=10090 GN=Cnbp PE=1 SV=2	63.321	51	8	24	8	178	7.58	19.6	65.6	63.6	54.1	97.7	99.3	98	147.7	147.2	126.9
P03953	Complement factor D OS=Mus musculus OX=10090 GN=Cfd PE=1 SV=1	63.144	43	8	28	8	259	6.67	28	81.5	70.9	81.1	109.4	103.9	94.4	118.5	114.1	126.1
Q5EBG8	Uncharacterized protein C1orf50 homolog OS=Mus musculus OX=10090 PE=1 SV=1	63.082	55	7	16	7	199	5.53	21.8	61.8	60.7	71.1	100.6	98.1	86.1	120.1	142.8	158.6
P70266	6-phosphofructo-2-kinase/fructose-2,6-bisphosphatase 1 OS=Mus musculus OX=10090 GN=Pfkfb1 PE=1 SV=2	62.991	35	15	18	15	471	6.76	54.8	95.6	95.5	101.6	105	102.4	98.3	108.5	87.8	105.3
P38060	Hydroxymethylglutaryl-CoA lyase, mitochondrial OS=Mus musculus OX=10090 GN=Hmgcl PE=1 SV=2	62.972	33	8	18	8	325	8.41	34.2	164	154.5	168	89.9	85.8	84.1	55.7	54.5	43.5
Q9CQC9	GTP-binding protein SAR1b OS=Mus musculus OX=10090 GN=Sar1b PE=1 SV=1	62.971	43	6	20	4	198	6.11	22.4	113.1	111.4	123	107.8	101.2	101.2	82.2	85.5	74.6
Q99020	Heterogeneous nuclear ribonucleoprotein A/B OS=Mus musculus OX=10090 GN=Hnrnpab PE=1 SV=1	62.83	34	8	28	7	285	7.91	30.8	135.4	122.6	107.1	96.4	114.1	143.4	56.1	70.3	54.5
P08074	Carbonyl reductase [NADPH] 2 OS=Mus musculus OX=10090 GN=Cbr2 PE=1 SV=1	62.316	47	10	23	9	244	9.01	25.9	169.2	160.8	174.2	67.4	72	70.4	62.3	62.6	61.2
Q99KR3	Endoribonuclease LACTB2 OS=Mus musculus OX=10090 GN=Lactb2 PE=1 SV=1	62.238	54	13	21	13	288	6.33	32.7	93.6	88.4	102.4	100.7	94.8	102.7	140.1	84.1	93.2
Q9R111	Guanine deaminase OS=Mus musculus OX=10090 GN=Gda PE=1 SV=1	62.23	36	14	17	14	454	5.53	51	109.6	112.3	117.2	93.4	96.8	153.5	74.4	72.6	70.3
Q8BJY1	26S proteasome non-ATPase regulatory subunit 5 OS=Mus musculus OX=10090 GN=Psmd5 PE=1 SV=4	62.197	32	12	15	12	504	5.21	55.9	97.1	99.5	101.5	124.7	116	133.1	83.1	74.1	71
Q8VCA8	Secernin-2 OS=Mus musculus OX=10090 GN=Scrn2 PE=1 SV=1	62.135	37	10	15	10	425	5.71	46.6	104.9	101.3	105.3	107.9	110.2	107	87.4	92.9	83.1
O70165	Ficolin-1 OS=Mus musculus OX=10090 GN=Fcn1 PE=1 SV=1	61.991	34	10	27	10	334	6.52	36.3	60.5	61.9	59.2	125.2	129.1	111.5	100.8	129.4	122.5
Q9DCN1	Peroxisomal NADH pyrophosphatase NUDT12 OS=Mus musculus OX=10090 GN=Nudt12 PE=1 SV=1	61.775	35	17	29	17	462	7.12	51.5	203.8	202.1	213.3	57	58.4	69.2	34.6	34.8	26.7
P97825	Jupiter microtubule associated homolog 1 OS=Mus musculus OX=10090 GN=JPT1 PE=1 SV=3	61.773	75	8	16	8	154	5.31	16.1	17.6	17.2	18.8	131.1	153.6	119	142.5	147.1	153.2
Q63810	Calcineurin subunit B type 1 OS=Mus musculus OX=10090 GN=Ppp3r1 PE=1 SV=3	61.705	45	6	29	6	170	4.81	19.3	47.3	51.7	57.5	118.7	114.1	97.1	117.7	142.6	153.2
Q9JMC3	DnaJ homolog subfamily A member 4 OS=Mus musculus OX=10090 GN=Dnaja4 PE=1 SV=1	61.65	36	13	19	13	397	7.58	44.9	119.1	117.1	126.9	98.7	91.9	89.8	89.5	86.2	80.9
P47740	Fatty aldehyde dehydrogenase OS=Mus musculus OX=10090 GN=Aldh3a2 PE=1 SV=2	61.624	28	12	21	12	484	8.35	53.9	110.9	106.3	116.3	101.1	102.6	101.6	87.1	90.3	83.8
Q9DBR1	5'-3' exoribonuclease 2 OS=Mus musculus OX=10090 GN=Xrn2 PE=1 SV=1	61.621	21	16	22	16	951	7.59	108.6	135.8	137.2	135.6	92.1	99.3	92.6	66.9	72	68.4
E9Q7X6	Protein HEG homolog 1 OS=Mus musculus OX=10090 GN=Heg1 PE=1 SV=1	61.481	13	11	17	11	1337	6.67	141.8	35.8	38.6	36.9	100.9	114.9	114.7	145.8	154.3	158.2
P54775	26S proteasome regulatory subunit 6B OS=Mus musculus OX=10090 GN=Psmc4 PE=1 SV=2	61.422	46	17	20	16	418	5.21	47.4	77	82.9	84.7	135.1	136.9	135.6	88.3	79.6	79.9
Q9CXY6	Interleukin enhancer-binding factor 2 OS=Mus musculus OX=10090 GN=Ilf2 PE=1 SV=1	61.336	43	12	21	12	390	5.26	43	158.5	176.9	166.6	68.2	72	109.4	55.6	50.5	42.2
Q05421	Cytochrome P450 2E1 OS=Mus musculus OX=10090 GN=Cyp2e1 PE=1 SV=1	61.235	24	12	23	12	493	8.4	56.8	110.1	102.9	113.2	121.8	109.8	117.6	76.9	75.5	72.1
Q62417	Sorbin and SH3 domain-containing protein 1 OS=Mus musculus OX=10090 GN=Sorbs1 PE=1 SV=2	61.197	15	17	21	16	1290	8.25	143	91.7	95	85	104.6	102.1	97.9	101.1	117	105.6
Q8CHP8	Glycerol-3-phosphate phosphatase OS=Mus musculus OX=10090 GN=Pgp PE=1 SV=1	61.136	46	13	19	13	321	5.35	34.5	88.3	83.5	93.4	118.7	109.4	107.8	111.3	95.3	92.3
Q9D9V3	Ethylmalonyl-CoA decarboxylase OS=Mus musculus OX=10090 GN=Echdc1 PE=1 SV=2	61.13	52	14	31	14	322	7.01	35.4	150.5	139.2	149.7	99.4	97.5	97.9	56.9	61.2	47.7
Q64514	Tripeptidyl-peptidase 2 OS=Mus musculus OX=10090 GN=Tpp2 PE=1 SV=3	61.043	17	15	17	15	1262	6.58	139.8	109.5	105.8	104.6	105	102.6	113.1	89.6	84.7	85.1
P27656	Hepatic triacylglycerol lipase OS=Mus musculus OX=10090 GN=Lipc PE=2 SV=2	60.983	26	11	22	11	510	8.09	57.4	101.3	96.2	107.7	129.8	111.3	116.2	87.9	75.9	73.7
Q8BJ64	Choline dehydrogenase, mitochondrial OS=Mus musculus OX=10090 GN=Chdh PE=1 SV=1	60.951	30	16	20	16	596	8.51	66.4	147.1	139.9	159.2	77.7	79	93.2	68.5	71.9	63.5
Q61655	ATP-dependent RNA helicase DDX19A OS=Mus musculus OX=10090 GN=Ddx19a PE=1 SV=2	60.907	35	16	21	16	478	6.67	53.9	129.8	128.1	137.8	78.4	79.6	88.9	77.9	94.3	85.1
Q99MI1	ELKS/Rab6-interacting/CAST family member 1 OS=Mus musculus OX=10090 GN=Erc1 PE=1 SV=1	60.876	16	17	18	17	1120	5.87	128.3	73.8	75.9	74.4	108.1	109.5	115.4	102.6	123.4	116.9
Q91XE4	N-acyl-aromatic-L-amino acid amidohydrolase (carboxylate-forming) OS=Mus musculus OX=10090 GN=Acy3 PE=1 SV=1	60.787	53	11	21	11	318	5.5	35.3	76.2	73.1	82.5	107.3	96.1	97.3	141.5	114.9	111
Q9ERE2	Keratin, type II cuticular Hb1 OS=Mus musculus OX=10090 GN=Krt81 PE=2 SV=2	60.763	21	8	18	2	481	5.76	52.8	51	64.9	47.1	69.4	66.6	222.5	56.5	162.4	159.6
Q9CZX8	40S ribosomal protein S19 OS=Mus musculus OX=10090 GN=Rps19 PE=1 SV=3	60.707	48	7	33	7	145	10.4	16.1	192.4	164.1	188.2	67.9	79.2	78	47.6	43.7	38.9
Q99MD9	Nuclear autoantigenic sperm protein OS=Mus musculus OX=10090 GN=Nasp PE=1 SV=2	60.692	18	11	21	11	773	4.37	83.9	88.7	89.8	102.1	98.3	94.9	93.8	105.8	110	116.6
Q6P8J7	Creatine kinase S-type, mitochondrial OS=Mus musculus OX=10090 GN=Ckmt2 PE=1 SV=1	60.667	37	12	22	10	419	8.4	47.4	152.1	145.3	155.1	98	99.8	86.7	55.1	60.9	46.9
P04939	Major urinary protein 3 OS=Mus musculus OX=10090 GN=Mup3 PE=1 SV=1	60.66	45	7	20	3	184	4.81	21.5	47.1	58.5	54.8	90.8	81.4	68.3	174.7	145.8	178.8
O35678	Monoglyceride lipase OS=Mus musculus OX=10090 GN=Mgll PE=1 SV=1	60.473	48	11	18	11	303	7.15	33.4	161.4	149.5	165	80.1	81.4	87.3	60.3	61.9	53
Q8R086	Sulfite oxidase, mitochondrial OS=Mus musculus OX=10090 GN=Suox PE=1 SV=2	60.378	33	14	20	14	546	6.54	60.7	72.4	76.9	84.2	100.1	98.5	98.1	124.3	121.9	123.5
Q9D898	Actin-related protein 2/3 complex subunit 5-like protein OS=Mus musculus OX=10090 GN=Arpc5l PE=1 SV=1	60.361	61	8	14	8	153	6.8	17	69.2	71.1	74.8	107.3	104.3	85	127.8	133.9	126.6
Q6PDL0	Cytoplasmic dynein 1 light intermediate chain 2 OS=Mus musculus OX=10090 GN=Dync1li2 PE=1 SV=2	60.343	29	11	17	10	492	6.28	54.2	81.8	89.4	92.3	112.1	108.9	112.3	97.8	105.8	99.6
Q9CZ30	Obg-like ATPase 1 OS=Mus musculus OX=10090 GN=Ola1 PE=1 SV=1	60.258	45	16	26	16	396	7.81	44.7	194.4	184.5	200.4	64.1	66.6	75.9	41.8	39.4	32.8
P62983	Ubiquitin-40S ribosomal protein S27a OS=Mus musculus OX=10090 GN=Rps27a PE=1 SV=2	60.157	40	6	129	6	156	9.64	17.9	30.4	31.3	33.2	54.3	52.4	53.5	202.5	217.6	224.9
P63323	40S ribosomal protein S12 OS=Mus musculus OX=10090 GN=Rps12 PE=1 SV=2	60.12	42	5	35	5	132	7.24	14.5	67.5	69	73.4	111.9	102.8	90	119.5	134.1	131.8
Q9WUM3	Coronin-1B OS=Mus musculus OX=10090 GN=Coro1b PE=1 SV=1	60.05	24	14	18	14	484	5.78	53.9	106.5	112.1	124.5	99.8	97.2	102	77.1	93.3	87.4
Q9Z2U1	Proteasome subunit alpha type-5 OS=Mus musculus OX=10090 GN=Psma5 PE=1 SV=1	60.015	46	8	18	8	241	4.79	26.4	63.6	58.3	60	94.1	92.8	193.8	80.7	129	127.6
Q921F2	TAR DNA-binding protein 43 OS=Mus musculus OX=10090 GN=Tardbp PE=1 SV=1	59.945	25	10	17	10	414	6.7	44.5	137.1	125.4	128.8	99.5	98.6	114.5	69.5	66.8	59.8
P35455	Vasopressin-neurophysin 2-copeptin OS=Mus musculus OX=10090 GN=Avp PE=2 SV=1	59.941	59	8	47	6	168	7.58	17.9	26	27.1	29.8	88.7	95.8	85.3	168	184.4	195
Q8R151	NFX1-type zinc finger-containing protein 1 OS=Mus musculus OX=10090 GN=Znfx1 PE=1 SV=3	59.857	11	16	16	16	1909	7.47	218.7	137.2	132.4	137.4	96.3	95.3	94.6	68.9	71	67
P01193	Pro-opiomelanocortin OS=Mus musculus OX=10090 GN=Pomc PE=1 SV=1	59.683	37	7	22	7	235	8.06	26.7	56.6	57.3	62	90.1	88.1	90.3	136.8	157.4	161.4
Q60676	Serine/threonine-protein phosphatase 5 OS=Mus musculus OX=10090 GN=Ppp5c PE=1 SV=3	59.666	34	13	20	13	499	6.2	56.8	113.6	106.8	122.6	93.9	97.8	94.7	88.6	93.2	88.7
Q9CQW3	Vitamin K-dependent protein Z OS=Mus musculus OX=10090 GN=Proz PE=1 SV=1	59.364	24	6	22	6	399	5.9	44.3	102.5	95.5	100.3	103.7	115	105.8	104.1	87.4	85.8
P50396	Rab GDP dissociation inhibitor alpha OS=Mus musculus OX=10090 GN=Gdi1 PE=1 SV=3	59.35	32	11	15	5	447	5.08	50.5	89.4	74.7	85.9	93.6	95.9	184.5	101.2	83.5	91.3
Q9ESX5	H/ACA ribonucleoprotein complex subunit 4 OS=Mus musculus OX=10090 GN=Dkc1 PE=1 SV=4	59.315	34	14	20	14	509	9.28	57.4	180.6	161.8	163.7	64.6	70.1	78.6	60.9	58.3	61.4
P01662	Ig kappa chain V-III region ABPC 22/PC 9245 OS=Mus musculus OX=10090 PE=1 SV=1	59.302	65	3	22	1	111	5.06	12	80.9	88	84.4	83.3	75.6	45.3	110.5	159.8	172.1
Q9WUM5	Succinate--CoA ligase [ADP/GDP-forming] subunit alpha, mitochondrial OS=Mus musculus OX=10090 GN=Suclg1 PE=1 SV=4	59.296	31	8	17	8	346	9.39	36.1	223.4	169.8	167.4	60.8	61.7	68.3	56.2	48.9	43.5
Q9Z315	U4/U6.U5 tri-snRNP-associated protein 1 OS=Mus musculus OX=10090 GN=Sart1 PE=1 SV=1	59.275	24	15	16	15	806	5.82	90.8	81	86.3	83.8	104	103.8	132.2	104.3	102.9	101.8
P10630	Eukaryotic initiation factor 4A-II OS=Mus musculus OX=10090 GN=Eif4a2 PE=1 SV=2	59.269	30	13	21	3	407	5.48	46.4	125.8	118.7	114.1	125.6	85.6	106.2	58	93.9	72
P01756	Ig heavy chain V region MOPC 104E OS=Mus musculus OX=10090 PE=1 SV=1	59.034	64	6	65	1	117	7.11	13
Q9CXW3	Calcyclin-binding protein OS=Mus musculus OX=10090 GN=Cacybp PE=1 SV=1	59.03	47	12	23	11	229	7.87	26.5	134.8	114	133.4	84.5	88.5	92.2	103.9	75.1	73.5
Q99MZ7	Peroxisomal trans-2-enoyl-CoA reductase OS=Mus musculus OX=10090 GN=Pecr PE=1 SV=1	58.952	34	9	23	9	303	8.29	32.4	180.2	166.5	194.3	73.3	76.5	78.1	45.5	49.1	36.5
Q99L20	Glutathione S-transferase theta-3 OS=Mus musculus OX=10090 GN=Gstt3 PE=1 SV=1	58.951	49	9	22	9	241	7.74	27.4	159.4	152.7	170.6	77.9	79.9	79.9	60.1	65.6	54
Q8CIM7	Cytochrome P450 2D26 OS=Mus musculus OX=10090 GN=Cyp2d26 PE=1 SV=1	58.937	26	11	18	7	500	6.64	56.9	89.7	91.2	98.8	121.9	110.8	101.5	99.6	101.6	84.9
Q8BVG4	Dipeptidyl peptidase 9 OS=Mus musculus OX=10090 GN=Dpp9 PE=1 SV=2	58.887	19	12	16	12	862	6.65	97.9	195.6	178.3	185.5	57.4	57.6	68.5	63.7	48.6	44.8
Q9QYB1	Chloride intracellular channel protein 4 OS=Mus musculus OX=10090 GN=Clic4 PE=1 SV=3	58.86	49	10	15	10	253	5.59	28.7	92.3	107.7	93.2	86.4	86.7	143.1	120.8	86.4	83.5
Q9CQ65	S-methyl-5'-thioadenosine phosphorylase OS=Mus musculus OX=10090 GN=Mtap PE=1 SV=1	58.734	56	13	17	13	283	7.14	31	118.8	114.5	123.3	102	97.6	92.1	86.7	85.5	79.5
Q8QZR1	Tyrosine aminotransferase OS=Mus musculus OX=10090 GN=Tat PE=1 SV=1	58.717	49	17	26	17	454	5.53	50.5	169.2	161.1	180.1	81.1	88.7	87.1	42.5	50.3	39.9
Q8VHX6	Filamin-C OS=Mus musculus OX=10090 GN=Flnc PE=1 SV=3	58.663	6	14	19	3	2726	5.95	290.9	82	80.9	61.5	76.9	75.2	200.5	47.5	135	140.4
Q64471	Glutathione S-transferase theta-1 OS=Mus musculus OX=10090 GN=Gstt1 PE=1 SV=4	58.662	31	8	39	8	240	7.27	27.4	155.8	150	164.5	81.7	92.1	78.7	62.1	60	55.1
P34022	Ran-specific GTPase-activating protein OS=Mus musculus OX=10090 GN=Ranbp1 PE=1 SV=2	58.633	50	7	19	7	203	5.22	23.6	77.7	81.8	89	95.9	93.9	86.4	110.7	131.4	133.2
Q8K0Q5	Rho GTPase-activating protein 18 OS=Mus musculus OX=10090 GN=Arhgap18 PE=1 SV=1	58.502	31	17	20	17	663	6.73	74.9	106.7	121	125.1	111.4	110.3	108.3	65.9	79.3	71.9
O70566	Protein diaphanous homolog 2 OS=Mus musculus OX=10090 GN=Diaph2 PE=1 SV=2	58.423	18	18	25	18	1098	6.92	124.8	117.7	130.1	115.4	81.9	82.8	83.9	91	98.8	98.3
Q99PL6	UBX domain-containing protein 6 OS=Mus musculus OX=10090 GN=Ubxn6 PE=1 SV=1	58.413	36	12	21	12	442	8.54	49.8	184.5	170.3	177.5	67.4	80.7	87.2	48.2	46	38.1
Q9Z0M6	CD97 antigen OS=Mus musculus OX=10090 GN=Cd97 PE=1 SV=2	58.363	19	12	21	12	818	7.39	90.4	63.1	60.2	63.9	132.4	135.5	122.1	111.2	103.8	107.9
P84084	ADP-ribosylation factor 5 OS=Mus musculus OX=10090 GN=Arf5 PE=1 SV=2	58.343	59	8	15	3	180	6.79	20.5	147.7	138.8	148.8	96.8	93.3	107.8	59.7	53.1	54.1
Q8VE09	Tetratricopeptide repeat protein 39C OS=Mus musculus OX=10090 GN=Ttc39c PE=1 SV=2	58.328	23	12	16	12	580	6.87	65.4	116.9	108.3	118.6	90.7	83.6	85.3	103.1	97.6	95.9
B1AZP2	Disks large-associated protein 4 OS=Mus musculus OX=10090 GN=Dlgap4 PE=1 SV=1	58.312	12	11	19	11	992	7.08	108	105.1	103.6	94.1	99.8	101.6	97.8	86.9	112.2	98.8
Q07076	Annexin A7 OS=Mus musculus OX=10090 GN=Anxa7 PE=1 SV=2	58.274	26	12	20	12	463	6.18	49.9	98	104.2	102.2	95.4	86.4	104.8	122.8	92.7	93.5
Q61033	Lamina-associated polypeptide 2, isoforms alpha/zeta OS=Mus musculus OX=10090 GN=Tmpo PE=1 SV=4	58.196	22	11	16	5	693	8.05	75.1	62.8	64.2	52.5	97.6	102.6	118.5	115.3	138.1	148.4
P25444	40S ribosomal protein S2 OS=Mus musculus OX=10090 GN=Rps2 PE=1 SV=3	58.133	43	13	23	13	293	10.24	31.2	162.4	206.5	127.9	72.6	70.7	92.1	58.3	53.9	55.6
Q9DC50	Peroxisomal carnitine O-octanoyltransferase OS=Mus musculus OX=10090 GN=Crot PE=1 SV=1	58.036	33	15	21	15	612	6.73	70.2	137.5	121.7	135.3	90.7	105.4	93.2	81.5	70	64.7
Q6PEE2	CBP80/20-dependent translation initiation factor OS=Mus musculus OX=10090 GN=Ctif PE=1 SV=2	58.018	28	15	23	15	600	6.65	67.8	122.6	127.3	106.7	114.7	114.9	106.1	68.5	70.7	68.5
Q8VCG4	Complement component C8 gamma chain OS=Mus musculus OX=10090 GN=C8g PE=1 SV=1	57.981	58	9	25	9	202	9.25	22.5	153.1	142.3	153.7	89.9	82.2	89.6	65	72.3	51.7
Q61166	Microtubule-associated protein RP/EB family member 1 OS=Mus musculus OX=10090 GN=Mapre1 PE=1 SV=3	57.834	44	11	21	10	268	5.22	30	164	182.8	156.7	68	68.6	72.7	65	64.5	57.8
P14426	H-2 class I histocompatibility antigen, D-K alpha chain OS=Mus musculus OX=10090 GN=H2-D1 PE=1 SV=1	57.769	24	8	23	1	362	5.47	40.6	77.5	74.1	71.8	116.8	100.3	125.5	113.7	109.2	111
Q9D1G1	Ras-related protein Rab-1B OS=Mus musculus OX=10090 GN=Rab1b PE=1 SV=1	57.714	67	11	28	5	201	5.73	22.2	89.6	97.8	93.6	110.8	118.8	121.5	104.7	78.6	84.7
P10493	Nidogen-1 OS=Mus musculus OX=10090 GN=Nid1 PE=1 SV=2	57.581	15	17	19	17	1245	5.44	136.5	64.4	66.3	73.8	146.8	143.8	159	80.3	84.4	81.3
Q60710	Deoxynucleoside triphosphate triphosphohydrolase SAMHD1 OS=Mus musculus OX=10090 GN=Samhd1 PE=1 SV=2	57.455	28	16	21	16	627	7.96	72.6	143.2	139.7	155.6	88.7	88.8	86.4	65	67.8	64.8
Q6PER3	Microtubule-associated protein RP/EB family member 3 OS=Mus musculus OX=10090 GN=Mapre3 PE=1 SV=1	57.437	40	10	22	8	281	5.54	31.9	147.9	165.8	166	79.3	75.8	72.3	66.2	67.8	58.9
P08003	Protein disulfide-isomerase A4 OS=Mus musculus OX=10090 GN=Pdia4 PE=1 SV=3	57.362	30	17	26	17	638	5.31	71.9	111.7	100.1	107.4	85.7	89.4	127.2	93.7	94	90.7
Q9EPL2	Calsyntenin-1 OS=Mus musculus OX=10090 GN=Clstn1 PE=1 SV=1	57.269	17	14	18	14	979	4.92	108.8	40.3	41.7	42.3	127.1	114.3	101.2	128.8	149.9	154.4
Q02105	Complement C1q subcomponent subunit C OS=Mus musculus OX=10090 GN=C1qc PE=1 SV=2	57.263	39	8	20	8	246	8.54	26	112.3	108.5	68.1	78.2	111.1	90.3	112.3	120.2	99.1
P15532	Nucleoside diphosphate kinase A OS=Mus musculus OX=10090 GN=Nme1 PE=1 SV=1	57.231	64	10	27	5	152	7.37	17.2	59.7	56.1	63	117.6	111	127	132.5	112	120.9
Q8VBW6	NEDD8-activating enzyme E1 regulatory subunit OS=Mus musculus OX=10090 GN=Nae1 PE=1 SV=1	57.22	33	12	17	12	534	5.52	60.2	91.2	88.4	99.2	119.2	114.2	119.7	103.6	82.6	81.9
P01644	Ig kappa chain V-V region HP R16.7 OS=Mus musculus OX=10090 PE=1 SV=1	57.123	50	5	29	2	108	7.97	11.9	64.6	62.2	59.7	92.9	100.5	86.5	113.7	157.8	162.2
Q99MQ4	Asporin OS=Mus musculus OX=10090 GN=Aspn PE=1 SV=1	57.098	25	10	18	10	373	8.57	42.5	182.9	177	193.9	60.6	58.7	52.9	54.9	62.2	56.9
Q9WUM4	Coronin-1C OS=Mus musculus OX=10090 GN=Coro1c PE=1 SV=2	57.088	29	15	19	14	474	7.08	53.1	156.6	162.6	163.9	59.9	64.7	85.6	68.2	72.7	65.7
Q99K48	Non-POU domain-containing octamer-binding protein OS=Mus musculus OX=10090 GN=Nono PE=1 SV=3	56.747	26	13	20	11	473	8.95	54.5	132.7	131.5	113.8	82.6	88.2	119.8	71.3	84.9	75.3
Q6PD03	Serine/threonine-protein phosphatase 2A 56 kDa regulatory subunit alpha isoform OS=Mus musculus OX=10090 GN=Ppp2r5a PE=1 SV=1	56.661	31	14	19	14	486	7.03	56.3	145.8	137.7	150.7	74.3	76.8	78	84.2	77.6	74.8
P61290	Proteasome activator complex subunit 3 OS=Mus musculus OX=10090 GN=Psme3 PE=1 SV=1	56.604	40	10	18	10	254	5.95	29.5	99.3	104.9	109.8	99.9	96.9	92.9	110	94	92.4
Q8K0D2	Hyaluronan-binding protein 2 OS=Mus musculus OX=10090 GN=Habp2 PE=1 SV=2	56.598	25	12	17	12	558	6.37	62.3	81.4	79.9	89.6	124.5	118.7	121.4	99.8	93	91.6
Q8BJU0	Small glutamine-rich tetratricopeptide repeat-containing protein alpha OS=Mus musculus OX=10090 GN=Sgta PE=1 SV=2	56.568	30	8	18	8	315	5.06	34.3	73.8	75.5	79.5	131.5	123.7	110.2	98.9	99.2	107.7
Q06770	Corticosteroid-binding globulin OS=Mus musculus OX=10090 GN=Serpina6 PE=1 SV=1	56.548	25	9	26	9	397	5.24	44.7	31.5	32	34.5	136	142.1	121.4	111	112.2	179.2
P05202	Aspartate aminotransferase, mitochondrial OS=Mus musculus OX=10090 GN=Got2 PE=1 SV=1	56.496	31	13	19	13	430	9	47.4	145	127.2	135.8	80.1	91.7	132.7	57.4	75.7	54.3
P08730	Keratin, type I cytoskeletal 13 OS=Mus musculus OX=10090 GN=Krt13 PE=1 SV=2	56.282	16	8	43	1	437	4.86	47.7
Q99LB6	Methionine adenosyltransferase 2 subunit beta OS=Mus musculus OX=10090 GN=Mat2b PE=1 SV=1	56.238	36	10	14	10	334	6.95	37.4	162.7	143.6	157.5	91.4	92.3	99.7	51.6	55.2	46.1
Q9DCH4	Eukaryotic translation initiation factor 3 subunit F OS=Mus musculus OX=10090 GN=Eif3f PE=1 SV=2	56.224	32	10	18	10	361	5.58	38	137.7	182.6	177.3	72.4	66.5	69	71.5	64.5	58.6
O88990	Alpha-actinin-3 OS=Mus musculus OX=10090 GN=Actn3 PE=2 SV=1	56.192	13	10	19	2	900	5.45	103	82.7	67.5	40.5	54.3	64.1	224.7	42.9	166	157.3
Q8CDN6	Thioredoxin-like protein 1 OS=Mus musculus OX=10090 GN=Txnl1 PE=1 SV=3	56.183	47	10	15	10	289	4.96	32.2	60.9	65.1	70.9	99.6	98.2	96.4	141.4	128.7	138.8
P01727	Ig lambda-1 chain V region S43 OS=Mus musculus OX=10090 PE=1 SV=1	56.116	38	5	42	2	129	5.78	13.5	81.7	130.8	75.6	100.4	114.9	135.9	77.9	94.2	88.6
Q8VCX1	3-oxo-5-beta-steroid 4-dehydrogenase OS=Mus musculus OX=10090 GN=Akr1d1 PE=1 SV=1	56.074	42	11	15	10	325	6.9	37.3	155.2	148.2	154.8	75.4	77.3	75.5	73.4	74	66.3
Q01768	Nucleoside diphosphate kinase B OS=Mus musculus OX=10090 GN=Nme2 PE=1 SV=1	56.018	73	10	32	5	152	7.5	17.4	57.5	55.1	61.9	111.5	113.7	124.4	137.4	113.8	124.7
P68037	Ubiquitin-conjugating enzyme E2 L3 OS=Mus musculus OX=10090 GN=Ube2l3 PE=1 SV=1	55.952	66	7	19	7	154	8.51	17.9	129.2	120.8	130	57	53.8	54.7	151.5	113.5	89.5
B2RUR8	OTU domain-containing protein 7B OS=Mus musculus OX=10090 GN=Otud7b PE=1 SV=1	55.862	17	12	17	12	840	6.86	91.9	116	119.3	106.8	93.8	103.7	98.3	86.2	88.6	87.3
O08997	Copper transport protein ATOX1 OS=Mus musculus OX=10090 GN=Atox1 PE=1 SV=1	55.788	85	5	30	5	68	6.51	7.3	26.2	28.4	29.7	87.4	83.7	67.7	156.9	203.7	216.4
P70333	Heterogeneous nuclear ribonucleoprotein H2 OS=Mus musculus OX=10090 GN=Hnrnph2 PE=1 SV=1	55.717	32	10	19	4	449	6.3	49.2	87.9	92.6	87.2	120.7	106.5	118.5	86.4	103.8	96.4
P19639	Glutathione S-transferase Mu 3 OS=Mus musculus OX=10090 GN=Gstm3 PE=1 SV=2	55.54	54	11	25	4	218	7.77	25.7	132.5	132.8	147.8	88.5	81.6	79.8	76	83.9	77
Q5I2A0	Serine protease inhibitor A3G OS=Mus musculus OX=10090 GN=Serpina3g PE=1 SV=2	55.528	13	6	48	1	440	6.46	49	46.2	178.8	52.3	89.5	94.9	131.6	94	101.7	111
P27046	Alpha-mannosidase 2 OS=Mus musculus OX=10090 GN=Man2a1 PE=1 SV=2	55.521	16	17	19	17	1150	8.03	131.5	76	72.3	75.2	116.4	106.7	111.5	127.9	98.1	115.9
P22777	Plasminogen activator inhibitor 1 OS=Mus musculus OX=10090 GN=Serpine1 PE=1 SV=1	55.497	34	12	20	12	402	6.64	45.1	115.4	123.1	118.9	98.6	100.6	91.4	73.3	94.5	84.2
Q3TTY5	Keratin, type II cytoskeletal 2 epidermal OS=Mus musculus OX=10090 GN=Krt2 PE=1 SV=1	55.42	11	11	40	6	707	8.06	70.9	42.9	71.3	74.7	146.5	227	167	70.6	40.2	59.8
O09107	Insulin-like 3 OS=Mus musculus OX=10090 GN=Insl3 PE=1 SV=2	55.346	53	7	36	7	122	8.82	13.6	82.4	81.2	80.6	107.1	112.3	108	114.7	107.9	105.9
O70305	Ataxin-2 OS=Mus musculus OX=10090 GN=Atxn2 PE=1 SV=1	55.344	10	12	15	12	1285	9.55	136.4	80.8	83.1	80.4	97.2	105.4	107.4	105	122.4	118.3
P19001	Keratin, type I cytoskeletal 19 OS=Mus musculus OX=10090 GN=Krt19 PE=1 SV=1	55.251	30	14	35	8	403	5.39	44.5	40.3	42.7	45.9	103.8	109.6	112.7	222.3	112.6	110
Q99JB8	Protein kinase C and casein kinase II substrate protein 3 OS=Mus musculus OX=10090 GN=Pacsin3 PE=1 SV=1	55.25	40	14	17	14	424	6.1	48.6	98.6	95.7	124.3	117.3	119	105	91.7	80.9	67.5
Q8VCT4	Carboxylesterase 1D OS=Mus musculus OX=10090 GN=Ces1d PE=1 SV=1	55.157	21	10	30	7	565	6.61	61.7	121.5	118	116.8	86.7	96.7	119.3	78.5	87.9	74.5
Q9JII5	DAZ-associated protein 1 OS=Mus musculus OX=10090 GN=Dazap1 PE=1 SV=2	55.151	29	7	19	7	406	8.56	43.2	98.1	98.2	78.8	91.7	93.1	126.1	111.4	111.8	90.9
Q3ULJ0	Glycerol-3-phosphate dehydrogenase 1-like protein OS=Mus musculus OX=10090 GN=Gpd1l PE=1 SV=2	55.093	49	16	22	14	351	6.77	38.2	162	143.3	155.4	92.2	82.7	84.6	61.2	60.9	57.7
Q9Z1R2	Large proline-rich protein BAG6 OS=Mus musculus OX=10090 GN=Bag6 PE=1 SV=1	55.076	16	14	18	14	1154	5.71	121	81.1	84.8	83.2	122.9	118.3	119.6	100	96	94.2
P62192	26S proteasome regulatory subunit 4 OS=Mus musculus OX=10090 GN=Psmc1 PE=1 SV=1	55.074	37	14	21	12	440	6.21	49.2	92.4	93.5	87.5	112.1	121.5	143.9	75.7	87.2	86.4
P10854	Histone H2B type 1-M OS=Mus musculus OX=10090 GN=Hist1h2bm PE=1 SV=2	55.034	46	6	27	3	126	10.32	13.9	97.8	104	103.5	64.5	77.1	346	38.8	37.4	30.9
Q99K67	Alpha-aminoadipic semialdehyde synthase, mitochondrial OS=Mus musculus OX=10090 GN=Aass PE=1 SV=1	54.95	24	18	20	18	926	6.87	102.9	135.9	128.6	136	87.5	84.1	85.4	78.3	80.5	83.6
Q9D6Y7	Mitochondrial peptide methionine sulfoxide reductase OS=Mus musculus OX=10090 GN=Msra PE=1 SV=1	54.904	58	10	21	10	233	8.41	26	69.3	69	69.7	90.1	94.7	98	160.9	121.4	126.9
Q9R008	Mevalonate kinase OS=Mus musculus OX=10090 GN=Mvk PE=1 SV=1	54.819	34	11	20	11	395	6.68	41.9	169.9	169.8	178.8	77.7	72.1	83.7	57.6	47.3	43.2
O70311	Glycylpeptide N-tetradecanoyltransferase 2 OS=Mus musculus OX=10090 GN=Nmt2 PE=1 SV=1	54.8	29	12	19	8	529	7.8	60.4	124.2	135.7	116	93.6	95.1	96.1	67.1	90.3	82
Q91XF0	Pyridoxine-5'-phosphate oxidase OS=Mus musculus OX=10090 GN=Pnpo PE=1 SV=1	54.738	35	9	20	9	261	8.22	30.1	86.7	88.3	92.1	94.4	89.1	90.3	140.2	108	110.7
Q9D7X3	Dual specificity protein phosphatase 3 OS=Mus musculus OX=10090 GN=Dusp3 PE=1 SV=1	54.676	44	6	16	6	185	6.54	20.5	71.7	72.4	81.3	112.4	99	96.3	127.9	120	119.1
O35864	COP9 signalosome complex subunit 5 OS=Mus musculus OX=10090 GN=Cops5 PE=1 SV=3	54.67	42	10	17	10	334	6.54	37.5	104.9	102.8	112.9	89.1	80.2	89	123.5	97.9	99.9
Q9CQ19	Myosin regulatory light polypeptide 9 OS=Mus musculus OX=10090 GN=Myl9 PE=1 SV=3	54.568	44	7	24	2	172	4.92	19.8	70.1	91.1	114.8	102.6	97.4	106	104	121.3	92.4
P98086	Complement C1q subcomponent subunit A OS=Mus musculus OX=10090 GN=C1qa PE=1 SV=2	54.485	30	7	30	7	245	9.11	26	114	107.6	98.8	94.6	92.6	87.3	106.1	102.5	96.5
Q99LD9	Translation initiation factor eIF-2B subunit beta OS=Mus musculus OX=10090 GN=Eif2b2 PE=1 SV=1	54.474	37	10	20	10	351	6.24	38.9	124.6	151.6	145.9	102	83.1	81	76.9	63.8	71.1
O55137	Acyl-coenzyme A thioesterase 1 OS=Mus musculus OX=10090 GN=Acot1 PE=1 SV=1	54.279	29	11	17	3	419	6.58	46.1	144.3	134	150.5	78.8	80.5	88.4	76	74.6	72.9
Q8C1C1	Proactivator polypeptide-like 1 OS=Mus musculus OX=10090 GN=Psapl1 PE=1 SV=2	54.263	19	8	14	8	522	6.44	57	123.5	102	125.8	88.7	69.1	72.3	82.1	164.6	71.8
O09172	Glutamate--cysteine ligase regulatory subunit OS=Mus musculus OX=10090 GN=Gclm PE=1 SV=1	54.25	39	9	16	9	274	5.52	30.5	91.1	87.7	93.7	102.5	88.4	91	127.5	110.2	108
Q9EPC1	Alpha-parvin OS=Mus musculus OX=10090 GN=Parva PE=1 SV=1	54.156	31	11	20	9	372	5.95	42.3	141.6	144.5	146.8	83.8	78	81.8	83.9	73.3	66.3
P32067	Lupus La protein homolog OS=Mus musculus OX=10090 GN=Ssb PE=1 SV=1	54.097	42	16	20	16	415	9.77	47.7	116.6	119.5	115.6	112.7	115.6	125	65.5	66.1	63.5
P52623	Uridine-cytidine kinase 1 OS=Mus musculus OX=10090 GN=Uck1 PE=1 SV=2	53.954	44	11	19	11	277	7.88	31	150.6	145.3	154.6	78.7	78.7	74.4	72.5	75.8	69.4
Q6PDQ2	Chromodomain-helicase-DNA-binding protein 4 OS=Mus musculus OX=10090 GN=Chd4 PE=1 SV=1	53.914	7	12	15	12	1915	5.81	217.6	92.4	106.2	108	100.9	97.2	111	100.7	93.5	90.1
P00186	Cytochrome P450 1A2 OS=Mus musculus OX=10090 GN=Cyp1a2 PE=1 SV=1	53.88	25	11	19	11	513	8.76	58.1	116.4	111.5	107.4	98.6	93.2	90.3	101.7	90.5	90.6
Q3UJU9	Regulator of microtubule dynamics protein 3 OS=Mus musculus OX=10090 GN=Rmdn3 PE=1 SV=2	53.872	30	12	16	12	470	5.21	52	73.8	71.1	78.2	106	115.9	118.5	95.9	125.9	114.6
G5E8Q8	Adhesion G protein-coupled receptor F5 OS=Mus musculus OX=10090 GN=Adgrf5 PE=1 SV=1	53.869	12	13	17	13	1348	7.02	149.3	93	92.4	95	99.6	91.8	90.6	129.4	100.3	108
Q99JX3	Golgi reassembly-stacking protein 2 OS=Mus musculus OX=10090 GN=Gorasp2 PE=1 SV=3	53.802	25	9	20	9	451	4.79	47	53.9	59.7	56.3	152.6	152.1	142.2	86	98.2	98.9
P60766	Cell division control protein 42 homolog OS=Mus musculus OX=10090 GN=Cdc42 PE=1 SV=2	53.75	48	8	20	7	191	6.55	21.2	178.2	156.2	164.1	62.8	60.7	60	73.6	75.3	69
Q99LI8	Hepatocyte growth factor-regulated tyrosine kinase substrate OS=Mus musculus OX=10090 GN=Hgs PE=1 SV=2	53.744	20	17	23	17	775	6.16	86	110.7	112.5	117.9	106.6	109.3	110	82	78.5	72.6
P55292	Desmocollin-2 OS=Mus musculus OX=10090 GN=Dsc2 PE=1 SV=1	53.636	20	14	16	14	902	4.94	99.9	52.6	53.8	58.5	117.3	117	102.4	116.1	137.1	145.2
P09671	Superoxide dismutase [Mn], mitochondrial OS=Mus musculus OX=10090 GN=Sod2 PE=1 SV=3	53.563	33	8	20	8	222	8.62	24.6	92.5	84.7	91.1	80.5	78.9	88.6	142.2	117.8	123.7
Q8QZY2	Glycerate kinase OS=Mus musculus OX=10090 GN=Glyctk PE=1 SV=1	53.557	19	7	17	7	523	6.67	55.3	162.2	150.2	170.9	84.2	80.4	77.8	57.6	64.1	52.6
Q9CYR6	Phosphoacetylglucosamine mutase OS=Mus musculus OX=10090 GN=Pgm3 PE=1 SV=1	53.554	34	15	19	15	542	6.2	59.4	111.8	98.6	109.5	93.7	91.6	99	101.6	96.5	97.7
Q9WTP6	Adenylate kinase 2, mitochondrial OS=Mus musculus OX=10090 GN=Ak2 PE=1 SV=5	53.523	44	9	24	9	239	7.39	26.5	93.9	89.1	94.7	101.7	95.1	117.8	124.2	93.4	90.1
P32233	Developmentally-regulated GTP-binding protein 1 OS=Mus musculus OX=10090 GN=Drg1 PE=1 SV=1	53.492	37	11	15	10	367	8.9	40.5	206.4	168.3	200.7	68.1	63.6	72.1	44.8	40.2	36
P55288	Cadherin-11 OS=Mus musculus OX=10090 GN=Cdh11 PE=1 SV=1	53.461	22	13	17	13	796	4.89	88.1	58.2	56.8	66.6	129.4	123.8	127	109.4	108.7	120.1
P47941	Crk-like protein OS=Mus musculus OX=10090 GN=Crkl PE=1 SV=2	53.453	46	10	16	10	303	6.74	33.8	78.4	83.1	80.7	94.3	81.7	85.1	123.2	141.3	132.3
P97857	A disintegrin and metalloproteinase with thrombospondin motifs 1 OS=Mus musculus OX=10090 GN=Adamts1 PE=1 SV=4	53.415	11	9	15	9	968	7.83	105.7	26.3	31	32.5	116.4	111.2	85.2	139.9	177.6	179.8
Q9QXV0	ProSAAS OS=Mus musculus OX=10090 GN=Pcsk1n PE=1 SV=2	53.408	34	6	15	6	258	5.85	27.3	44.5	49.5	49.9	130.4	123.3	112.1	115.6	140.1	134.7
Q09200	Beta-1,4 N-acetylgalactosaminyltransferase 1 OS=Mus musculus OX=10090 GN=B4galnt1 PE=1 SV=1	53.295	29	13	20	13	533	8.59	59.2	76.8	75.7	85.3	100.2	89.4	90.3	129.7	122.1	130.4
Q61249	Immunoglobulin-binding protein 1 OS=Mus musculus OX=10090 GN=Igbp1 PE=1 SV=1	53.269	29	9	19	9	340	6.18	38.9	77.7	81.7	86.3	111.1	119.5	114.6	107.2	104.6	97.3
Q7TNC4	Putative RNA-binding protein Luc7-like 2 OS=Mus musculus OX=10090 GN=Luc7l2 PE=1 SV=1	53.194	28	10	16	6	392	10.1	46.6	84.6	85.2	88.5	101	104.5	129.8	104.4	100.7	101.3
P62918	60S ribosomal protein L8 OS=Mus musculus OX=10090 GN=Rpl8 PE=1 SV=2	53.14	45	8	17	8	257	11.03	28	113.2	110.1	91.2	94.4	95.8	158.3	80.2	79.6	77.1
P11859	Angiotensinogen OS=Mus musculus OX=10090 GN=Agt PE=1 SV=1	53.084	20	7	20	7	477	5.44	52	83.9	72	86.2	122.7	113.4	108.1	108.8	105	100
Q9DB15	39S ribosomal protein L12, mitochondrial OS=Mus musculus OX=10090 GN=Mrpl12 PE=1 SV=2	53.045	41	5	25	5	201	9.29	21.7	60.5	57.3	60.9	109.9	106.3	100.4	123.1	139.4	142.3
Q62448	Eukaryotic translation initiation factor 4 gamma 2 OS=Mus musculus OX=10090 GN=Eif4g2 PE=1 SV=2	52.93	18	15	17	15	906	7.14	102	139.7	138.4	136.9	86.3	80.9	98.2	80.3	69.6	69.7
Q9WV80	Sorting nexin-1 OS=Mus musculus OX=10090 GN=Snx1 PE=1 SV=1	52.921	21	11	16	9	522	5.22	58.9	100.4	98.1	107.3	107.1	94.2	115.2	90.5	99.9	87.4
P16045	Galectin-1 OS=Mus musculus OX=10090 GN=Lgals1 PE=1 SV=3	52.825	45	5	23	5	135	5.49	14.9	36.3	35.8	36.3	113.6	103.8	88.3	127.3	175	183.6
Q08481	Platelet endothelial cell adhesion molecule OS=Mus musculus OX=10090 GN=Pecam1 PE=1 SV=1	52.822	21	15	18	15	727	6.71	81.2	110.8	102.4	107.3	87.3	94.4	87.9	101.3	103.2	105.6
O89079	Coatomer subunit epsilon OS=Mus musculus OX=10090 GN=Cope PE=1 SV=3	52.742	36	10	19	10	308	5.06	34.5	59.9	63	67.2	117.6	116.7	109.2	108.9	126	131.4
P56812	Programmed cell death protein 5 OS=Mus musculus OX=10090 GN=Pdcd5 PE=1 SV=3	52.699	67	8	17	8	126	5.68	14.3	54.3	59	58.4	96.9	96	86.1	131.3	156.1	161.9
Q9CQ92	Mitochondrial fission 1 protein OS=Mus musculus OX=10090 GN=Fis1 PE=1 SV=1	52.576	32	5	19	5	152	8.53	17	65.9	59.5	71.7	107.9	100.1	90.1	146	133.8	124.8
Q62356	Follistatin-related protein 1 OS=Mus musculus OX=10090 GN=Fstl1 PE=1 SV=2	52.479	37	10	21	10	306	5.85	34.5	40.9	42.1	43.7	116.1	131.3	130.7	124.9	133.3	136.9
Q6P542	ATP-binding cassette sub-family F member 1 OS=Mus musculus OX=10090 GN=Abcf1 PE=1 SV=1	52.459	24	14	18	14	837	6.51	94.9	88.8	87.4	99.7	91.3	101.9	97.2	112.2	110.8	110.7
Q9CQD1	Ras-related protein Rab-5A OS=Mus musculus OX=10090 GN=Rab5a PE=1 SV=1	52.439	60	9	17	7	215	8.15	23.6	96.4	94.5	102.8	102.4	96.7	111.6	106.5	98.5	90.6
Q9WVH9	Fibulin-5 OS=Mus musculus OX=10090 GN=Fbln5 PE=1 SV=1	52.367	31	10	21	10	448	4.7	50.2	44.6	44.5	56.8	130.5	118.5	115.8	145.3	114	129.9
Q9EQ21	Hepcidin OS=Mus musculus OX=10090 GN=Hamp PE=2 SV=1	52.311	46	3	56	2	83	8.44	9.3	38.2	39.8	39.1	90.1	92.8	65.4	173.5	180.8	180.4
Q9DBT5	AMP deaminase 2 OS=Mus musculus OX=10090 GN=Ampd2 PE=1 SV=1	52.298	19	15	18	15	798	6.23	92	69.8	74.6	78.1	107.7	107.3	107.5	137.4	104.7	113
Q9WVA3	Mitotic checkpoint protein BUB3 OS=Mus musculus OX=10090 GN=Bub3 PE=1 SV=2	52.262	47	12	18	12	326	6.84	36.9	168.9	174	181.3	70.3	64.7	90.7	50.9	51.8	47.4
Q921G7	Electron transfer flavoprotein-ubiquinone oxidoreductase, mitochondrial OS=Mus musculus OX=10090 GN=Etfdh PE=1 SV=1	52.248	21	12	15	12	616	7.58	68	158.9	141.4	151.3	83	96.2	94.4	54.7	65	55.2
Q80Y55	BSD domain-containing protein 1 OS=Mus musculus OX=10090 GN=Bsdc1 PE=1 SV=1	52.239	34	10	18	10	427	4.4	46.9	49.9	47.2	51.4	133.2	123.8	117.8	113.5	133.8	129.4
Q80WW9	DDRGK domain-containing protein 1 OS=Mus musculus OX=10090 GN=Ddrgk1 PE=1 SV=2	52.231	27	7	16	7	315	5.35	36	134.2	154.3	132.7	76.5	81.8	76.3	68.6	94	81.8
P28660	Nck-associated protein 1 OS=Mus musculus OX=10090 GN=Nckap1 PE=1 SV=2	52.177	17	16	20	16	1128	6.62	128.7	96.7	119.3	117	103.5	127.2	97.6	82.8	69.9	86
Q9EQS3	c-Myc-binding protein OS=Mus musculus OX=10090 GN=Mycbp PE=1 SV=5	52.172	72	9	19	9	103	5.91	12	70.2	73.3	80	109.6	115.1	105.1	97	122.7	127.1
O09044	Synaptosomal-associated protein 23 OS=Mus musculus OX=10090 GN=Snap23 PE=1 SV=1	52.117	63	9	15	9	210	4.98	23.2	82.1	82.7	82.7	117.8	117.4	117.1	94.6	105.5	100.1
P35279	Ras-related protein Rab-6A OS=Mus musculus OX=10090 GN=Rab6a PE=1 SV=4	52.091	52	10	22	9	208	5.54	23.6	88.7	85.6	88.1	110	104.1	115.5	116.8	96.2	94.9
Q80VD1	Protein FAM98B OS=Mus musculus OX=10090 GN=Fam98b PE=1 SV=1	52.086	23	7	14	6	429	8.5	45.3	134.3	150.4	128.4	87.2	92.4	100.9	66.9	71.7	67.7
Q60866	Phosphotriesterase-related protein OS=Mus musculus OX=10090 GN=Pter PE=1 SV=1	52.057	36	11	18	11	349	6.67	39.2	126.5	124.3	130.9	101.4	94.5	101.2	67.2	79.1	74.8
O35343	Importin subunit alpha-3 OS=Mus musculus OX=10090 GN=Kpna4 PE=1 SV=1	52.047	21	8	14	4	521	4.94	57.9	115.7	116.4	127.8	100	92	105.8	80.9	80.6	80.8
Q61029	Lamina-associated polypeptide 2, isoforms beta/delta/epsilon/gamma OS=Mus musculus OX=10090 GN=Tmpo PE=1 SV=4	52.016	27	9	13	3	452	9.45	50.3	49.2	56	49.1	122	138.4	137	114.4	133.9	99.9
Q99L13	3-hydroxyisobutyrate dehydrogenase, mitochondrial OS=Mus musculus OX=10090 GN=Hibadh PE=1 SV=1	52	27	6	13	6	335	8.13	35.4	72.7	69.2	79.5	144	123.3	121.8	100.5	98.5	90.5
Q6PHN9	Ras-related protein Rab-35 OS=Mus musculus OX=10090 GN=Rab35 PE=1 SV=1	51.986	47	9	22	7	201	8.29	23	125.3	115.7	125.7	95.1	101.2	105.8	80.8	76.8	73.8
Q921F4	Heterogeneous nuclear ribonucleoprotein L-like OS=Mus musculus OX=10090 GN=Hnrnpll PE=1 SV=3	51.944	27	12	17	12	591	5.85	64.1	124.8	120.7	142.8	77.4	79.2	172.7	63.1	63.2	56.2
P11590	Major urinary protein 4 OS=Mus musculus OX=10090 GN=Mup4 PE=1 SV=1	51.93	58	10	26	8	178	5.8	20.5	22.8	23.5	26.2	62.4	59.9	50.5	247.4	179.3	228
Q8C1B7	Septin-11 OS=Mus musculus OX=10090 GN=Sept11 PE=1 SV=4	51.881	33	11	16	8	431	6.68	49.7	95	104.8	112.7	89	94.8	111.7	84.6	112.6	94.9
Q9CQ62	2,4-dienoyl-CoA reductase, mitochondrial OS=Mus musculus OX=10090 GN=Decr1 PE=1 SV=1	51.866	33	9	19	9	335	8.95	36.2	182.2	176.8	191.5	66.7	68.1	63.6	54.3	54.7	42
P97315	Cysteine and glycine-rich protein 1 OS=Mus musculus OX=10090 GN=Csrp1 PE=1 SV=3	51.833	47	7	19	6	193	8.57	20.6	150.1	126.3	114	91.6	104.1	119.3	67.4	66.5	60.6
Q922H1	Protein arginine N-methyltransferase 3 OS=Mus musculus OX=10090 GN=Prmt3 PE=1 SV=2	51.81	25	11	16	11	532	5.3	59.9	107.7	111.8	118.7	91.4	81.3	74.8	104.3	110.8	99.2
Q9QUI0	Transforming protein RhoA OS=Mus musculus OX=10090 GN=Rhoa PE=1 SV=1	51.798	44	6	23	5	193	6.1	21.8	148.1	137.4	142.9	82.8	79.7	89.3	71.3	77.2	71.2
Q9WTR5	Cadherin-13 OS=Mus musculus OX=10090 GN=Cdh13 PE=1 SV=2	51.791	20	10	14	10	714	5.12	78.1	65.1	60.7	65.9	118.7	119.9	102.2	111.9	126.6	129
P70268	Serine/threonine-protein kinase N1 OS=Mus musculus OX=10090 GN=Pkn1 PE=1 SV=3	51.787	21	16	17	14	946	6.27	104.3	129.3	139.4	135.8	85.7	87.5	89.1	75.4	72.2	85.6
Q769J6	A disintegrin and metalloproteinase with thrombospondin motifs 13 OS=Mus musculus OX=10090 GN=Adamts13 PE=1 SV=1	51.743	10	11	18	11	1426	6.57	155.3	72.4	77.5	79.8	115.5	104.8	107.9	120.8	110	111.2
Q2TPA8	Hydroxysteroid dehydrogenase-like protein 2 OS=Mus musculus OX=10090 GN=Hsdl2 PE=1 SV=1	51.73	31	14	17	14	490	6.74	54.2	131.8	128.3	138.7	83.3	88.1	88.3	84.6	81.2	75.7
Q60930	Voltage-dependent anion-selective channel protein 2 OS=Mus musculus OX=10090 GN=Vdac2 PE=1 SV=2	51.602	42	9	13	9	295	7.49	31.7	122.1	110.2	101.9	75.8	97.3	211.3	46.6	78.4	56.5
Q9CRB6	Tubulin polymerization-promoting protein family member 3 OS=Mus musculus OX=10090 GN=Tppp3 PE=1 SV=1	51.572	43	8	21	8	176	9.11	19	102.8	95.5	105.6	72	70.9	67.4	126.5	130.4	128.9
Q3UBZ5	MIF4G domain-containing protein OS=Mus musculus OX=10090 GN=Mif4gd PE=1 SV=1	51.571	42	8	18	8	222	5.12	25.5	139.1	140.8	149.6	79.4	80.5	69.2	87.1	78.4	76.1
Q8R1U2	Cell growth regulator with EF hand domain protein 1 OS=Mus musculus OX=10090 GN=Cgref1 PE=1 SV=1	51.476	36	7	22	7	281	4.31	30.8	26	26.8	30.2	165.5	154.4	146	116.8	114.1	120.3
Q70E20	Sushi, nidogen and EGF-like domain-containing protein 1 OS=Mus musculus OX=10090 GN=Sned1 PE=2 SV=2	51.436	12	13	15	13	1403	6.42	151.5	70.7	77.5	78.8	117.4	109.5	98.5	110.2	125.2	112.1
P61164	Alpha-centractin OS=Mus musculus OX=10090 GN=Actr1a PE=1 SV=1	51.387	28	9	21	5	376	6.64	42.6	113.8	112.3	114.4	102.7	97.4	105.4	86	84.2	83.8
A2AJL3	FGGY carbohydrate kinase domain-containing protein OS=Mus musculus OX=10090 GN=Fggy PE=1 SV=1	51.238	23	11	18	11	552	6.42	60.3	149.3	162.3	169.5	75.9	81.9	74.3	57.1	70.9	58.8
O35887	Calumenin OS=Mus musculus OX=10090 GN=Calu PE=1 SV=1	51.169	37	9	15	9	315	4.67	37	46.6	44.3	47.5	136.2	134.8	147.7	105.7	117.3	120.1
Q08093	Calponin-2 OS=Mus musculus OX=10090 GN=Cnn2 PE=1 SV=1	51.158	40	8	15	7	305	7.62	33.1	114.5	121.5	121.6	94.6	90.5	105.8	98.5	84	68.9
Q8BWM0	Prostaglandin E synthase 2 OS=Mus musculus OX=10090 GN=Ptges2 PE=1 SV=3	51.148	38	11	16	11	384	9	43.3	100.7	105.5	108.3	88.7	85	75.5	118.1	110	108.2
Q9DCX2	ATP synthase subunit d, mitochondrial OS=Mus musculus OX=10090 GN=Atp5h PE=1 SV=3	51.132	71	9	14	9	161	5.69	18.7	114.5	95.6	105.3	87.9	93.7	85.7	100.1	110.8	106.4
Q9CRD0	OCIA domain-containing protein 1 OS=Mus musculus OX=10090 GN=Ociad1 PE=1 SV=1	51.04	47	11	19	11	247	7.81	27.6	92.7	94.2	98.4	116.9	112.3	113.2	84.8	95.9	91.6
Q9D3H2	Odorant-binding protein 1a OS=Mus musculus OX=10090 GN=Obp1a PE=1 SV=2	51.019	54	8	38	7	163	5.67	18.5	16.9	18.9	19.9	59.6	56.5	46.8	248.1	198.5	234.8
O35309	N-myc-interactor OS=Mus musculus OX=10090 GN=Nmi PE=1 SV=1	50.986	39	12	18	12	314	5.05	35.2	69	71.1	74.9	110.8	104.5	97.4	126.1	122.1	124.2
P70375	Coagulation factor VII OS=Mus musculus OX=10090 GN=F7 PE=1 SV=1	50.973	31	12	16	12	446	6.64	50.2	63.7	59.8	66.2	120.8	183.8	239.3	61.3	52.7	52.4
P97861	Keratin, type II cuticular Hb6 OS=Mus musculus OX=10090 GN=Krt86 PE=2 SV=2	50.959	22	8	18	2	486	5.76	53.2	37.6	45	28.4	60.4	76	272.8	59.5	168.6	151.8
Q9CR98	Protein FAM136A OS=Mus musculus OX=10090 GN=Fam136a PE=1 SV=1	50.92	58	6	16	6	138	7.61	15.7	55.5	55.2	60.5	115	110.4	85.4	122.1	150.3	145.4
P55258	Ras-related protein Rab-8A OS=Mus musculus OX=10090 GN=Rab8a PE=1 SV=2	50.895	48	10	24	5	207	9.07	23.7	150.3	141.2	148	82.6	81.3	114.2	65.5	61.7	55.3
P13439	Uridine 5'-monophosphate synthase OS=Mus musculus OX=10090 GN=Umps PE=1 SV=3	50.835	28	13	15	13	481	6.61	52.3	120.5	113	126.4	116.5	111	115	74.6	64.2	58.9
Q91WS4	S-methylmethionine--homocysteine S-methyltransferase BHMT2 OS=Mus musculus OX=10090 GN=Bhmt2 PE=1 SV=2	50.543	13	4	45	1	363	6.54	39.8	159.2	133.6	183.2	45.6	50.9	88.2	72	99.4	67.9
Q60668	Heterogeneous nuclear ribonucleoprotein D0 OS=Mus musculus OX=10090 GN=Hnrnpd PE=1 SV=2	50.54	21	6	17	5	355	7.81	38.3	84.2	104.9	70	107.3	110.9	180.3	64.6	98.8	78.8
P19788	Matrix Gla protein OS=Mus musculus OX=10090 GN=Mgp PE=3 SV=1	50.506	39	5	29	5	104	9.55	12.4	111.7	95	94.8	106.6	156.9	157.8	68.1	57.1	52
Q91VK1	Basic leucine zipper and W2 domain-containing protein 2 OS=Mus musculus OX=10090 GN=Bzw2 PE=1 SV=1	50.499	32	15	18	13	419	6.68	48	187.2	181.9	194	58.5	61.1	67.5	48.6	53.3	47.9
Q91VC3	Eukaryotic initiation factor 4A-III OS=Mus musculus OX=10090 GN=Eif4a3 PE=1 SV=3	50.432	27	12	19	9	411	6.73	46.8	159.8	146.6	162.4	74.9	68.9	136.4	52.1	50.3	48.5
Q9CRB9	MICOS complex subunit Mic19 OS=Mus musculus OX=10090 GN=Chchd3 PE=1 SV=1	50.403	41	9	19	9	227	8.37	26.3	83	75.6	77.4	104.9	113.1	105.3	112.7	122.1	106
P49710	Hematopoietic lineage cell-specific protein OS=Mus musculus OX=10090 GN=Hcls1 PE=1 SV=2	50.187	25	11	17	11	486	4.84	54.2	60.3	68.7	45.8	108.7	124.8	101.6	108.1	145.2	136.8
Q3V0K9	Plastin-1 OS=Mus musculus OX=10090 GN=Pls1 PE=1 SV=1	50.18	15	9	21	5	630	5.38	70.4	85.3	74.7	84	110.9	101.9	114.2	128.4	94.5	106
P27784	C-C motif chemokine 6 OS=Mus musculus OX=10090 GN=Ccl6 PE=1 SV=1	50.178	42	6	23	6	116	9.33	13	215.8	173	216.4	60.5	65.2	72.7	39.8	35.7	20.8
P52760	2-iminobutanoate/2-iminopropanoate deaminase OS=Mus musculus OX=10090 GN=Rida PE=1 SV=3	50.076	59	6	18	6	135	8.68	14.2	36.9	38.8	43.9	79.4	72.3	55.8	264.8	138.5	169.5
Q8K482	EMILIN-2 OS=Mus musculus OX=10090 GN=Emilin2 PE=1 SV=1	50.026	16	15	19	15	1074	5.62	117.2	104.2	99.6	107.1	83.5	87	91.3	95.4	125.7	106.1
Q9JI02	Secretoglobin family 2B member 20 OS=Mus musculus OX=10090 GN=Scgb2b20 PE=2 SV=1	50.016	47	4	32	4	112	4.53	12.6	21.3	19.7	24.4	106.9	94.2	72.9	223.3	155.5	181.7
Q64524	Histone H2B type 2-E OS=Mus musculus OX=10090 GN=Hist2h2be PE=1 SV=3	50.011	35	4	22	1	126	10.32	14	10.5	7.5	9.8	26.6	71.9	751.1	8.8	6.7	7.1
Q05020	Apolipoprotein C-II OS=Mus musculus OX=10090 GN=Apoc2 PE=2 SV=1	49.921	42	4	56	4	97	4.84	10.7	28.5	27.2	31.9	156.2	154	120.8	104.6	138.9	137.9
Q62165	Dystroglycan OS=Mus musculus OX=10090 GN=Dag1 PE=1 SV=4	49.766	16	12	15	12	893	8.44	96.8	62.1	66.1	74.6	103.7	101.1	87.3	135.2	131.6	138.4
Q64433	10 kDa heat shock protein, mitochondrial OS=Mus musculus OX=10090 GN=Hspe1 PE=1 SV=2	49.74	75	8	75	8	102	8.35	11	27.8	29	30.7	123.5	142.5	113	147.4	144.2	142
Q9DCQ2	Putative L-aspartate dehydrogenase OS=Mus musculus OX=10090 GN=Aspdh PE=1 SV=1	49.66	49	13	19	13	287	6.95	30.3	102	94.3	99.9	110.4	107.9	132.9	93.8	88	70.9
P51410	60S ribosomal protein L9 OS=Mus musculus OX=10090 GN=Rpl9 PE=2 SV=2	49.61	56	8	16	8	192	9.95	21.9	179.3	151	166.8	76.9	77.5	101.7	44.5	56.1	46.1
Q8BWF0	Succinate-semialdehyde dehydrogenase, mitochondrial OS=Mus musculus OX=10090 GN=Aldh5a1 PE=1 SV=1	49.591	28	12	15	12	523	8.25	55.9	104.9	105.9	110.9	114.9	111.2	96.2	85	87.7	83.2
P42669	Transcriptional activator protein Pur-alpha OS=Mus musculus OX=10090 GN=Pura PE=1 SV=1	49.51	42	7	17	7	321	6.44	34.9	142.9	135.6	158	103.4	92	108	53.4	56.9	49.8
O35930	Platelet glycoprotein Ib alpha chain OS=Mus musculus OX=10090 GN=Gp1ba PE=1 SV=2	49.459	18	10	15	10	734	5.87	80	109.6	95.4	118.5	103.2	103.2	99.7	88.9	95.1	86.5
P70697	Uroporphyrinogen decarboxylase OS=Mus musculus OX=10090 GN=Urod PE=1 SV=2	49.267	37	9	15	9	367	6.65	40.7	134.8	132.5	137.7	85.5	85.6	96.1	68.6	81.8	77.3
P70372	ELAV-like protein 1 OS=Mus musculus OX=10090 GN=Elavl1 PE=1 SV=2	49.201	33	9	17	9	326	9.04	36.1	150.5	145.3	150.3	72.3	72.4	115	64.8	67.4	62.1
Q9D020	Cytosolic 5'-nucleotidase 3A OS=Mus musculus OX=10090 GN=Nt5c3a PE=1 SV=4	49.198	35	10	14	10	331	6.65	37.2	107.9	104.3	111.2	98.3	101.1	101.2	94.9	86.7	94.4
P84096	Rho-related GTP-binding protein RhoG OS=Mus musculus OX=10090 GN=Rhog PE=1 SV=1	49.014	53	8	16	7	191	8.12	21.3	119.1	110.4	117.9	122	104.3	127	69.7	64.6	65.1
Q80XI7	Vomeromodulin OS=Mus musculus OX=10090 GN=Bpifb9a PE=1 SV=1	48.952	20	11	17	11	591	5.68	62.4	45.9	37.2	43.5	131.7	115.7	114.5	161.6	123.8	126
Q9R100	Cadherin-17 OS=Mus musculus OX=10090 GN=Cdh17 PE=1 SV=1	48.943	21	13	17	13	827	4.87	91.6	53.9	54.8	62.4	119.8	119.6	109.8	112.3	126	141.5
P01663	Ig kappa chain V-III region PC 4050 OS=Mus musculus OX=10090 PE=1 SV=1	48.94	65	3	16	1	111	5.06	12
P97461	40S ribosomal protein S5 OS=Mus musculus OX=10090 GN=Rps5 PE=1 SV=3	48.777	38	8	22	8	204	9.72	22.9	174.3	153.3	161.9	75.7	73.8	70.1	66.9	65.4	58.7
Q99L88	Beta-1-syntrophin OS=Mus musculus OX=10090 GN=Sntb1 PE=1 SV=4	48.748	33	14	19	14	537	8.31	58	95.6	105.1	110.7	120.3	110	116.5	76.9	82.4	82.5
P18419	Seminal vesicle secretory protein 4 OS=Mus musculus OX=10090 GN=Svs4 PE=1 SV=2	48.744	50	3	15	3	113	8.47	12.5	31.3	34.5	33	124.6	158.4	127.4	116.2	148.3	126.2
Q80WJ7	Protein LYRIC OS=Mus musculus OX=10090 GN=Mtdh PE=1 SV=1	48.736	24	10	13	10	579	9.33	63.8	47	48.4	45.3	124.8	124	112.1	108.5	151	138.9
Q9D273	Cob(I)yrinic acid a,c-diamide adenosyltransferase, mitochondrial OS=Mus musculus OX=10090 GN=Mmab PE=1 SV=1	48.7	43	9	16	9	237	9.2	26.3	148.5	152	173.2	63.7	67.9	68.2	82.3	77.1	67.1
P42227	Signal transducer and activator of transcription 3 OS=Mus musculus OX=10090 GN=Stat3 PE=1 SV=2	48.691	16	10	16	10	770	6.3	88	143.4	127.6	145.4	85.2	83.5	107.3	77.6	66.7	63.3
Q99JR5	Tubulointerstitial nephritis antigen-like OS=Mus musculus OX=10090 GN=Tinagl1 PE=1 SV=1	48.632	31	11	17	11	466	6.77	52.6	65.4	62.3	68.5	125.5	123.5	110.6	101.2	122.8	120.1
P10404	MLV-related proviral Env polyprotein OS=Mus musculus OX=10090 PE=1 SV=3	48.599	20	10	16	10	641	7.96	69.6	58.4	58.8	68.4	115.1	109.2	98.3	133.7	122.5	135.5
Q8VCT3	Aminopeptidase B OS=Mus musculus OX=10090 GN=Rnpep PE=1 SV=2	48.581	22	13	18	13	650	5.35	72.4	157.8	141.2	152.5	90.5	83.1	80.3	71.2	62.8	60.6
Q9WTS2	Alpha-(1,6)-fucosyltransferase OS=Mus musculus OX=10090 GN=Fut8 PE=1 SV=2	48.568	25	13	16	13	575	7.52	66.5	130.6	126.3	138.4	84.9	77.8	98.7	87.5	81.6	74.3
P61027	Ras-related protein Rab-10 OS=Mus musculus OX=10090 GN=Rab10 PE=1 SV=1	48.543	51	10	22	8	200	8.38	22.5	149.2	134.4	142.9	92.1	92.4	112.6	63.1	60.4	52.8
P47911	60S ribosomal protein L6 OS=Mus musculus OX=10090 GN=Rpl6 PE=1 SV=3	48.538	31	9	24	9	296	10.7	33.5	80.5	80.4	79.9	91.9	94	92.7	111	137.6	132
Q9EPJ9	ADP-ribosylation factor GTPase-activating protein 1 OS=Mus musculus OX=10090 GN=Arfgap1 PE=1 SV=2	48.478	33	9	13	9	414	5.57	45.3	66.8	67.7	70	120.9	108.4	108.8	122.3	114.7	120.3
Q8VCW8	Acyl-CoA synthetase family member 2, mitochondrial OS=Mus musculus OX=10090 GN=Acsf2 PE=1 SV=1	48.439	20	10	15	10	615	8.18	67.9	91.6	93.6	103.6	115.8	105.2	100.2	92.9	98.9	98.2
Q9QUM9	Proteasome subunit alpha type-6 OS=Mus musculus OX=10090 GN=Psma6 PE=1 SV=1	48.378	37	9	13	9	246	6.76	27.4	74.8	71.1	75	114.7	103.5	257.1	57.2	79.5	67.2
Q9CZY3	Ubiquitin-conjugating enzyme E2 variant 1 OS=Mus musculus OX=10090 GN=Ube2v1 PE=1 SV=1	48.309	68	9	21	4	147	7.96	16.3	87.9	89.2	92.5	70.7	62.4	68.9	166.3	137.9	124.2
Q6IRU2	Tropomyosin alpha-4 chain OS=Mus musculus OX=10090 GN=Tpm4 PE=1 SV=3	48.256	41	10	18	7	248	4.68	28.5	58.8	60	62.5	96.9	90.8	98.7	139.6	147.9	144.8
Q91ZA3	Propionyl-CoA carboxylase alpha chain, mitochondrial OS=Mus musculus OX=10090 GN=Pcca PE=1 SV=2	48.174	25	15	15	15	724	7.25	79.9	97	100.9	110.4	118.1	100.4	123.1	85.1	82.8	82.1
Q9JKV1	Proteasomal ubiquitin receptor ADRM1 OS=Mus musculus OX=10090 GN=Adrm1 PE=1 SV=2	48.165	19	8	17	8	407	5.07	42	60.9	50.8	55.3	130.7	134.5	149.3	109.2	100.5	108.7
Q8BH69	Selenide, water dikinase 1 OS=Mus musculus OX=10090 GN=Sephs1 PE=1 SV=1	48.164	27	7	14	7	392	5.97	42.9	74	75.4	87.3	126.4	110.6	122.5	108.1	93.6	102
P14901	Heme oxygenase 1 OS=Mus musculus OX=10090 GN=Hmox1 PE=1 SV=1	48.135	32	6	11	6	289	6.54	32.9	131.1	130.4	143.8	84.5	73.5	83.6	88.8	84.2	80.2
P01660	Ig kappa chain V-III region PC 3741/TEPC 111 OS=Mus musculus OX=10090 PE=1 SV=1	48.128	75	4	16	2	111	5.38	12.1	56.8	68.3	58.3	99.4	98.1	80.7	109.5	163.7	165.2
Q61337	Bcl2-associated agonist of cell death OS=Mus musculus OX=10090 GN=Bad PE=1 SV=1	48.1	50	7	12	7	204	9.17	22.1	87.7	71.2	71.9	117.2	129.5	128.7	102	101.6	90
P29391	Ferritin light chain 1 OS=Mus musculus OX=10090 GN=Ftl1 PE=1 SV=2	48.073	60	9	18	9	183	6	20.8	94	86.6	96.2	99.1	83.6	93.5	123.3	108.2	115.4
Q05915	GTP cyclohydrolase 1 OS=Mus musculus OX=10090 GN=Gch1 PE=1 SV=1	48.06	54	13	21	13	241	8.27	27	94.4	100.1	105.6	112.5	107.1	106.1	83.5	98	92.7
P28654	Decorin OS=Mus musculus OX=10090 GN=Dcn PE=1 SV=1	48.006	29	9	17	8	354	8.68	39.8	89.7	86.4	78.1	113.3	111.3	147	72.1	99.7	102.3
Q64213	Splicing factor 1 OS=Mus musculus OX=10090 GN=Sf1 PE=1 SV=6	48.004	17	9	20	9	653	8.98	70.4	71.3	79.3	68.9	94.6	86.8	88.8	100.6	170	139.6
P55772	Ectonucleoside triphosphate diphosphohydrolase 1 OS=Mus musculus OX=10090 GN=Entpd1 PE=1 SV=1	47.986	21	9	16	9	510	5.86	57.2	94	97	95.8	106.1	111.8	105.7	87.9	102.1	99.6
Q9JLB0	MAGUK p55 subfamily member 6 OS=Mus musculus OX=10090 GN=Mpp6 PE=1 SV=1	47.957	26	14	19	14	553	6.4	62.6	103.8	105	114.2	103	96.3	99	90.4	97.3	91
Q9Z2W0	Aspartyl aminopeptidase OS=Mus musculus OX=10090 GN=Dnpep PE=1 SV=2	47.952	27	10	19	10	473	7.25	52.2	150	154.1	173.1	87.5	91.1	80.1	51.9	57.2	55
P50752	Troponin T, cardiac muscle OS=Mus musculus OX=10090 GN=Tnnt2 PE=1 SV=2	47.942	29	10	17	10	301	5.01	35.8	68.9	64.7	63.4	149.8	175.2	135	70.5	92.2	80.4
Q9QXK3	Coatomer subunit gamma-2 OS=Mus musculus OX=10090 GN=Copg2 PE=1 SV=1	47.942	16	12	14	10	871	5.8	97.6	89.6	89.8	100.2	107.6	94.9	103.9	111.5	99	103.5
P11725	Ornithine carbamoyltransferase, mitochondrial OS=Mus musculus OX=10090 GN=Otc PE=1 SV=1	47.903	39	12	16	12	354	8.73	39.7	133.8	122.7	132.8	94.9	96.9	90.2	67.9	96.7	64.1
Q5SWU9	Acetyl-CoA carboxylase 1 OS=Mus musculus OX=10090 GN=Acaca PE=1 SV=1	47.847	8	17	17	17	2345	6.39	265.1	99.9	102.1	109.2	112.3	97.2	117.9	94.9	80.2	86.3
Q08048	Hepatocyte growth factor OS=Mus musculus OX=10090 GN=Hgf PE=1 SV=1	47.77	20	10	15	10	728	8.12	82.9	154.5	149.5	147.8	86.2	93.9	100.3	61.4	57.6	48.8
Q9DCS2	Methyltransferase-like 26 OS=Mus musculus OX=10090 GN=Mettl26 PE=1 SV=1	47.729	44	9	18	9	204	6.52	22.7	137.4	132.7	143.9	89.2	81.3	76.4	89.2	74.7	75.2
P27808	Alpha-1,3-mannosyl-glycoprotein 2-beta-N-acetylglucosaminyltransferase OS=Mus musculus OX=10090 GN=Mgat1 PE=1 SV=1	47.704	33	11	19	11	447	8.9	51.7	180.5	178.5	193.3	65.2	63.6	63.4	56.8	55	43.8
Q91XA2	Golgi membrane protein 1 OS=Mus musculus OX=10090 GN=Golm1 PE=1 SV=2	47.697	36	11	14	11	393	5.27	44.3	44.9	47.8	47.8	123.6	115.9	100.1	124.9	146.8	148.3
Q61414	Keratin, type I cytoskeletal 15 OS=Mus musculus OX=10090 GN=Krt15 PE=1 SV=2	47.692	21	10	36	3	452	4.86	49.1	32.9	40.5	47.4	95.8	185.9	309.6	56.9	65.9	65.3
Q91X58	AN1-type zinc finger protein 2B OS=Mus musculus OX=10090 GN=Zfand2b PE=1 SV=1	47.681	50	9	14	9	257	6.93	27.9	107	101.1	103	92.7	95.5	90.8	106	105.1	98.8
Q9Z2U0	Proteasome subunit alpha type-7 OS=Mus musculus OX=10090 GN=Psma7 PE=1 SV=1	47.659	43	9	15	9	248	8.46	27.8	123.3	111.9	125.2	89.9	94.2	116.4	73.7	90.9	74.5
Q9CPW4	Actin-related protein 2/3 complex subunit 5 OS=Mus musculus OX=10090 GN=Arpc5 PE=1 SV=3	47.654	63	9	15	9	151	5.67	16.3	60.9	59.1	64.5	113.1	111.6	95.5	140.3	124.8	130.2
P37040	NADPH--cytochrome P450 reductase OS=Mus musculus OX=10090 GN=Por PE=1 SV=2	47.648	22	12	17	12	678	5.53	77	89.4	86.4	88.5	97.7	98.4	97.6	110.9	115.9	115.2
P05366	Serum amyloid A-1 protein OS=Mus musculus OX=10090 GN=Saa1 PE=1 SV=2	47.612	44	6	30	4	122	7.03	13.8	61.9	60.6	72	113.8	127.9	114.9	95.4	129.9	123.7
Q80X19	Collagen alpha-1(XIV) chain OS=Mus musculus OX=10090 GN=Col14a1 PE=1 SV=2	47.598	11	17	17	17	1797	5.1	192.9	71	108.1	85.7	134	74.9	82.9	108.1	148.1	87.1
O55189	Ameloblastin OS=Mus musculus OX=10090 GN=Ambn PE=2 SV=1	47.197	21	5	12	5	407	6.54	43.6	59.5	55	60.8	108.7	120.6	107.3	122.7	135.9	129.7
Q571I9	Aldehyde dehydrogenase family 16 member A1 OS=Mus musculus OX=10090 GN=Aldh16a1 PE=1 SV=2	47.169	17	12	15	12	802	6.32	84.7	133.9	132.9	129.3	90.1	103.5	97.7	71.1	73.6	67.8
Q924Y0	Gamma-butyrobetaine dioxygenase OS=Mus musculus OX=10090 GN=Bbox1 PE=1 SV=1	47.167	26	9	13	9	387	6.92	44.7	141.8	144.1	156.7	87.7	85	89.3	69.3	66.6	59.4
Q8QZR4	Out at first protein homolog OS=Mus musculus OX=10090 GN=Oaf PE=2 SV=1	47.127	31	8	15	8	282	7.37	31.5	96.8	106.5	112.6	90.6	93.5	82.3	117.2	105.7	94.9
Q68FL6	Methionine--tRNA ligase, cytoplasmic OS=Mus musculus OX=10090 GN=Mars PE=1 SV=1	47.123	21	17	18	17	902	7.14	101.4	116.5	122.8	123.2	99	95	96.4	87.7	85	74.4
P48024	Eukaryotic translation initiation factor 1 OS=Mus musculus OX=10090 GN=Eif1 PE=1 SV=2	47.121	48	3	20	3	113	7.44	12.7	77.6	75.9	78.2	111.7	113.1	98.3	115.1	115.6	114.6
Q9ERB0	Synaptosomal-associated protein 29 OS=Mus musculus OX=10090 GN=Snap29 PE=1 SV=1	47.111	45	10	16	10	260	5.38	29.6	70.7	54	59.2	141.5	208	167.2	65.9	68.2	65.2
P01724	Ig lambda-1 chain V regions MOPC 104E/RPC20/J558/S104 OS=Mus musculus OX=10090 PE=1 SV=1	47.064	38	5	43	2	129	7.28	13.5	103.4	94.3	93	88.5	92.2	86.9	107.9	115.9	117.9
Q8R059	UDP-glucose 4-epimerase OS=Mus musculus OX=10090 GN=Gale PE=1 SV=1	47.061	36	10	12	10	347	6.74	38.2	97.1	91.1	97.1	136.8	120.9	129	96.5	69.9	61.4
Q9D7A8	Armadillo repeat-containing protein 1 OS=Mus musculus OX=10090 GN=Armc1 PE=1 SV=1	47.029	33	8	12	8	282	5.57	31.2	114.3	108.8	107.3	95.4	93.1	104	103.8	89.5	83.8
P05977	Myosin light chain 1/3, skeletal muscle isoform OS=Mus musculus OX=10090 GN=Myl1 PE=1 SV=2	46.912	49	9	27	7	188	5.03	20.6	42.9	43.7	35.6	118.5	121	106.8	128.1	151.8	151.6
P23475	X-ray repair cross-complementing protein 6 OS=Mus musculus OX=10090 GN=Xrcc6 PE=1 SV=5	46.901	23	12	15	12	608	6.79	69.4	144.1	136.2	147.9	89	93.7	97.7	66	62.7	62.7
Q02357	Ankyrin-1 OS=Mus musculus OX=10090 GN=Ank1 PE=1 SV=2	46.87	9	14	17	14	1862	6.55	204.1	85.4	85.7	91.9	115.7	111.8	111.5	95.6	103.3	99.1
P14148	60S ribosomal protein L7 OS=Mus musculus OX=10090 GN=Rpl7 PE=1 SV=2	46.786	37	10	19	10	270	10.89	31.4	103.6	103.8	90.5	104.6	112.4	117.3	105.2	80.5	82
Q9CQM9	Glutaredoxin-3 OS=Mus musculus OX=10090 GN=Glrx3 PE=1 SV=1	46.736	33	9	15	9	337	5.59	37.8	90.7	91.3	101	113.3	102.8	98.7	104.9	97.3	99.9
P46664	Adenylosuccinate synthetase isozyme 2 OS=Mus musculus OX=10090 GN=Adss PE=1 SV=2	46.728	26	9	13	8	456	6.38	50	104.1	98.9	110.9	113.9	111.7	116.9	94.3	78.5	70.8
Q02257	Junction plakoglobin OS=Mus musculus OX=10090 GN=Jup PE=1 SV=3	46.728	24	14	15	14	745	6.14	81.7	56.1	66.7	67.4	104.9	106	169.1	195.6	65.7	68.4
P35831	Tyrosine-protein phosphatase non-receptor type 12 OS=Mus musculus OX=10090 GN=Ptpn12 PE=1 SV=3	46.69	22	15	15	15	775	5.99	86.5	88.1	87.4	99.1	119.3	118.3	110	83.5	97.8	96.5
Q8BSI6	R3H and coiled-coil domain-containing protein 1 OS=Mus musculus OX=10090 GN=R3hcc1 PE=1 SV=3	46.652	29	10	15	9	488	4.94	54.1	77.3	76.1	88.2	87.8	107.9	159.6	104.9	102.2	96
Q9D6R2	Isocitrate dehydrogenase [NAD] subunit alpha, mitochondrial OS=Mus musculus OX=10090 GN=Idh3a PE=1 SV=1	46.642	30	10	17	10	366	6.73	39.6	116.1	116.5	121.2	99.4	106.8	122.8	79.9	70.9	66.4
P70460	Vasodilator-stimulated phosphoprotein OS=Mus musculus OX=10090 GN=Vasp PE=1 SV=4	46.627	35	13	18	13	375	8.53	39.6	101.4	106.4	91.6	76.8	78.5	79.3	113.8	125.3	127
P21107	Tropomyosin alpha-3 chain OS=Mus musculus OX=10090 GN=Tpm3 PE=1 SV=3	46.574	36	12	25	5	285	4.72	33	42.4	58.9	47.8	115.9	127.7	135.9	144.2	113.7	113.5
Q8VBV7	COP9 signalosome complex subunit 8 OS=Mus musculus OX=10090 GN=Cops8 PE=1 SV=1	46.553	35	5	14	5	209	5.2	23.2	87.2	91.8	97.9	110.5	98.8	113.7	115.8	89.6	94.6
Q11011	Puromycin-sensitive aminopeptidase OS=Mus musculus OX=10090 GN=Npepps PE=1 SV=2	46.511	17	13	14	13	920	5.9	103.3	119.3	110.2	122.7	94.6	94.3	109.6	89.8	82.2	77.4
P11404	Fatty acid-binding protein, heart OS=Mus musculus OX=10090 GN=Fabp3 PE=1 SV=5	46.435	47	9	55	8	133	6.57	14.8	16.5	16.9	19.2	57.3	48.2	46.7	298.6	192.5	204.1
Q9CQF9	Prenylcysteine oxidase OS=Mus musculus OX=10090 GN=Pcyox1 PE=1 SV=1	46.405	30	10	14	10	505	6.92	56.5	153.7	151.9	152.1	76.2	79	93.9	68.8	68.1	56.5
Q9WV32	Actin-related protein 2/3 complex subunit 1B OS=Mus musculus OX=10090 GN=Arpc1b PE=1 SV=4	46.362	31	8	12	8	372	8.35	41	171.1	153.9	170.9	60.8	62.2	75	68.6	74.6	62.8
Q9DBL7	Bifunctional coenzyme A synthase OS=Mus musculus OX=10090 GN=Coasy PE=1 SV=2	46.343	19	9	19	9	563	7.11	62	153.1	142.6	154.1	76.6	91.8	88.4	70.7	61.7	61
P58710	L-gulonolactone oxidase OS=Mus musculus OX=10090 GN=Gulo PE=1 SV=3	46.193	31	13	18	13	440	8.24	50.4	190.3	173.1	183.4	57.9	65.1	67.3	54.2	62.8	45.9
Q6PB93	Polypeptide N-acetylgalactosaminyltransferase 2 OS=Mus musculus OX=10090 GN=Galnt2 PE=1 SV=1	46.097	24	13	14	13	570	8.53	64.5	147.9	148.1	159.6	80.9	75.8	91.5	61.9	70.5	63.8
Q78ZA7	Nucleosome assembly protein 1-like 4 OS=Mus musculus OX=10090 GN=Nap1l4 PE=1 SV=1	46.063	25	6	17	5	375	4.67	42.7	101	100.2	103.4	84.5	92.8	78.8	95.6	108.4	135.3
O08795	Glucosidase 2 subunit beta OS=Mus musculus OX=10090 GN=Prkcsh PE=1 SV=1	45.967	21	9	19	9	521	4.46	58.8	52.2	56	59.9	117.5	111.8	102.5	114.9	137.1	148
Q08857	Platelet glycoprotein 4 OS=Mus musculus OX=10090 GN=Cd36 PE=1 SV=2	45.907	21	10	20	10	472	8.35	52.7	128.3	114	117.1	90.1	107.2	88.3	82.1	87	86
P04223	H-2 class I histocompatibility antigen, K-K alpha chain OS=Mus musculus OX=10090 GN=H2-K1 PE=1 SV=1	45.9	26	8	18	2	369	7.03	41.6	76.9	87.1	78	100.1	101.4	106.7	130.2	105.6	114
Q3KNJ2	Non-homologous end-joining factor 1 OS=Mus musculus OX=10090 GN=Nhej1 PE=1 SV=1	45.859	22	5	14	5	295	6.74	32.7	162.6	142.4	148.2	77.5	82.7	77.9	73.9	71.8	63
Q9JK48	Endophilin-B1 OS=Mus musculus OX=10090 GN=Sh3glb1 PE=1 SV=1	45.739	35	11	17	10	365	6.04	40.8	73.4	67.8	76.2	124.6	119.8	114.3	116.9	108.4	98.5
Q91V12	Cytosolic acyl coenzyme A thioester hydrolase OS=Mus musculus OX=10090 GN=Acot7 PE=1 SV=2	45.665	29	8	18	8	381	8.68	42.5	139.9	145.9	145	79.8	67.9	84.3	85.6	84.7	67.1
P70122	Ribosome maturation protein SBDS OS=Mus musculus OX=10090 GN=Sbds PE=1 SV=4	45.656	46	11	15	11	250	8.76	28.8	222.7	182.6	206.1	43.9	43.6	59.4	48.5	46.1	47
P35282	Ras-related protein Rab-21 OS=Mus musculus OX=10090 GN=Rab21 PE=1 SV=4	45.631	44	8	14	8	222	7.94	24.1	120.2	121	132.7	93.3	88.2	112.2	78.6	82.1	71.7
P63325	40S ribosomal protein S10 OS=Mus musculus OX=10090 GN=Rps10 PE=1 SV=1	45.585	53	9	29	9	165	10.15	18.9	186	133	137.1	70.1	82.1	81.2	79.9	66.6	63.9
Q8BLY1	SPARC-related modular calcium-binding protein 1 OS=Mus musculus OX=10090 GN=Smoc1 PE=2 SV=2	45.493	22	11	20	10	463	8.37	51	117.4	108.2	86	122.1	137.5	112.5	70.6	79.5	66.3
Q9D1J3	SAP domain-containing ribonucleoprotein OS=Mus musculus OX=10090 GN=Sarnp PE=1 SV=3	45.451	55	9	15	9	210	6.65	23.5	111.3	96	98.8	99.5	105.7	104.3	89.9	105.3	89.1
Q8CF98	Collectin-10 OS=Mus musculus OX=10090 GN=Colec10 PE=2 SV=1	45.448	32	8	15	8	277	7.33	30.5	78.8	80.8	82.5	136.5	115	115	105.4	90.8	95.2
Q6Q477	Plasma membrane calcium-transporting ATPase 4 OS=Mus musculus OX=10090 GN=Atp2b4 PE=1 SV=1	45.409	11	10	12	5	1205	6.13	133	109	113.4	110.2	94	112.8	105.5	76.3	92.1	86.7
Q5YD48	APOBEC1 complementation factor OS=Mus musculus OX=10090 GN=A1cf PE=1 SV=2	45.353	19	10	14	9	595	8.59	65.6	141.8	140.1	145.3	69.8	74.1	85.3	90.2	79.2	74.2
P42567	Epidermal growth factor receptor substrate 15 OS=Mus musculus OX=10090 GN=Eps15 PE=1 SV=1	45.344	20	15	15	15	897	4.6	98.4	95.4	105	103	107.4	108.5	110.1	85.7	95.2	89.7
P25688	Uricase OS=Mus musculus OX=10090 GN=Uox PE=1 SV=2	45.204	36	10	16	10	303	8.35	35	136	126.7	131.5	89.3	115.4	86.9	67.9	78	68.3
Q8VDK1	Deaminated glutathione amidase OS=Mus musculus OX=10090 GN=Nit1 PE=1 SV=2	45.177	38	10	15	10	323	7.94	35.7	113.4	109.5	109.2	93.1	102.7	113	91.6	86	81.6
Q61599	Rho GDP-dissociation inhibitor 2 OS=Mus musculus OX=10090 GN=Arhgdib PE=1 SV=3	45.166	54	9	17	9	200	5.11	22.8	58.2	54.5	54.8	93	99.4	101.8	156.6	141.2	140.5
Q04447	Creatine kinase B-type OS=Mus musculus OX=10090 GN=Ckb PE=1 SV=1	45.087	43	11	17	9	381	5.67	42.7	64.5	72.7	80.4	129.7	112.3	125.3	113.3	101.1	100.8
Q3UTJ2	Sorbin and SH3 domain-containing protein 2 OS=Mus musculus OX=10090 GN=Sorbs2 PE=1 SV=2	45.032	10	11	17	10	1180	8.53	132.3	124.9	128.8	115	82.3	92.8	92.4	90.4	90.3	83.1
Q60597	2-oxoglutarate dehydrogenase, mitochondrial OS=Mus musculus OX=10090 GN=Ogdh PE=1 SV=3	45.001	18	15	18	15	1023	6.83	116.4	92.8	90.7	98.7	122.2	117.6	140	80.2	79.4	78.3
P56654	Cytochrome P450 2C37 OS=Mus musculus OX=10090 GN=Cyp2c37 PE=1 SV=2	44.961	34	11	23	3	490	7.11	55.6	104.3	89.1	91	98.4	99.5	151.6	94.3	90.2	81.5
Q06318	Uteroglobin OS=Mus musculus OX=10090 GN=Scgb1a1 PE=1 SV=1	44.949	36	4	39	4	96	6.49	10.5	23.9	25.2	29.4	79.6	73.2	66.6	183.3	206.7	212
Q9CYI4	Putative RNA-binding protein Luc7-like 1 OS=Mus musculus OX=10090 GN=Luc7l PE=1 SV=2	44.88	30	11	17	7	371	9.88	43.9	95.8	95.5	93.3	110	118.2	111.3	82.5	96.8	96.5
Q8C3P7	N6-adenosine-methyltransferase subunit METTL3 OS=Mus musculus OX=10090 GN=Mettl3 PE=1 SV=2	44.856	27	11	14	11	580	6.49	64.6	98.5	94.6	105.6	105.4	108.5	122.3	92.8	89.5	82.9
Q9R1P0	Proteasome subunit alpha type-4 OS=Mus musculus OX=10090 GN=Psma4 PE=1 SV=1	44.764	44	8	14	8	261	7.72	29.5	101.7	94.7	108.4	99.6	83.4	126.6	90.3	107.1	88.1
P54822	Adenylosuccinate lyase OS=Mus musculus OX=10090 GN=Adsl PE=1 SV=2	44.706	20	8	11	8	484	7.27	54.8	111.4	115.1	126.1	106.2	102.8	94.8	83.2	80.4	80
Q6P8I4	PEST proteolytic signal-containing nuclear protein OS=Mus musculus OX=10090 GN=Pcnp PE=1 SV=1	44.696	51	8	15	8	178	7.49	19	73.7	75	58.3	116	113.1	105.2	110.1	125.7	123
P56395	Cytochrome b5 OS=Mus musculus OX=10090 GN=Cyb5a PE=1 SV=2	44.689	48	5	28	5	134	5.07	15.2	54.4	53	59	122.3	120.1	104	114	128.7	144.5
P61750	ADP-ribosylation factor 4 OS=Mus musculus OX=10090 GN=Arf4 PE=1 SV=2	44.662	45	6	12	2	180	7.14	20.4	129.1	118.4	127.8	103	95.3	140.8	67.5	60.6	57.4
P28301	Protein-lysine 6-oxidase OS=Mus musculus OX=10090 GN=Lox PE=1 SV=1	44.624	32	10	21	10	411	8.43	46.7	90.5	81.1	80	115.8	118	126	101.8	103.8	83
Q9JJU8	SH3 domain-binding glutamic acid-rich-like protein OS=Mus musculus OX=10090 GN=Sh3bgrl PE=1 SV=1	44.501	64	7	13	7	114	4.92	12.8	44.3	46.1	47.5	60.1	56.8	54.2	184.4	206.4	200.3
P26516	26S proteasome non-ATPase regulatory subunit 7 OS=Mus musculus OX=10090 GN=Psmd7 PE=1 SV=2	44.485	36	8	13	8	321	6.77	36.5	127.7	122.8	139.2	90.5	80.1	90.4	96.9	78.3	74
O88587	Catechol O-methyltransferase OS=Mus musculus OX=10090 GN=Comt PE=1 SV=2	44.448	47	10	15	10	265	5.83	29.5	109.7	106.1	110.9	103.9	99.1	93.8	107.9	87.1	81.4
O55022	Membrane-associated progesterone receptor component 1 OS=Mus musculus OX=10090 GN=Pgrmc1 PE=1 SV=4	44.412	52	7	13	7	195	4.7	21.7	66.6	64.4	70.7	72.6	73.3	98.3	137.3	159	157.7
O55131	Septin-7 OS=Mus musculus OX=10090 GN=Sept7 PE=1 SV=1	44.384	26	12	15	11	436	8.57	50.5	106.9	101.3	102.7	93.1	109.5	121.6	78.3	103.8	82.7
P46938	Transcriptional coactivator YAP1 OS=Mus musculus OX=10090 GN=Yap1 PE=1 SV=2	44.362	30	9	13	9	488	5.11	52.4	61.2	70.8	67	103.5	111.4	102.2	114.5	135.4	133.9
Q61739	Integrin alpha-6 OS=Mus musculus OX=10090 GN=Itga6 PE=1 SV=3	44.347	13	10	14	10	1091	7.03	122.1	92.8	89.1	92	119.6	119.4	144.6	74	87	81.6
Q9CQT1	Methylthioribose-1-phosphate isomerase OS=Mus musculus OX=10090 GN=Mri1 PE=1 SV=1	44.31	35	10	12	10	369	5.91	39.4	73.1	76.2	80.1	153.7	140.4	155.5	86.1	71.9	63
Q64012	RNA-binding protein Raly OS=Mus musculus OX=10090 GN=Raly PE=1 SV=3	44.308	33	8	15	8	312	8.84	33.2	144.8	112.5	117.5	99.2	131.6	125.4	59.4	55.6	54.2
Q6Q899	Probable ATP-dependent RNA helicase DDX58 OS=Mus musculus OX=10090 GN=Ddx58 PE=1 SV=2	44.144	14	12	15	12	926	6.65	105.9	146.8	151	158.2	87.7	85.7	88.3	67.1	61	54.1
Q61753	D-3-phosphoglycerate dehydrogenase OS=Mus musculus OX=10090 GN=Phgdh PE=1 SV=3	44.128	18	8	13	8	533	6.54	56.5	98.1	99.7	104.1	100.1	100.8	125.9	82.4	94.3	94.8
P52840	Sulfotransferase 1A1 OS=Mus musculus OX=10090 GN=Sult1a1 PE=1 SV=1	44.096	45	9	15	8	291	8.1	34	171.3	155.8	171.6	75	74.4	67.9	61.3	63.8	58.8
P39039	Mannose-binding protein A OS=Mus musculus OX=10090 GN=Mbl1 PE=1 SV=1	43.968	30	8	22	6	239	7.61	25.4	69.8	64.4	69.3	91.7	84.5	77.1	144	148.3	151
Q9R1P4	Proteasome subunit alpha type-1 OS=Mus musculus OX=10090 GN=Psma1 PE=1 SV=1	43.944	38	10	15	10	263	6.46	29.5	137.9	121.3	135.7	98.1	99.9	124.8	51.2	76.2	54.8
P16882	Growth hormone receptor OS=Mus musculus OX=10090 GN=Ghr PE=1 SV=1	43.741	15	8	16	8	650	4.86	72.7	68.7	68.3	72.5	89.7	85.1	93.2	144.1	139.8	138.7
P62320	Small nuclear ribonucleoprotein Sm D3 OS=Mus musculus OX=10090 GN=Snrpd3 PE=1 SV=1	43.642	40	3	12	3	126	10.32	13.9	117.3	111.3	115.7	86.2	91.9	115.6	86	92.3	83.7
O09131	Glutathione S-transferase omega-1 OS=Mus musculus OX=10090 GN=Gsto1 PE=1 SV=2	43.634	41	11	21	11	240	7.36	27.5	119	109.3	118.5	86.6	77.9	86.5	119.2	93.2	89.8
Q9JK38	Glucosamine 6-phosphate N-acetyltransferase OS=Mus musculus OX=10090 GN=Gnpnat1 PE=1 SV=1	43.559	45	7	14	7	184	7.69	20.8	114.1	110	118.9	112.4	91	100.2	97.2	76.7	79.6
Q6DFW4	Nucleolar protein 58 OS=Mus musculus OX=10090 GN=Nop58 PE=1 SV=1	43.544	22	11	13	11	536	8.34	60.3	134	138.5	137.3	92.1	98.1	109.5	66	62.9	61.6
Q8JZK9	Hydroxymethylglutaryl-CoA synthase, cytoplasmic OS=Mus musculus OX=10090 GN=Hmgcs1 PE=1 SV=1	43.542	21	11	16	10	520	5.99	57.5	97.7	99.3	110.7	109.7	106.2	137.6	85.9	75.2	77.8
Q9CYN9	Renin receptor OS=Mus musculus OX=10090 GN=Atp6ap2 PE=1 SV=2	43.539	29	9	13	9	350	5.54	39.1	85.2	89	89.6	129.8	124.9	128	98.1	76.8	78.5
Q9R257	Heme-binding protein 1 OS=Mus musculus OX=10090 GN=Hebp1 PE=1 SV=2	43.471	58	8	9	8	190	5.26	21.1	34.9	34.4	40.5	114.8	112	91.7	135	168.4	168.3
Q9D8E6	60S ribosomal protein L4 OS=Mus musculus OX=10090 GN=Rpl4 PE=1 SV=3	43.47	21	9	13	9	419	11	47.1	106.8	105.4	102.9	85.2	87.5	128.6	97.2	93.2	93.1
P63328	Serine/threonine-protein phosphatase 2B catalytic subunit alpha isoform OS=Mus musculus OX=10090 GN=Ppp3ca PE=1 SV=1	43.423	21	10	14	6	521	5.86	58.6	124.5	121.1	131.8	103.5	99.1	98.7	80.8	68.9	71.7
Q91XE9	Cyclic AMP-responsive element-binding protein 3-like protein 3 OS=Mus musculus OX=10090 GN=Creb3l3 PE=2 SV=1	43.355	16	5	20	5	479	5.07	52.1	30.7	39.5	32.7	143.4	130.9	113.4	125	141.2	143.1
Q91VC4	Plasmalemma vesicle-associated protein OS=Mus musculus OX=10090 GN=Plvap PE=1 SV=1	43.354	29	12	16	11	438	8.4	49.9	67	62.5	65.9	121.3	132.8	116.7	119.7	105.4	108.6
Q8BK62	Olfactomedin-like protein 3 OS=Mus musculus OX=10090 GN=Olfml3 PE=2 SV=2	43.338	33	10	16	10	406	6.23	45.7	114.5	131.2	131.1	82.3	80.3	77.9	87.8	98.7	96.3
Q8K310	Matrin-3 OS=Mus musculus OX=10090 GN=Matr3 PE=1 SV=1	43.338	20	13	15	13	846	6.25	94.6	86.3	88.9	85.7	96.9	103.4	130.7	97.2	108.2	102.6
Q8K183	Pyridoxal kinase OS=Mus musculus OX=10090 GN=Pdxk PE=1 SV=1	43.256	33	8	11	8	312	6.29	35	92.1	92.7	97.8	89.5	93.6	101.9	126	103.1	103.3
P63001	Ras-related C3 botulinum toxin substrate 1 OS=Mus musculus OX=10090 GN=Rac1 PE=1 SV=1	43.241	36	6	22	2	192	8.5	21.4	204.7	185.4	198.2	55.3	54.4	89.8	43.5	40.3	28.4
Q9CPU0	Lactoylglutathione lyase OS=Mus musculus OX=10090 GN=Glo1 PE=1 SV=3	43.194	62	10	27	10	184	5.47	20.8	70.2	73	76.3	107.8	99.5	88.1	131.7	129.4	124
P62889	60S ribosomal protein L30 OS=Mus musculus OX=10090 GN=Rpl30 PE=1 SV=2	43.153	56	5	15	5	115	9.63	12.8	157.8	126.1	137.1	65.6	141.1	193.8	29.1	28	21.4
P97770	THUMP domain-containing protein 3 OS=Mus musculus OX=10090 GN=Thumpd3 PE=1 SV=1	43.07	28	13	16	13	505	7.43	56.4	135.1	132.7	152.1	80.2	85.3	88.1	79.9	74.8	71.8
P61082	NEDD8-conjugating enzyme Ubc12 OS=Mus musculus OX=10090 GN=Ube2m PE=1 SV=1	43.062	46	9	17	9	183	7.69	20.9	124.2	119.1	127.2	92.9	85.9	93.2	108.7	79	69.9
P53986	Monocarboxylate transporter 1 OS=Mus musculus OX=10090 GN=Slc16a1 PE=1 SV=1	42.878	15	7	11	7	493	7.47	53.2	125.4	112.7	120.4	86.6	113.8	86.7	73	92.6	88.7
Q9D0M1	Phosphoribosyl pyrophosphate synthase-associated protein 1 OS=Mus musculus OX=10090 GN=Prpsap1 PE=1 SV=1	42.866	28	7	12	5	356	7.2	39.4	139.2	139.6	145.4	90.6	88.6	85.9	69.6	72.1	69.1
Q8R5C5	Beta-centractin OS=Mus musculus OX=10090 GN=Actr1b PE=1 SV=1	42.855	22	8	18	4	376	6.4	42.3	117	103	109	115	117.7	116.7	81.8	69	70.7
P47791	Glutathione reductase, mitochondrial OS=Mus musculus OX=10090 GN=Gsr PE=1 SV=3	42.822	23	7	10	7	500	7.99	53.6	143.6	137.5	146.1	88.4	96.8	96.6	64.1	76.9	50
P35454	Oxytocin-neurophysin 1 OS=Mus musculus OX=10090 GN=Oxt PE=2 SV=1	42.788	56	5	27	3	125	5.44	12.8	28.2	33.3	35.4	90.1	100.2	81.2	164.8	182.4	184.3
Q80W21	Glutathione S-transferase Mu 7 OS=Mus musculus OX=10090 GN=Gstm7 PE=1 SV=1	42.761	40	8	22	2	218	6.8	25.7	129.6	110.2	132.8	110.2	95.3	71	91.1	83.1	76.6
Q7TSK7	ADAMTS-like protein 2 OS=Mus musculus OX=10090 GN=Adamtsl2 PE=2 SV=1	42.757	13	12	13	12	957	6.83	105.6	46.8	43.8	47.9	123.5	136	122.1	124.7	127.4	127.9
Q99P30	Peroxisomal coenzyme A diphosphatase NUDT7 OS=Mus musculus OX=10090 GN=Nudt7 PE=1 SV=2	42.704	39	8	15	8	236	6.34	26.8	86.2	78.6	88.9	138	146.8	146.3	78.9	67.8	68.4
Q9D8C4	Interferon-induced 35 kDa protein homolog OS=Mus musculus OX=10090 GN=Ifi35 PE=1 SV=3	42.698	45	9	15	9	286	5.87	31.9	83.3	89	90.9	108.4	101.1	100.7	111.8	108.7	106
Q9CZ04	COP9 signalosome complex subunit 7a OS=Mus musculus OX=10090 GN=Cops7a PE=1 SV=2	42.676	27	7	12	7	275	7.87	30.2	110	97.7	114.5	121.4	110.6	109.9	78.2	80.2	77.5
Q9DCG6	Phenazine biosynthesis-like domain-containing protein 1 OS=Mus musculus OX=10090 GN=Pbld1 PE=1 SV=2	42.661	34	10	15	5	288	7.03	32	117.3	125.4	128	111.1	103.8	124.7	62.4	70.4	56.9
P01887	Beta-2-microglobulin OS=Mus musculus OX=10090 GN=B2m PE=1 SV=2	42.651	61	5	36	5	119	8.44	13.8	58	51.6	49.5	63.9	66.9	65.6	276.4	143.6	124.5
Q6UGQ3	Secretoglobin family 2B member 2 OS=Mus musculus OX=10090 GN=Scgb2b2 PE=2 SV=1	42.637	35	3	22	3	114	5.95	12.8	67.2	68.3	73.7	112.5	98.8	84.4	166.1	119.4	109.5
Q5HZI1	Microtubule-associated tumor suppressor 1 homolog OS=Mus musculus OX=10090 GN=Mtus1 PE=1 SV=2	42.552	9	10	14	10	1210	6.86	134.3	71.8	77.4	76	115.6	112.1	99.4	107.5	126	114.1
Q9Z1R3	Apolipoprotein M OS=Mus musculus OX=10090 GN=Apom PE=1 SV=1	42.549	28	5	24	5	190	6.52	21.3	117.7	108.8	114.6	88.8	90.3	111	107.8	81	80
Q04998	Inhibin beta A chain OS=Mus musculus OX=10090 GN=Inhba PE=1 SV=1	42.517	22	9	14	9	424	8.03	47.4	106.9	110.2	113.4	91.1	90.5	87.4	100.1	98.9	101.6
P47811	Mitogen-activated protein kinase 14 OS=Mus musculus OX=10090 GN=Mapk14 PE=1 SV=3	42.509	39	12	16	11	360	5.88	41.3	154.2	171.6	178.8	86.6	77.5	85.1	48	53.8	44.3
Q9ES30	Complement C1q tumor necrosis factor-related protein 3 OS=Mus musculus OX=10090 GN=C1qtnf3 PE=2 SV=1	42.5	13	3	23	3	246	6.74	26.8	72.8	79.3	77.7	94.6	85.9	84	135.8	130.7	139.2
P11088	Filaggrin (Fragment) OS=Mus musculus OX=10090 GN=Flg PE=2 SV=1	42.429	16	4	13	4	336	10.64	35.7	95.6	124.4	10.4	40.5	40.1	396	33.2	91.1	68.8
Q91X77	Cytochrome P450 2C50 OS=Mus musculus OX=10090 GN=Cyp2c50 PE=1 SV=2	42.391	35	12	16	2	490	7.88	55.7	90.5	93	90.3	86.1	89.7	84.9	133.2	116.6	115.7
Q99M51	Cytoplasmic protein NCK1 OS=Mus musculus OX=10090 GN=Nck1 PE=1 SV=1	42.35	33	11	15	9	377	6.47	42.9	106.3	107.9	117.6	95.3	85.1	98.4	94.6	103.3	91.5
P08556	GTPase NRas OS=Mus musculus OX=10090 GN=Nras PE=1 SV=1	42.331	47	6	14	1	189	5.17	21.2	91.4	105.5	110.4	87.1	117.4	88.1	84.3	96	119.9
P62754	40S ribosomal protein S6 OS=Mus musculus OX=10090 GN=Rps6 PE=1 SV=1	42.327	21	6	14	6	249	10.84	28.7	107.5	105.6	89.3	112.1	126.3	128.5	77.1	77.9	75.7
Q8R0W0	Epiplakin OS=Mus musculus OX=10090 GN=Eppk1 PE=1 SV=2	42.266	12	10	10	8	6548	6.07	724.2	57.9	54.6	59.9	101.9	99.5	119.8	131.4	146	129
P67778	Prohibitin OS=Mus musculus OX=10090 GN=Phb PE=1 SV=1	42.203	43	11	12	11	272	5.76	29.8	66.3	64.4	68.2	106.7	104.6	244.8	75.9	95.4	73.6
Q91VR2	ATP synthase subunit gamma, mitochondrial OS=Mus musculus OX=10090 GN=Atp5f1c PE=1 SV=1	42.189	29	9	14	9	298	9.01	32.9	140.1	136.5	130	81	107.6	118	54.3	70.6	61.9
Q9DBG7	Signal recognition particle receptor subunit alpha OS=Mus musculus OX=10090 GN=Srpra PE=1 SV=1	42.157	19	12	14	12	636	8.95	69.6	141.9	142.3	139.7	88.7	86.3	117.1	64.1	64.6	55.3
O54819	Tissue factor pathway inhibitor OS=Mus musculus OX=10090 GN=Tfpi PE=2 SV=1	42.053	28	8	15	8	306	8.4	35	136.1	140.7	139.7	87.3	84.2	73.2	70.9	81.6	86.3
P35459	Lymphocyte antigen 6D OS=Mus musculus OX=10090 GN=Ly6d PE=1 SV=1	42.03	30	3	12	3	127	7.5	13.4	33.1	36.5	33.9	78.7	76.1	66.7	169.3	199.1	206.8
Q6XVG2	Cytochrome P450 2C54 OS=Mus musculus OX=10090 GN=Cyp2c54 PE=1 SV=1	42.018	31	12	16	6	490	7.47	55.8	114.5	112.4	121.1	99.2	99.4	92.3	87.5	87.1	86.6
P06800	Receptor-type tyrosine-protein phosphatase C OS=Mus musculus OX=10090 GN=Ptprc PE=1 SV=4	41.947	13	14	17	14	1293	5.94	144.7	114.8	104.8	106.3	103.1	112.5	121.4	85.3	82.4	69.2
O08807	Peroxiredoxin-4 OS=Mus musculus OX=10090 GN=Prdx4 PE=1 SV=1	41.917	23	7	43	4	274	7.15	31	58.9	54.7	64.6	93.7	100.6	223.7	114.7	95.7	93.4
P61759	Prefoldin subunit 3 OS=Mus musculus OX=10090 GN=Vbp1 PE=1 SV=2	41.884	55	12	16	11	196	6.28	22.4	85.5	85.4	97.1	96.6	100.8	95.1	117.6	106.7	115.1
P22892	AP-1 complex subunit gamma-1 OS=Mus musculus OX=10090 GN=Ap1g1 PE=1 SV=3	41.868	16	13	14	13	822	6.8	91.3	109	100.6	115.1	123.4	116.2	124.6	77.1	63.3	70.7
Q9D4H8	Cullin-2 OS=Mus musculus OX=10090 GN=Cul2 PE=1 SV=2	41.825	18	13	14	13	745	7.01	86.8	120	111.9	123.6	99.7	105	109.4	86.7	72.4	71.3
P47809	Dual specificity mitogen-activated protein kinase kinase 4 OS=Mus musculus OX=10090 GN=Map2k4 PE=1 SV=2	41.797	41	13	16	13	397	8.07	44.1	147.7	129.1	142	89	91.4	86.8	75.3	71.1	67.5
Q8VEM8	Phosphate carrier protein, mitochondrial OS=Mus musculus OX=10090 GN=Slc25a3 PE=1 SV=1	41.757	31	10	18	10	357	9.26	39.6	142	126.3	133.4	63.6	74.3	149	71.3	72.1	68.1
Q9Z126	Platelet factor 4 OS=Mus musculus OX=10090 GN=Pf4 PE=1 SV=1	41.753	29	3	51	3	105	9.29	11.2	151	125.4	140.6	107.6	94.2	90.4	75.6	62.3	52.8
P61021	Ras-related protein Rab-5B OS=Mus musculus OX=10090 GN=Rab5b PE=1 SV=1	41.742	43	7	12	5	215	8.13	23.7	96.3	87.4	92.1	93.1	99.9	101.4	121.1	107	101.7
Q91VJ4	Serine/threonine-protein kinase 38 OS=Mus musculus OX=10090 GN=Stk38 PE=1 SV=1	41.668	28	12	15	10	465	7.34	54.1	150.7	141.6	159.7	73.8	75.4	82.4	74.6	76.3	65.5
O70492	Sorting nexin-3 OS=Mus musculus OX=10090 GN=Snx3 PE=1 SV=3	41.667	48	8	16	6	162	8.66	18.7	133.1	126.6	137.9	76.3	66.3	86.9	110	89.7	73.2
Q9DB05	Alpha-soluble NSF attachment protein OS=Mus musculus OX=10090 GN=Napa PE=1 SV=1	41.621	44	10	13	10	295	5.45	33.2	79.3	75.7	84	115.1	109.4	135.3	115.4	93.7	92.1
Q9DBA8	Probable imidazolonepropionase OS=Mus musculus OX=10090 GN=Amdhd1 PE=1 SV=1	41.614	28	10	12	10	426	6.95	46.5	123.1	124.7	129.7	104.7	98.1	105.2	75.1	77.6	61.8
Q80SW1	S-adenosylhomocysteine hydrolase-like protein 1 OS=Mus musculus OX=10090 GN=Ahcyl1 PE=1 SV=1	41.593	23	12	30	10	530	6.89	58.9	117.5	119.1	124.7	102.1	105	110.7	75.9	71.2	73.7
O88342	WD repeat-containing protein 1 OS=Mus musculus OX=10090 GN=Wdr1 PE=1 SV=3	41.581	23	11	13	11	606	6.6	66.4	141.7	131.4	139.9	84.9	86.6	105.7	73.3	75.9	60.5
Q9DBP5	UMP-CMP kinase OS=Mus musculus OX=10090 GN=Cmpk1 PE=1 SV=1	41.575	43	8	15	8	196	5.83	22.2	90	86.9	91.7	87.1	72.1	82.8	157	113.8	118.6
Q8C052	Microtubule-associated protein 1S OS=Mus musculus OX=10090 GN=Map1s PE=1 SV=2	41.57	12	10	11	10	973	7.02	102.9	155.4	169.2	159.2	74.6	78.9	77.6	61	62.7	61.4
Q64010	Adapter molecule crk OS=Mus musculus OX=10090 GN=Crk PE=1 SV=1	41.514	37	9	11	9	304	5.55	33.8	41.4	44.4	49.5	114.8	94	102	137.6	159.5	156.8
O70133	ATP-dependent RNA helicase A OS=Mus musculus OX=10090 GN=Dhx9 PE=1 SV=2	41.496	9	11	12	11	1380	6.83	149.4	98.3	97.5	105.8	88.2	94.6	165.1	87.9	86.2	76.4
Q9DB77	Cytochrome b-c1 complex subunit 2, mitochondrial OS=Mus musculus OX=10090 GN=Uqcrc2 PE=1 SV=1	41.423	29	10	11	10	453	9.25	48.2	156.7	143	149.4	78.6	114.8	86.5	52.3	64.8	54
Q8K426	Resistin-like gamma OS=Mus musculus OX=10090 GN=Retnlg PE=1 SV=1	41.416	38	4	18	4	117	7.39	12.5	61.3	51.8	47.5	54.1	57.3	37.8	158.8	200.9	230.4
P61089	Ubiquitin-conjugating enzyme E2 N OS=Mus musculus OX=10090 GN=Ube2n PE=1 SV=1	41.288	58	8	17	8	152	6.57	17.1	136	115.1	133.2	86.4	79.3	99.7	119.1	69.5	61.8
Q9ERF3	WD repeat-containing protein 61 OS=Mus musculus OX=10090 GN=Wdr61 PE=1 SV=1	41.259	35	7	14	7	305	5.36	33.8	89.6	94.6	102	111.7	105.7	106.4	87.7	101.9	100.4
P11247	Myeloperoxidase OS=Mus musculus OX=10090 GN=Mpo PE=1 SV=2	41.254	21	12	14	12	718	9.55	81.1	134.5	130.6	142.1	77.3	82.4	83.8	88.6	82.2	78.5
P10518	Delta-aminolevulinic acid dehydratase OS=Mus musculus OX=10090 GN=Alad PE=1 SV=1	41.209	27	7	11	7	330	6.79	36	101	93.1	107.5	108.8	100.7	107.8	81.7	105.9	93.5
O35593	26S proteasome non-ATPase regulatory subunit 14 OS=Mus musculus OX=10090 GN=Psmd14 PE=1 SV=2	41.152	40	8	13	8	310	6.52	34.6	135	128.5	137	110.3	99.3	116	63.2	62.4	48.2
P62307	Small nuclear ribonucleoprotein F OS=Mus musculus OX=10090 GN=Snrpf PE=1 SV=1	41.14	35	4	27	4	86	4.67	9.7	129.5	121.6	127.9	87.7	86.9	88.2	89.7	81.4	87.1
Q9QYR9	Acyl-coenzyme A thioesterase 2, mitochondrial OS=Mus musculus OX=10090 GN=Acot2 PE=1 SV=2	41.065	22	9	13	2	453	7.36	49.6	106.7	82.6	101.8	89.3	141.6	190.1	82.9	55	50
O35423	Serine--pyruvate aminotransferase, mitochondrial OS=Mus musculus OX=10090 GN=Agxt PE=1 SV=3	40.971	30	10	12	10	414	8.18	45.9	143.5	145.9	158.4	76.6	73.1	67.1	74.4	86.6	74.4
P28656	Nucleosome assembly protein 1-like 1 OS=Mus musculus OX=10090 GN=Nap1l1 PE=1 SV=2	40.917	37	9	17	8	391	4.46	45.3	107.6	101.5	106.1	101.7	109.9	117.1	79.2	86	90.9
P97953	Vascular endothelial growth factor C OS=Mus musculus OX=10090 GN=Vegfc PE=1 SV=1	40.912	31	12	14	12	415	7.75	46.4	89.8	87	91.8	94.8	91.3	89.6	113.8	125.3	116.6
Q8BFW7	Lipoma-preferred partner homolog OS=Mus musculus OX=10090 GN=Lpp PE=1 SV=1	40.882	18	8	13	8	613	7.37	65.8	59.5	65	58.5	110.6	118.6	109.6	107.2	139.9	131.1
P02815	Mucin-like protein 2 OS=Mus musculus OX=10090 GN=Mucl2 PE=2 SV=2	40.839	22	1	31	1	138	4.02	14.8	14.6	13.7	25.4	86.6	63.3	34	144.7	329.3	188.4
P62827	GTP-binding nuclear protein Ran OS=Mus musculus OX=10090 GN=Ran PE=1 SV=3	40.745	28	6	25	6	216	7.49	24.4	221.7	196.9	227.4	46.5	45.4	56.3	38.3	39.2	28.3
P97328	Ketohexokinase OS=Mus musculus OX=10090 GN=Khk PE=1 SV=1	40.732	38	9	20	9	298	6.16	32.7	45	44.1	52.3	141.5	124.9	128	156.3	98.9	108.9
O55125	Protein NipSnap homolog 1 OS=Mus musculus OX=10090 GN=Nipsnap1 PE=1 SV=1	40.719	27	7	12	7	284	9.44	33.3	201.5	202.2	244.7	38.2	39.2	56.8	39.6	43.5	34.1
Q9D2R0	Acetoacetyl-CoA synthetase OS=Mus musculus OX=10090 GN=Aacs PE=1 SV=1	40.701	20	14	15	14	672	6.71	75.2	139.6	138.1	146	83.4	82.4	90	78.5	72.2	69.9
Q9R0X2	ADAM DEC1 OS=Mus musculus OX=10090 GN=Adamdec1 PE=2 SV=1	40.699	20	8	18	8	467	8.48	52.9	158.4	146.9	153	78	77.5	83	74.3	68.8	60.1
Q9DCZ1	GMP reductase 1 OS=Mus musculus OX=10090 GN=Gmpr PE=1 SV=1	40.691	30	9	14	7	345	7.09	37.5	170.4	165.8	174.8	76	72.9	90.3	50	54.6	45.3
Q9DCM2	Glutathione S-transferase kappa 1 OS=Mus musculus OX=10090 GN=Gstk1 PE=1 SV=3	40.663	48	10	13	9	226	8.88	25.7	218.8	210.2	221.4	39.5	42.1	66.5	37.2	35.3	29
Q60754	Macrophage receptor MARCO OS=Mus musculus OX=10090 GN=Marco PE=1 SV=1	40.652	19	5	10	5	518	7.84	52.7	22	27.6	26.3	61.4	61.7	57.4	167.8	261.4	214.3
P41245	Matrix metalloproteinase-9 OS=Mus musculus OX=10090 GN=Mmp9 PE=1 SV=2	40.605	16	10	12	10	730	6.09	80.5	83	83	84.2	106	101.8	99	113.4	115.2	114.3
Q8R238	Serine dehydratase-like OS=Mus musculus OX=10090 GN=Sdsl PE=1 SV=1	40.57	28	8	12	8	329	6.43	34.7	117.2	116.4	127.4	113.1	102.1	110	75.1	73.7	64.9
Q6ZWN5	40S ribosomal protein S9 OS=Mus musculus OX=10090 GN=Rps9 PE=1 SV=3	40.521	47	11	18	11	194	10.65	22.6	197.8	190.8	178.3	55.8	62.7	101.5	39.9	38.4	34.9
O35344	Importin subunit alpha-4 OS=Mus musculus OX=10090 GN=Kpna3 PE=1 SV=1	40.512	18	8	13	4	521	4.94	57.7	108.5	97.8	96.1	115.1	141.3	149.2	71.3	65.4	55.4
P49817	Caveolin-1 OS=Mus musculus OX=10090 GN=Cav1 PE=1 SV=1	40.489	51	9	13	7	178	6.02	20.5	133.9	125.9	118.6	74.8	79.1	104.1	87.3	88.1	88.2
Q99PI5	Phosphatidate phosphatase LPIN2 OS=Mus musculus OX=10090 GN=Lpin2 PE=1 SV=2	40.433	17	12	15	12	893	5.47	99.6	68.6	73.5	70.6	115.4	121.1	118.8	98	118.3	115.7
P63005	Platelet-activating factor acetylhydrolase IB subunit alpha OS=Mus musculus OX=10090 GN=Pafah1b1 PE=1 SV=2	40.396	28	11	16	10	410	7.37	46.6	127.7	126.5	141	96.9	97.6	115.7	63.7	69.5	61.2
P12382	ATP-dependent 6-phosphofructokinase, liver type OS=Mus musculus OX=10090 GN=Pfkl PE=1 SV=4	40.38	13	9	13	6	780	7.17	85.3	116.6	125.2	136	93.6	90.8	107.7	89.9	68.8	71.6
Q922H4	Mannose-1-phosphate guanyltransferase alpha OS=Mus musculus OX=10090 GN=Gmppa PE=1 SV=1	40.28	32	10	10	10	420	7.62	46.2	146.2	139.3	147.4	108.9	108.2	111.5	49.3	47.9	41.3
P10639	Thioredoxin OS=Mus musculus OX=10090 GN=Txn PE=1 SV=3	40.264	61	6	37	6	105	4.92	11.7	43.7	43.5	47.9	65.5	62.7	50.7	166.2	209.1	210.5
Q99KP6	Pre-mRNA-processing factor 19 OS=Mus musculus OX=10090 GN=Prpf19 PE=1 SV=1	40.244	24	10	14	10	504	6.61	55.2	128.3	129.9	130.9	86.1	83.7	105.5	92.6	73.2	69.8
P56389	Cytidine deaminase OS=Mus musculus OX=10090 GN=Cda PE=1 SV=2	40.236	75	8	16	8	146	5.58	16.1	56.8	60.2	65	131.7	117.6	110.6	120.9	127.8	109.4
P62748	Hippocalcin-like protein 1 OS=Mus musculus OX=10090 GN=Hpcal1 PE=1 SV=2	40.222	62	11	17	8	193	5.5	22.3	86.9	83.3	92.1	102.4	98.7	95.8	119.1	112.1	109.7
Q9ESN6	Tripartite motif-containing protein 2 OS=Mus musculus OX=10090 GN=Trim2 PE=1 SV=1	40.22	15	8	11	8	744	6.96	81.4	104.6	118.8	119.2	108	99.5	100.8	77	88.8	83.3
Q9Z1Z2	Serine-threonine kinase receptor-associated protein OS=Mus musculus OX=10090 GN=Strap PE=1 SV=2	40.181	31	9	12	9	350	5.12	38.4	88.5	115.8	98.1	90.4	89	104.9	101.3	115.8	96.2
P23492	Purine nucleoside phosphorylase OS=Mus musculus OX=10090 GN=Pnp PE=1 SV=2	40.177	38	8	12	8	289	6.16	32.3	87	84.5	92	124.7	125	129.7	76.9	95.7	84.4
Q6PHZ2	Calcium/calmodulin-dependent protein kinase type II subunit delta OS=Mus musculus OX=10090 GN=Camk2d PE=1 SV=1	40.145	20	7	10	6	499	7.25	56.3	107.8	92.4	111	83.1	104	103.4	115	92.9	90.4
Q99LB7	Sarcosine dehydrogenase, mitochondrial OS=Mus musculus OX=10090 GN=Sardh PE=1 SV=1	40.127	16	11	14	11	919	6.74	101.6	122.6	111.1	121.9	109.3	106.2	110.8	62.8	91	64.3
Q9D880	Mitochondrial import inner membrane translocase subunit TIM50 OS=Mus musculus OX=10090 GN=Timm50 PE=1 SV=1	40.075	22	6	18	6	353	8.13	39.8	54	56.2	55.6	125.2	126.5	98.2	117.5	133.5	133.1
P62270	40S ribosomal protein S18 OS=Mus musculus OX=10090 GN=Rps18 PE=1 SV=3	40.065	37	7	16	7	152	10.99	17.7	175.6	146.9	156.4	80.8	83.9	93.3	54	56.1	53
P62806	Histone H4 OS=Mus musculus OX=10090 GN=Hist1h4a PE=1 SV=2	40.023	47	5	22	5	103	11.36	11.4	159.1	174.3	115.3	39.6	54.8	279.5	26.6	26.1	24.7
P61028	Ras-related protein Rab-8B OS=Mus musculus OX=10090 GN=Rab8b PE=1 SV=1	40.008	38	8	21	3	207	9.07	23.6	128.5	116	120.5	111	106.4	113.9	77.1	64.7	61.9
Q64339	Ubiquitin-like protein ISG15 OS=Mus musculus OX=10090 GN=Isg15 PE=1 SV=4	39.918	48	6	14	6	161	7.9	17.9	84.7	81.5	89.6	80.3	74.5	72.9	178	122.4	116.1
P56391	Cytochrome c oxidase subunit 6B1 OS=Mus musculus OX=10090 GN=Cox6b1 PE=1 SV=2	39.917	70	6	28	6	86	8.72	10.1	149.1	159.3	97.1	98.6	103.5	98.2	74.3	67.8	52
P00493	Hypoxanthine-guanine phosphoribosyltransferase OS=Mus musculus OX=10090 GN=Hprt1 PE=1 SV=3	39.899	42	7	12	7	218	6.68	24.6	90.1	99.6	106.2	110.9	103	95.9	104.8	98.1	91.6
Q9D8T2	Gasdermin-D OS=Mus musculus OX=10090 GN=Gsdmdc1 PE=1 SV=1	39.864	22	10	13	10	487	5.1	53.2	120.4	113.1	123.8	104.4	100.7	106.4	77.2	77.9	76.2
Q80YR5	Scaffold attachment factor B2 OS=Mus musculus OX=10090 GN=Safb2 PE=1 SV=2	39.844	8	6	14	2	991	6.38	111.8	69.1	70.4	72.6	116.3	106.5	109.3	102.2	132.4	121.2
Q62465	Synaptic vesicle membrane protein VAT-1 homolog OS=Mus musculus OX=10090 GN=Vat1 PE=1 SV=3	39.804	27	8	13	8	406	6.37	43.1	101.2	88.2	103.8	111	103.7	111.5	116.2	74.9	89.5
O35451	Cyclic AMP-dependent transcription factor ATF-6 beta OS=Mus musculus OX=10090 GN=Atf6b PE=1 SV=1	39.797	12	7	10	7	699	6.65	76	73.6	75.9	81.7	94.1	93.7	85.8	128.3	130.3	136.5
Q8BUK6	Protein Hook homolog 3 OS=Mus musculus OX=10090 GN=Hook3 PE=1 SV=2	39.795	16	10	13	9	718	5.19	83.2	85.4	87.6	85.8	102.8	103	104.9	108.1	114.7	107.6
O70325	Phospholipid hydroperoxide glutathione peroxidase OS=Mus musculus OX=10090 GN=Gpx4 PE=1 SV=4	39.76	52	10	14	10	197	8.46	22.2	151.4	145.8	155.4	70.6	66.7	72.4	94.1	70.8	72.8
Q60973	Histone-binding protein RBBP7 OS=Mus musculus OX=10090 GN=Rbbp7 PE=1 SV=1	39.739	27	10	14	5	425	5.05	47.8	74.5	76.1	82.3	101.9	109.4	149.3	87	107.8	111.8
P16110	Galectin-3 OS=Mus musculus OX=10090 GN=Lgals3 PE=1 SV=3	39.67	20	6	11	6	264	8.38	27.5	88.8	88.9	86.1	89	79.1	81.9	145.5	128.3	112.4
Q6PGB6	N-alpha-acetyltransferase 50 OS=Mus musculus OX=10090 GN=Naa50 PE=1 SV=1	39.552	55	9	12	9	169	8.81	19.4	142	128.9	146.5	70.6	65.8	76.8	95.9	91.1	82.5
P06797	Cathepsin L1 OS=Mus musculus OX=10090 GN=Ctsl PE=1 SV=2	39.43	25	6	8	6	334	6.83	37.5	66.2	63.4	65.8	79.3	77.2	76.9	197.6	126.4	147.3
P0DP27	Calmodulin-2 OS=Mus musculus OX=10090 GN=Calm2 PE=1 SV=1	39.401	45	6	19	5	149	4.22	16.8	51.2	45.6	47.6	114.4	127.7	168.6	143	102.1	99.9
Q80VJ2	Steroid receptor RNA activator 1 OS=Mus musculus OX=10090 GN=Sra1 PE=1 SV=3	39.369	47	8	16	8	232	6.43	25.5	100.3	87.8	79.3	120.7	148.1	134.9	87.4	74.3	67.1
O35516	Neurogenic locus notch homolog protein 2 OS=Mus musculus OX=10090 GN=Notch2 PE=1 SV=1	39.341	5	9	11	9	2470	5.22	265.1	58.4	63.1	62.2	121.9	119.7	108.7	112.2	134.7	119
Q80X50	Ubiquitin-associated protein 2-like OS=Mus musculus OX=10090 GN=Ubap2l PE=1 SV=1	39.33	12	8	12	8	1107	7.11	116.7	71.2	74.3	75.6	113.2	122.5	136.2	92.1	110.2	104.6
P11214	Tissue-type plasminogen activator OS=Mus musculus OX=10090 GN=Plat PE=1 SV=3	39.248	20	10	12	10	559	8.15	63.1	155.6	153	162.1	81.8	75	72.3	56.8	73.2	70.1
P19123	Troponin C, slow skeletal and cardiac muscles OS=Mus musculus OX=10090 GN=Tnnc1 PE=1 SV=1	39.22	51	6	12	6	161	4.18	18.4	25.2	28.4	29.4	212.8	207.3	200.2	56.9	74.8	64.9
Q91W45	Polyadenylate-binding protein-interacting protein 2B OS=Mus musculus OX=10090 GN=Paip2b PE=1 SV=2	39.213	63	6	13	6	136	4.32	15.5	64.8	74.2	71.7	122.5	130.1	103.1	106.5	111.9	115.2
Q9WV68	Peroxisomal 2,4-dienoyl-CoA reductase OS=Mus musculus OX=10090 GN=Decr2 PE=1 SV=1	39.207	38	9	14	9	292	8.81	31.3	146.4	143.4	150	84.2	83.6	96.6	74.2	61.8	59.8
Q9Z0S1	3'(2'),5'-bisphosphate nucleotidase 1 OS=Mus musculus OX=10090 GN=Bpnt1 PE=1 SV=2	39.192	39	9	13	9	308	5.82	33.2	113.8	101.8	115.3	92.6	86	88.7	117.4	88.5	95.9
Q99PT1	Rho GDP-dissociation inhibitor 1 OS=Mus musculus OX=10090 GN=Arhgdia PE=1 SV=3	39.192	32	6	14	6	204	5.2	23.4	46.3	46.4	50.7	85.7	97.7	121.6	173.6	132.3	145.5
Q9QUR7	Peptidyl-prolyl cis-trans isomerase NIMA-interacting 1 OS=Mus musculus OX=10090 GN=Pin1 PE=1 SV=1	39.123	43	6	12	6	165	8.79	18.4	133.7	123	131.8	81.5	88.1	83.9	93.3	93.2	71.5
P06745	Glucose-6-phosphate isomerase OS=Mus musculus OX=10090 GN=Gpi PE=1 SV=4	39.123	21	10	13	10	558	8.13	62.7	113	113.1	115.3	82.9	83.7	128.8	75.2	101.8	86.2
Q9QXB9	Developmentally-regulated GTP-binding protein 2 OS=Mus musculus OX=10090 GN=Drg2 PE=1 SV=1	39.099	34	11	13	10	364	8.88	40.7	182.2	150.5	169.8	85	83.6	93.3	49.5	48.1	38
Q9DBB8	Trans-1,2-dihydrobenzene-1,2-diol dehydrogenase OS=Mus musculus OX=10090 GN=Dhdh PE=1 SV=1	39.091	28	7	10	7	333	6.44	36.3	120.4	113.3	117.3	96	94.1	90.9	87.9	96	84.1
Q9CR41	Huntingtin-interacting protein K OS=Mus musculus OX=10090 GN=Hypk PE=1 SV=2	39.09	51	7	9	7	129	4.93	14.7	92.6	113.3	117.9	89.1	83	76.1	100	116.6	111.4
P10107	Annexin A1 OS=Mus musculus OX=10090 GN=Anxa1 PE=1 SV=2	39.057	27	8	13	8	346	7.37	38.7	130.8	119.3	130.8	72.3	71.5	90.9	99.7	93.4	91.3
Q9D892	Inosine triphosphate pyrophosphatase OS=Mus musculus OX=10090 GN=Itpa PE=1 SV=2	38.975	52	6	14	6	198	5.87	21.9	87.2	81.8	96.7	108.5	105.6	110.6	118.5	95	96.1
Q9D0S9	Histidine triad nucleotide-binding protein 2, mitochondrial OS=Mus musculus OX=10090 GN=Hint2 PE=1 SV=1	38.972	49	6	12	6	163	9.82	17.3	114.3	106	115.8	85.7	76.4	84.1	135	94	88.6
Q9JIF0	Protein arginine N-methyltransferase 1 OS=Mus musculus OX=10090 GN=Prmt1 PE=1 SV=1	38.904	27	10	14	10	371	5.43	42.4	102.3	106.4	104.8	88.4	85.1	142.2	91	89.5	90.3
Q9ET26	E3 ubiquitin-protein ligase RNF114 OS=Mus musculus OX=10090 GN=Rnf114 PE=1 SV=2	38.892	33	7	14	7	229	7.03	25.7	133.8	124.3	134	90.9	88.9	87	91.3	78.9	70.9
P04925	Major prion protein OS=Mus musculus OX=10090 GN=Prnp PE=1 SV=2	38.839	28	7	14	7	254	9.33	28	116.7	106.7	107.1	76.9	80.9	131.6	96.2	98.5	85.4
O70318	Band 4.1-like protein 2 OS=Mus musculus OX=10090 GN=Epb41l2 PE=1 SV=2	38.829	13	11	14	9	988	5.43	109.9	83.1	92	90.6	103.4	105.5	113	99.4	109.9	103.1
P30933	Seminal vesicle secretory protein 5 OS=Mus musculus OX=10090 GN=Svs5 PE=2 SV=1	38.823	30	2	7	2	122	9.52	13	75.2	73.7	63.8	111.8	115.9	100.4	122.5	130	106.6
P12961	Neuroendocrine protein 7B2 OS=Mus musculus OX=10090 GN=Scg5 PE=1 SV=1	38.818	31	4	11	4	212	5.81	23.9	43.8	44.8	45.6	126.8	133	114.1	112	139.3	140.7
Q8VE47	Ubiquitin-like modifier-activating enzyme 5 OS=Mus musculus OX=10090 GN=Uba5 PE=1 SV=2	38.73	30	8	10	8	403	4.96	44.8	106.9	106.8	112.2	125.4	109	118.4	87.4	70.6	63.3
Q8CI32	BAG family molecular chaperone regulator 5 OS=Mus musculus OX=10090 GN=Bag5 PE=1 SV=1	38.619	24	9	11	9	447	6.05	50.9	126.2	129.1	129.1	94.9	82.8	90.6	93.8	80.2	73.3
Q62507	Cochlin OS=Mus musculus OX=10090 GN=Coch PE=1 SV=2	38.594	22	11	13	11	552	8.44	59.9	122	120.8	128.6	74.1	70.9	66	123.5	97.8	96.4
Q9JHU2	Palmdelphin OS=Mus musculus OX=10090 GN=Palmd PE=1 SV=1	38.554	29	13	26	13	551	5.66	62.7	52.5	61.9	41.8	124.1	129.8	110.2	107	146.9	125.8
P05201	Aspartate aminotransferase, cytoplasmic OS=Mus musculus OX=10090 GN=Got1 PE=1 SV=3	38.549	32	12	13	12	413	7.14	46.2	105.9	90.7	103.1	132.4	131.2	149.7	55.5	81.2	50.2
P35486	Pyruvate dehydrogenase E1 component subunit alpha, somatic form, mitochondrial OS=Mus musculus OX=10090 GN=Pdha1 PE=1 SV=1	38.549	29	10	13	10	390	8.19	43.2	103.4	107.6	107.4	87.4	86	108.3	90.6	107.7	101.6
Q6ZWM4	U6 snRNA-associated Sm-like protein LSm8 OS=Mus musculus OX=10090 GN=Lsm8 PE=1 SV=3	38.394	89	6	17	6	96	4.48	10.4	133.1	191.2	204.1	58.7	64.2	61.6	61.8	66.5	58.8
P09036	Serine protease inhibitor Kazal-type 1 OS=Mus musculus OX=10090 GN=Spink1 PE=1 SV=1	38.389	56	4	30	4	80	8	8.5	25.9	24.9	27.8	74.3	77.8	53.9	185	191.4	239
Q91W90	Thioredoxin domain-containing protein 5 OS=Mus musculus OX=10090 GN=Txndc5 PE=1 SV=2	38.205	25	8	13	8	417	5.78	46.4	55.2	63.2	62.2	97.5	97.1	106.1	121.2	145.5	152
Q64458	Cytochrome P450 2C29 OS=Mus musculus OX=10090 GN=Cyp2c29 PE=1 SV=2	38.116	18	10	15	7	490	8.29	55.7	88.5	79.3	90	123.4	112.3	108.7	99.9	100.9	97.1
P55104	Inhibin beta C chain OS=Mus musculus OX=10090 GN=Inhbc PE=2 SV=2	38.107	30	11	17	11	352	8.12	39.4	93	86	89	102.6	96.2	95.4	131	102.3	104.4
Q3UV17	Keratin, type II cytoskeletal 2 oral OS=Mus musculus OX=10090 GN=Krt76 PE=1 SV=1	38.075	9	7	24	1	594	8.43	62.8	42.9	62.3	81.7	143.7	183.6	176.2	89.1	51.2	69.3
P08032	Spectrin alpha chain, erythrocytic 1 OS=Mus musculus OX=10090 GN=Spta1 PE=1 SV=3	38.049	6	11	15	9	2415	5.03	279.7	61.9	69.8	67.2	110.9	109.9	126.3	114.1	119.5	120.1
Q61187	Tumor susceptibility gene 101 protein OS=Mus musculus OX=10090 GN=Tsg101 PE=1 SV=2	38.047	23	7	10	7	391	6.71	44.1	116.5	127.8	132.3	87.2	100.9	96.1	86.4	82.2	70.5
O35386	Phytanoyl-CoA dioxygenase, peroxisomal OS=Mus musculus OX=10090 GN=Phyh PE=1 SV=1	38.012	28	9	14	9	338	7.53	38.6	137.9	133.1	146.2	84.8	88.9	83.4	69.2	86.8	69.8
Q9D1F4	Proline-rich AKT1 substrate 1 OS=Mus musculus OX=10090 GN=Akt1s1 PE=1 SV=1	38.012	30	7	13	7	257	4.72	27.5	40.6	68.1	44.9	95.6	97.9	99.9	100.7	225.3	126.9
Q60716	Prolyl 4-hydroxylase subunit alpha-2 OS=Mus musculus OX=10090 GN=P4ha2 PE=1 SV=1	38.007	20	9	10	9	537	5.8	61	53.6	57	58.7	153.8	145.1	150.4	76.5	103.8	101.3
Q6R0H7	Guanine nucleotide-binding protein G(s) subunit alpha isoforms XLas OS=Mus musculus OX=10090 GN=Gnas PE=1 SV=1	37.954	11	11	12	10	1133	4.81	121.4	131.8	122.9	136.4	93.8	92.5	98.3	82.8	74.4	66.9
Q61411	GTPase HRas OS=Mus musculus OX=10090 GN=Hras PE=1 SV=2	37.911	49	7	10	2	189	5.31	21.3	81.3	72.5	73.4	131.4	133.4	135.1	95.7	87.5	89.8
Q9CS42	Ribose-phosphate pyrophosphokinase 2 OS=Mus musculus OX=10090 GN=Prps2 PE=1 SV=4	37.91	32	8	12	3	318	6.61	34.8	75.5	83.5	93.1	112.9	141.9	145.6	86.3	75.2	85.9
Q9EQX0	Appetite-regulating hormone OS=Mus musculus OX=10090 GN=Ghrl PE=1 SV=1	37.779	48	5	11	5	117	5.52	13.2	20.6	21.9	24.6	130.4	133.3	108.2	134.3	155.8	170.9
Q05144	Ras-related C3 botulinum toxin substrate 2 OS=Mus musculus OX=10090 GN=Rac2 PE=1 SV=1	37.764	36	6	18	2	192	7.61	21.4	151.2	148.6	148.5	95.2	96.7	122.2	42.8	50.6	44.2
Q8C878	NEDD8-activating enzyme E1 catalytic subunit OS=Mus musculus OX=10090 GN=Uba3 PE=1 SV=2	37.748	22	7	11	7	462	5.45	51.7	112.6	109.7	118	98.9	88	92.9	120.7	75.1	84.2
O70209	PDZ and LIM domain protein 3 OS=Mus musculus OX=10090 GN=Pdlim3 PE=1 SV=1	37.682	38	9	15	9	316	7.91	34.3	103.8	95.7	99.8	112.4	115.3	117.9	93	85.4	76.7
Q9ES46	Beta-parvin OS=Mus musculus OX=10090 GN=Parvb PE=1 SV=1	37.68	26	7	15	5	365	6.33	41.6	95.6	97.3	99.8	107	109.6	116.2	103.2	84.2	87.2
Q99NH2	Partitioning defective 3 homolog OS=Mus musculus OX=10090 GN=Pard3 PE=1 SV=2	37.676	9	10	12	10	1333	7.94	149	114.8	115.7	111.1	101.3	103.9	119.3	84.8	80.5	68.6
Q5SUF2	Luc7-like protein 3 OS=Mus musculus OX=10090 GN=Luc7l3 PE=1 SV=1	37.673	26	10	11	10	432	9.77	51.4	116.4	114.6	108.7	95	94.7	89.2	96.8	93.6	91
Q60590	Alpha-1-acid glycoprotein 1 OS=Mus musculus OX=10090 GN=Orm1 PE=1 SV=1	37.673	29	5	20	3	207	5.85	23.9	48.3	49.9	53.2	77	77.3	78	164.2	133.1	219
P58774	Tropomyosin beta chain OS=Mus musculus OX=10090 GN=Tpm2 PE=1 SV=1	37.646	33	10	14	5	284	4.7	32.8	71.6	73.1	68.9	120.3	119.8	115.3	120	108.5	102.6
Q8R3Q6	Coiled-coil domain-containing protein 58 OS=Mus musculus OX=10090 GN=Ccdc58 PE=1 SV=1	37.643	42	5	11	5	144	8.16	16.7	39.4	37.6	38.7	82.7	83.7	75.9	220.4	165.1	156.2
P54227	Stathmin OS=Mus musculus OX=10090 GN=Stmn1 PE=1 SV=2	37.607	46	8	13	8	149	5.97	17.3	91.3	89.6	76.7	100.7	105.8	106.1	117.1	116.6	96.1
P13745	Glutathione S-transferase A1 OS=Mus musculus OX=10090 GN=Gsta1 PE=1 SV=2	37.592	34	7	12	4	223	8.98	25.6	191.5	160.5	194.9	76.1	77.6	73.8	44.6	46.1	34.8
Q9EQU5	Protein SET OS=Mus musculus OX=10090 GN=Set PE=1 SV=1	37.503	26	6	12	6	289	4.32	33.4	68	84.8	79.6	91.5	87.6	190.6	90	98.9	109
Q3TKY6	Peptidyl-prolyl cis-trans isomerase CWC27 homolog OS=Mus musculus OX=10090 GN=Cwc27 PE=1 SV=1	37.469	29	9	15	9	469	5.53	53.5	87.4	103.2	74.5	111.4	109.1	109.1	108.3	107	90
P62317	Small nuclear ribonucleoprotein Sm D2 OS=Mus musculus OX=10090 GN=Snrpd2 PE=1 SV=1	37.429	56	6	19	6	118	9.91	13.5	141.8	132.1	133.4	85.4	103.1	120.6	64.1	64.5	55.1
Q8K1Z0	Ubiquinone biosynthesis protein COQ9, mitochondrial OS=Mus musculus OX=10090 GN=Coq9 PE=1 SV=1	37.41	28	7	9	7	313	5.92	35.1	75.7	68.9	80.7	109.2	100.9	93	121.9	129.1	120.4
P13597	Intercellular adhesion molecule 1 OS=Mus musculus OX=10090 GN=Icam1 PE=1 SV=1	37.395	19	9	12	9	537	6.13	58.8	89	81.5	81.9	105.4	138	110.3	91.3	94.5	108
O08749	Dihydrolipoyl dehydrogenase, mitochondrial OS=Mus musculus OX=10090 GN=Dld PE=1 SV=2	37.322	23	9	14	9	509	7.9	54.2	117.8	111.1	117.8	94	98.5	104.1	83.1	87.3	86.4
O55123	Stromelysin-2 OS=Mus musculus OX=10090 GN=Mmp10 PE=2 SV=1	37.287	22	10	12	4	476	6.37	53.9	137.4	144.9	146.3	81	92.1	94.6	78	65.7	59.9
Q7TNE3	Sperm-associated antigen 7 OS=Mus musculus OX=10090 GN=Spag7 PE=1 SV=1	37.275	37	7	10	7	227	7.43	25.9	98	98.1	93.2	104.3	101.6	94.2	99.3	106.3	105
Q9R078	5'-AMP-activated protein kinase subunit beta-1 OS=Mus musculus OX=10090 GN=Prkab1 PE=1 SV=2	37.222	34	7	10	7	270	6.23	30.3	72.6	77.9	80.3	115	107.6	99.6	117.9	113.3	115.8
P47963	60S ribosomal protein L13 OS=Mus musculus OX=10090 GN=Rpl13 PE=1 SV=3	37.172	36	9	14	9	211	11.55	24.3	96.3	87.6	78.8	115.1	140.6	155	85.2	72.5	68.9
Q9QZX7	Serine racemase OS=Mus musculus OX=10090 GN=Srr PE=1 SV=1	37.081	29	7	10	7	339	6.02	36.3	91	102.6	96.8	117.2	104.7	113.2	107.6	83.8	83
Q03350	Thrombospondin-2 OS=Mus musculus OX=10090 GN=Thbs2 PE=1 SV=2	37.047	7	5	12	4	1172	4.82	129.8	95.9	98.1	95.5	99.5	92.2	100.1	112.6	109	97
Q8VCH8	UBX domain-containing protein 4 OS=Mus musculus OX=10090 GN=Ubxn4 PE=1 SV=1	37.04	18	8	13	8	506	6.61	56.4	140.3	154.4	147.5	72.9	80	78.3	76.3	78.4	72
Q9EPL8	Importin-7 OS=Mus musculus OX=10090 GN=Ipo7 PE=1 SV=2	37.033	13	11	13	11	1038	4.82	119.4	111	129.9	123.5	91.7	79.7	119.5	92.8	71.3	80.6
O08715	A-kinase anchor protein 1, mitochondrial OS=Mus musculus OX=10090 GN=Akap1 PE=1 SV=4	36.979	15	9	10	9	857	5.02	92.1	47.1	54.1	57.8	124.7	124.6	108.3	108.8	148.4	126.3
Q9Z1N5	Spliceosome RNA helicase Ddx39b OS=Mus musculus OX=10090 GN=Ddx39b PE=1 SV=1	36.976	25	10	14	4	428	5.67	49	110.7	112.6	121.6	77.5	71.3	218.4	65.4	62.4	60
Q8R0A0	General transcription factor IIF subunit 2 OS=Mus musculus OX=10090 GN=Gtf2f2 PE=1 SV=1	36.935	54	14	14	14	249	9.22	28.4	150.3	138.3	151.7	80.2	84.4	80.2	72.4	71.4	71.1
O35660	Glutathione S-transferase Mu 6 OS=Mus musculus OX=10090 GN=Gstm6 PE=1 SV=4	36.926	42	8	20	5	218	6.24	25.6	88.7	92.2	96.3	122.1	113	106.9	107.4	88	85.4
P35917	Vascular endothelial growth factor receptor 3 OS=Mus musculus OX=10090 GN=Flt4 PE=1 SV=1	36.924	9	8	9	7	1363	6.27	152.9	85.3	87.6	89.4	105.5	92.9	97.3	104.8	115.2	122.1
Q9QXD1	Peroxisomal acyl-coenzyme A oxidase 2 OS=Mus musculus OX=10090 GN=Acox2 PE=1 SV=2	36.861	17	12	13	12	681	7.46	76.8	93.3	89.4	103.8	108.9	103	114	102.1	94.1	91.4
Q3UZZ6	Sulfotransferase 1 family member D1 OS=Mus musculus OX=10090 GN=Sult1d1 PE=1 SV=1	36.858	24	8	18	8	295	5.76	35.1	74	71.4	81.7	99.6	93.6	82.7	134.4	122.6	140
O08915	AH receptor-interacting protein OS=Mus musculus OX=10090 GN=Aip PE=1 SV=1	36.846	32	8	12	8	330	6.4	37.6	66.2	64.7	65.2	106.1	111.9	108.1	124.2	124.2	129.4
O35387	HCLS1-associated protein X-1 OS=Mus musculus OX=10090 GN=Hax1 PE=1 SV=1	36.812	33	7	12	7	280	4.91	31.6	50.9	51.8	53.2	143.3	153.8	138.4	100.7	108.3	99.7
P55096	ATP-binding cassette sub-family D member 3 OS=Mus musculus OX=10090 GN=Abcd3 PE=1 SV=2	36.797	15	7	9	7	659	9.26	75.4	75.2	77.9	74.5	134.3	123.1	125.5	102.3	95	92.4
A2AQ07	Tubulin beta-1 chain OS=Mus musculus OX=10090 GN=Tubb1 PE=1 SV=1	36.686	16	6	16	3	451	5.07	50.4	94.5	99.2	102.8	109.4	120.9	132.2	77.1	83.5	80.3
P25911	Tyrosine-protein kinase Lyn OS=Mus musculus OX=10090 GN=Lyn PE=1 SV=4	36.681	23	11	13	8	512	7.15	58.8	153.2	149.7	160.4	82.1	83.9	101.4	56.4	60	52.8
Q62469	Integrin alpha-2 OS=Mus musculus OX=10090 GN=Itga2 PE=1 SV=2	36.613	11	9	10	9	1178	5.21	128.9	100.4	98.4	96.8	98.4	100.5	104.1	95.2	107.7	98.4
P01671	Ig kappa chain V-III region PC 7175 OS=Mus musculus OX=10090 PE=1 SV=1	36.509	54	3	11	2	111	7.37	12	60.9	55.5	76.1	133.6	137.7	106.6	115.6	115	99
O70435	Proteasome subunit alpha type-3 OS=Mus musculus OX=10090 GN=Psma3 PE=1 SV=3	36.419	34	10	13	10	255	5.44	28.4	82.9	84.8	85	96.2	101.4	122.8	107.8	109.6	109.5
P27659	60S ribosomal protein L3 OS=Mus musculus OX=10090 GN=Rpl3 PE=1 SV=3	36.37	30	11	13	11	403	10.21	46.1	89.4	88.6	70.9	117.4	127.7	150.5	93.3	84.1	78.2
Q02788	Collagen alpha-2(VI) chain OS=Mus musculus OX=10090 GN=Col6a2 PE=1 SV=3	36.341	11	9	10	9	1034	6.42	110.3	61.3	64.4	51.1	92	80.7	121	100.9	175.8	152.8
Q99MR8	Methylcrotonoyl-CoA carboxylase subunit alpha, mitochondrial OS=Mus musculus OX=10090 GN=Mccc1 PE=1 SV=2	36.31	16	9	9	9	717	7.83	79.3	115.7	111.8	120.1	112	106.1	114.2	78.3	64.3	77.6
P68181	cAMP-dependent protein kinase catalytic subunit beta OS=Mus musculus OX=10090 GN=Prkacb PE=1 SV=2	36.292	28	10	14	4	351	8.56	40.7	126.3	116	126.5	114.6	123.4	108.1	69.2	60.2	55.6
Q9D0M5	Dynein light chain 2, cytoplasmic OS=Mus musculus OX=10090 GN=Dynll2 PE=1 SV=1	36.215	57	4	14	2	89	7.37	10.3	40.7	45	44.6	49.4	46.6	48	319.8	104.5	201.2
Q99L27	GMP reductase 2 OS=Mus musculus OX=10090 GN=Gmpr2 PE=1 SV=2	36.176	34	11	14	9	348	7.44	38	189.7	172.4	189.3	63.7	63.9	68.3	58.2	52.7	41.8
P49222	Erythrocyte membrane protein band 4.2 OS=Mus musculus OX=10090 GN=Epb42 PE=1 SV=3	36.099	16	10	12	9	691	7.31	76.7	142.1	139.8	150	83.2	90.4	80.1	73.6	73.4	67.4
P05367	Serum amyloid A-2 protein OS=Mus musculus OX=10090 GN=Saa2 PE=1 SV=1	36.051	43	5	14	3	122	6.93	13.6	56.5	60.1	63.2	112.2	124.4	107.2	98.8	140.3	137.2
Q6P5F6	Zinc transporter ZIP10 OS=Mus musculus OX=10090 GN=Slc39a10 PE=1 SV=1	36.037	8	6	12	6	833	6.71	94.3	57.3	75.2	38.5	104.7	193.2	206.3	66.1	79.4	79.2
Q9CQW2	ADP-ribosylation factor-like protein 8B OS=Mus musculus OX=10090 GN=Arl8b PE=1 SV=1	36.023	48	8	16	2	186	8.43	21.5	162.1	155.5	164.5	67.6	71.3	91.7	64.5	63.7	59.1
Q9CR36	Gastrokine-1 OS=Mus musculus OX=10090 GN=Gkn1 PE=2 SV=2	35.961	32	5	15	5	201	6.52	21.9	26.5	28.7	30.2	83.6	72.1	62.9	213	197.4	185.5
Q61468	Mesothelin OS=Mus musculus OX=10090 GN=Msln PE=1 SV=1	35.943	19	10	11	10	625	7.59	69.4	94.6	93.1	97.4	97.6	97.3	100.5	111.4	100.8	107.3
P19536	Cytochrome c oxidase subunit 5B, mitochondrial OS=Mus musculus OX=10090 GN=Cox5b PE=1 SV=1	35.936	38	5	15	5	128	8.38	13.8	106.9	97.4	99	83	88.2	86.2	102	118	119.2
P62075	Mitochondrial import inner membrane translocase subunit Tim13 OS=Mus musculus OX=10090 GN=Timm13 PE=1 SV=1	35.918	48	4	10	4	95	8.18	10.5	103.4	95.9	104.1	95.3	95.9	101.4	105.9	96.5	101.7
P70336	Rho-associated protein kinase 2 OS=Mus musculus OX=10090 GN=Rock2 PE=1 SV=1	35.825	10	11	15	7	1388	5.99	160.5	92.1	102	97.2	96.6	95.6	105.6	85.7	114.7	110.4
P46460	Vesicle-fusing ATPase OS=Mus musculus OX=10090 GN=Nsf PE=1 SV=2	35.767	17	13	14	12	744	6.95	82.6	113.1	107.1	126.7	105.1	102.3	120	71.6	79	75.1
Q71FD5	E3 ubiquitin-protein ligase ZNRF2 OS=Mus musculus OX=10090 GN=Znrf2 PE=1 SV=1	35.744	29	6	8	6	238	6.76	23.7	61.8	68.2	67.1	122.5	122.3	118.3	111.4	117.6	110.9
Q9DD06	Retinoic acid receptor responder protein 2 OS=Mus musculus OX=10090 GN=Rarres2 PE=1 SV=1	35.692	37	5	24	5	162	9.2	18.3	157.9	128.6	148.3	87.3	85.2	90	66.5	72.3	63.9
Q04750	DNA topoisomerase 1 OS=Mus musculus OX=10090 GN=Top1 PE=1 SV=2	35.688	16	13	14	13	767	9.33	90.8	121.7	129	135.6	111.7	114.7	136.6	51.8	51	47.9
Q9D711	Pirin OS=Mus musculus OX=10090 GN=Pir PE=1 SV=1	35.68	33	10	14	10	290	7.11	32	118.5	113.7	120.4	85.5	86.7	90.2	102.7	98.8	83.6
Q60972	Histone-binding protein RBBP4 OS=Mus musculus OX=10090 GN=Rbbp4 PE=1 SV=5	35.583	22	8	12	3	425	4.89	47.6	61.4	84.6	75.7	89.7	89.1	202.7	83.8	107.6	105.4
Q9DD18	D-aminoacyl-tRNA deacylase 1 OS=Mus musculus OX=10090 GN=Dtd1 PE=1 SV=2	35.548	30	6	10	6	209	7.87	23.4	222.6	206.4	213.4	47.6	45.5	49.7	39.1	43.8	32
Q99J77	Sialic acid synthase OS=Mus musculus OX=10090 GN=Nans PE=1 SV=1	35.525	33	9	14	9	359	7.06	40	204	176.6	203.5	52.3	51.1	57.8	55	58.3	41.4
O35639	Annexin A3 OS=Mus musculus OX=10090 GN=Anxa3 PE=1 SV=4	35.461	32	9	10	8	323	5.76	36.4	99.4	94.7	106.1	100.2	100.1	111.3	98.9	94.3	95.1
P31725	Protein S100-A9 OS=Mus musculus OX=10090 GN=S100a9 PE=1 SV=3	35.417	45	6	12	6	113	7.17	13	136.5	112.7	127.2	92.9	85.1	99.5	83.5	88.5	74.1
P18406	Protein CYR61 OS=Mus musculus OX=10090 GN=Cyr61 PE=1 SV=1	35.38	24	7	11	7	379	8.12	41.7	125.4	115.5	116.4	104.1	100.7	86	72.3	89.5	90
Q9D0I8	mRNA turnover protein 4 homolog OS=Mus musculus OX=10090 GN=Mrto4 PE=1 SV=1	35.257	38	9	13	9	239	8.54	27.5	132.9	128	125.4	113.1	109.6	118.5	56.3	62.8	53.4
P51670	C-C motif chemokine 9 OS=Mus musculus OX=10090 GN=Ccl9 PE=1 SV=1	35.191	34	7	19	7	122	8.73	13.9	168.8	131.3	143.6	100.8	106	130.4	59.1	33.6	26.3
Q9CXI5	Mesencephalic astrocyte-derived neurotrophic factor OS=Mus musculus OX=10090 GN=Manf PE=1 SV=1	35.118	37	7	18	7	179	8.07	20.4	148.2	133.5	144.5	61.6	60.5	58.4	113.7	89.8	89.7
Q6A4J8	Ubiquitin carboxyl-terminal hydrolase 7 OS=Mus musculus OX=10090 GN=Usp7 PE=1 SV=1	35.114	11	11	11	11	1103	5.5	128.4	101.5	104.3	108	117.6	122.4	138.8	75.3	66	66.3
Q9DAS9	Guanine nucleotide-binding protein G(I)/G(S)/G(O) subunit gamma-12 OS=Mus musculus OX=10090 GN=Gng12 PE=1 SV=3	35.07	67	4	13	4	72	8.97	8	119.1	113.1	106.9	82.9	80.6	65.6	130.6	107.5	93.8
P32883	GTPase KRas OS=Mus musculus OX=10090 GN=Kras PE=1 SV=1	35.069	39	5	9	1	189	6.77	21.6	178.9	163.6	173.4	42.7	47.4	26.8	87.8	97.4	82
P28825	Meprin A subunit alpha OS=Mus musculus OX=10090 GN=Mep1a PE=1 SV=4	35.052	7	3	15	3	747	6.24	84.2	32.3	30.8	36.9	131.3	125.5	110.4	128.3	149.4	155.2
P46467	Vacuolar protein sorting-associated protein 4B OS=Mus musculus OX=10090 GN=Vps4b PE=1 SV=2	35.027	27	11	13	8	444	7.11	49.4	162.8	164.9	177	80.3	76.9	79.1	54.1	56	48.9
Q9JLQ0	CD2-associated protein OS=Mus musculus OX=10090 GN=Cd2ap PE=1 SV=3	35.014	17	10	11	10	637	6.38	70.4	52.9	58.7	61.1	108.9	127.4	117.6	102	139.6	131.8
P57784	U2 small nuclear ribonucleoprotein A' OS=Mus musculus OX=10090 GN=Snrpa1 PE=1 SV=2	34.915	36	8	10	8	255	8.62	28.3	131.3	122.5	137.8	86.8	85.9	97.7	80.3	80.8	76.9
P46414	Cyclin-dependent kinase inhibitor 1B OS=Mus musculus OX=10090 GN=Cdkn1b PE=1 SV=2	34.862	46	6	10	6	197	7.02	22.2	57.8	63.9	48.2	117.1	117	111.3	111.1	141.2	132.4
P20801	Troponin C, skeletal muscle OS=Mus musculus OX=10090 GN=Tnnc2 PE=1 SV=2	34.804	49	7	11	6	160	4.2	18.1	48	47.6	44.8	143	138.1	133.1	113.4	114.9	117.2
Q11136	Xaa-Pro dipeptidase OS=Mus musculus OX=10090 GN=Pepd PE=1 SV=3	34.781	21	9	10	9	493	5.78	55	106.3	115	117.3	102.8	96.3	113.8	87.5	84.9	76.1
Q711T7	Glutamine-dependent NAD(+) synthetase OS=Mus musculus OX=10090 GN=Nadsyn1 PE=1 SV=1	34.773	15	8	13	8	725	6.49	81.6	127.3	129.1	134.4	89.2	95.1	86.2	83.4	78.8	76.5
P08249	Malate dehydrogenase, mitochondrial OS=Mus musculus OX=10090 GN=Mdh2 PE=1 SV=3	34.653	28	8	11	8	338	8.68	35.6	148.1	135.9	142.2	66.3	76.5	183.5	50.2	54.7	42.7
P63321	Ras-related protein Ral-A OS=Mus musculus OX=10090 GN=Rala PE=1 SV=1	34.598	39	6	11	4	206	7.11	23.5	131.9	122.6	136.6	92.2	94.2	85.2	90.2	76	71.1
Q9D1J1	Adaptin ear-binding coat-associated protein 2 OS=Mus musculus OX=10090 GN=Necap2 PE=1 SV=1	34.551	35	6	14	6	266	7.94	28.6	67.4	70.3	71.5	130.2	120.2	148.4	118.2	89.1	84.8
Q8VC97	Beta-ureidopropionase OS=Mus musculus OX=10090 GN=Upb1 PE=1 SV=1	34.512	31	9	11	9	393	6.79	43.9	130.7	134.5	137.6	105.2	96.2	100.9	63.5	70.2	61.1
Q9ERR7	Selenoprotein F OS=Mus musculus OX=10090 GN=Selenof PE=1 SV=3	34.501	30	4	13	4	162	5.35	17.8	55.6	56	55.2	137.6	126.5	102.4	122.1	120.4	124.3
P70398	Probable ubiquitin carboxyl-terminal hydrolase FAF-X OS=Mus musculus OX=10090 GN=Usp9x PE=1 SV=2	34.497	5	12	12	12	2559	5.87	290.5	97.8	106	102.3	102.2	105.5	122.6	97.8	79.9	85.9
P24668	Cation-dependent mannose-6-phosphate receptor OS=Mus musculus OX=10090 GN=M6pr PE=1 SV=1	34.493	29	7	10	7	278	5.39	31.2	104	106.7	93.6	96.9	120.7	108.3	88	89.8	92
Q9D826	Peroxisomal sarcosine oxidase OS=Mus musculus OX=10090 GN=Pipox PE=1 SV=1	34.478	33	11	11	11	390	7.55	43.8	176.8	176	187	67.1	69.5	77.1	49.2	52.1	45.3
Q9WTP7	GTP:AMP phosphotransferase AK3, mitochondrial OS=Mus musculus OX=10090 GN=Ak3 PE=1 SV=3	34.466	48	10	11	10	227	8.84	25.4	154.1	135	165.4	89.6	87.1	89.4	63.3	61.5	54.7
Q9DCM0	Persulfide dioxygenase ETHE1, mitochondrial OS=Mus musculus OX=10090 GN=Ethe1 PE=1 SV=2	34.394	29	7	11	7	254	7.23	27.7	78.5	80.3	88.9	116.9	112.7	117	102.6	103.1	99.9
P22005	Proenkephalin-A OS=Mus musculus OX=10090 GN=Penk PE=1 SV=2	34.388	25	7	10	7	268	5.68	31	70.7	71.1	71.7	117.4	115.7	110.2	109.5	113.1	120.5
Q9CQI6	Coactosin-like protein OS=Mus musculus OX=10090 GN=Cotl1 PE=1 SV=3	34.323	48	6	16	6	142	5.4	15.9	32.8	31.9	33.6	71.7	64.4	66.7	232.8	178.9	187.3
Q02013	Aquaporin-1 OS=Mus musculus OX=10090 GN=Aqp1 PE=1 SV=3	34.314	17	4	13	4	269	7.43	28.8	151.7	134.7	131	58.4	77.5	68.1	81.9	112.3	84.4
O54988	STE20-like serine/threonine-protein kinase OS=Mus musculus OX=10090 GN=Slk PE=1 SV=2	34.298	11	10	10	9	1233	5.14	141.4	63.5	66.4	66.2	100.7	110.7	110.1	103.5	139	140
Q569Z6	Thyroid hormone receptor-associated protein 3 OS=Mus musculus OX=10090 GN=Thrap3 PE=1 SV=1	34.289	11	10	12	10	951	10.17	108.1	58.9	58	61.1	99.8	116	109.4	111.7	142.3	142.7
P01654	Ig kappa chain V-III region PC 2880/PC 1229 OS=Mus musculus OX=10090 PE=1 SV=1	34.28	43	3	15	2	111	5.34	12	78.2	69.5	72.5	105.5	101.8	100.4	91.4	142.1	138.6
P15508	Spectrin beta chain, erythrocytic OS=Mus musculus OX=10090 GN=Sptb PE=1 SV=4	34.246	6	12	13	8	2128	5.33	245.1	73.8	83.1	83.9	111.7	114.7	118.6	101.3	111.1	101.9
Q64FW2	All-trans-retinol 13,14-reductase OS=Mus musculus OX=10090 GN=Retsat PE=1 SV=3	34.237	13	8	14	8	609	8.95	67.3	76.9	72.8	78.3	130.5	131	117.5	97.1	102.1	93.8
Q9DBC3	Cap-specific mRNA (nucleoside-2'-O-)-methyltransferase 1 OS=Mus musculus OX=10090 GN=Cmtr1 PE=1 SV=1	34.222	14	11	13	11	837	7.27	95.6	137	149.8	155.5	74.2	77.7	85	86.2	70.3	64.4
Q6P9R2	Serine/threonine-protein kinase OSR1 OS=Mus musculus OX=10090 GN=Oxsr1 PE=1 SV=1	34.213	22	10	13	10	527	6.43	58.2	137.4	143.8	149.5	89.6	81.9	93.5	67.7	72.9	63.9
Q9D820	Prolyl-tRNA synthetase associated domain-containing protein 1 OS=Mus musculus OX=10090 GN=Prorsd1 PE=1 SV=1	34.198	56	7	9	7	169	6.14	18.9	69	80.7	85	90.7	83.1	115	112.2	138.4	125.9
Q91XV3	Brain acid soluble protein 1 OS=Mus musculus OX=10090 GN=Basp1 PE=1 SV=3	34.165	52	7	7	7	226	4.51	22.1	92.3	89.7	90.8	102.9	110.9	89.2	99.9	109.2	115.2
Q8BH43	Wiskott-Aldrich syndrome protein family member 2 OS=Mus musculus OX=10090 GN=Wasf2 PE=1 SV=1	34.16	16	9	17	9	497	5.53	54	63.9	64.1	68.6	100.6	105.2	100.9	106.6	151.1	139
Q8C5W0	Calmin OS=Mus musculus OX=10090 GN=Clmn PE=1 SV=2	34.155	12	12	13	11	1052	5.03	117.2	65.6	75.7	73.3	127.1	125.7	122.4	104.4	105.7	100.2
O89051	Integral membrane protein 2B OS=Mus musculus OX=10090 GN=Itm2b PE=1 SV=1	34.112	23	5	12	5	266	5.3	30.2	65.6	67.8	65.6	126.6	139.6	105.7	102	111.1	115.9
Q9DCT2	NADH dehydrogenase [ubiquinone] iron-sulfur protein 3, mitochondrial OS=Mus musculus OX=10090 GN=Ndufs3 PE=1 SV=2	34.105	33	8	8	8	263	7.17	30.1	95.8	90.4	99.4	93.5	100.5	116.2	92	105.8	106.3
P30999	Catenin delta-1 OS=Mus musculus OX=10090 GN=Ctnnd1 PE=1 SV=2	34.088	11	8	14	8	938	6.87	104.9	77.1	86.9	79.6	118	123.1	139.4	88.7	95.7	91.6
P45376	Aldose reductase OS=Mus musculus OX=10090 GN=Akr1b1 PE=1 SV=3	33.993	24	7	9	7	316	7.18	35.7	154.8	142	144.7	64.2	71.3	85.8	82.6	80.8	73.8
Q0GNC1	Inverted formin-2 OS=Mus musculus OX=10090 GN=Inf2 PE=1 SV=1	33.971	8	8	10	8	1273	5.21	138.5	77.5	80.6	76.2	112	105.5	138	88.2	111.7	110.3
G5E870	E3 ubiquitin-protein ligase TRIP12 OS=Mus musculus OX=10090 GN=Trip12 PE=1 SV=1	33.949	7	10	13	10	2025	8.35	224	95	103.2	100	100	96.7	102.3	108.2	93.9	100.7
G5E829	Plasma membrane calcium-transporting ATPase 1 OS=Mus musculus OX=10090 GN=Atp2b1 PE=1 SV=1	33.847	12	9	9	4	1220	5.91	134.7	66.6	79.2	74.9	139.7	146.5	134.6	82.7	90.9	84.9
Q921X9	Protein disulfide-isomerase A5 OS=Mus musculus OX=10090 GN=Pdia5 PE=1 SV=1	33.836	18	8	10	8	517	7.5	59.2	180.9	160.9	175.7	75.3	75.5	92.1	47	50.1	42.5
Q6A028	Switch-associated protein 70 OS=Mus musculus OX=10090 GN=Swap70 PE=1 SV=2	33.833	15	8	9	8	585	6.05	69	108.9	103.4	118.2	105.1	114.6	127	77.1	75.8	70.1
O35295	Transcriptional activator protein Pur-beta OS=Mus musculus OX=10090 GN=Purb PE=1 SV=3	33.818	27	5	8	5	324	5.43	33.9	139	142	143.9	100	87.3	90	69	66.6	62.3
Q8BIQ5	Cleavage stimulation factor subunit 2 OS=Mus musculus OX=10090 GN=Cstf2 PE=1 SV=2	33.814	22	9	11	9	580	6.83	61.3	55.7	63.6	60.7	119.4	120.4	126	110.5	121.9	121.9
P02816	Prolactin-inducible protein homolog OS=Mus musculus OX=10090 GN=Pip PE=2 SV=3	33.812	44	5	15	5	146	4.78	16.8	62.6	63.7	61.3	90.2	101.6	105.5	129.7	131.5	153.9
Q9ESE1	Lipopolysaccharide-responsive and beige-like anchor protein OS=Mus musculus OX=10090 GN=Lrba PE=1 SV=1	33.812	5	12	12	12	2856	5.69	316.9	87.2	92.5	102.8	108.8	100.2	103.9	107.7	100.2	96.8
Q91VU6	DDB1- and CUL4-associated factor 11 OS=Mus musculus OX=10090 GN=Dcaf11 PE=1 SV=1	33.801	15	7	9	7	549	6.44	62	113	110.9	111.8	148.9	125.4	133.9	53.5	50.8	51.8
Q9CR29	Coiled-coil domain-containing protein 43 OS=Mus musculus OX=10090 GN=Ccdc43 PE=1 SV=1	33.771	37	8	10	8	222	4.97	25	48.4	53.1	44.9	89.6	113.1	156.5	119.4	141.2	133.9
Q9JHY3	WAP four-disulfide core domain protein 12 OS=Mus musculus OX=10090 GN=Wfdc12 PE=2 SV=1	33.739	54	3	12	3	85	4.72	9.6	15.3	16.9	18.6	73.7	92	67.7	160.9	230.6	224.1
Q9CZW5	Mitochondrial import receptor subunit TOM70 OS=Mus musculus OX=10090 GN=Tomm70 PE=1 SV=2	33.736	18	11	14	11	611	7.53	67.5	97.4	92.2	102.3	104.5	102.5	112.7	97.8	93	97.5
Q9Z0R4	Intersectin-1 OS=Mus musculus OX=10090 GN=Itsn1 PE=1 SV=2	33.658	8	14	15	14	1714	7.91	194.2	87	110.9	91.3	113.8	113.4	118.6	81.7	96.2	87.1
Q8R0Z6	Angiopoietin-related protein 6 OS=Mus musculus OX=10090 GN=Angptl6 PE=2 SV=1	33.626	29	11	13	11	457	9	51.1	108	113.7	113.7	127.8	132.9	120.8	53.6	67	62.6
Q8BHL8	Proteasome inhibitor PI31 subunit OS=Mus musculus OX=10090 GN=Psmf1 PE=1 SV=1	33.603	37	7	12	7	271	5.25	29.6	48	50.4	49.4	142.3	130.6	121.2	115.8	122.6	119.9
Q9DCV4	Regulator of microtubule dynamics protein 1 OS=Mus musculus OX=10090 GN=Rmdn1 PE=1 SV=2	33.556	34	9	12	8	305	8.7	35	95.9	83.5	96.5	90	84.3	79.8	133	121.7	115.3
Q9JII6	Alcohol dehydrogenase [NADP(+)] OS=Mus musculus OX=10090 GN=Akr1a1 PE=1 SV=3	33.551	31	8	10	8	325	7.39	36.6	120.1	114.4	121.6	104.7	98.6	115.1	76.7	80.8	68.2
Q91X97	Neurocalcin-delta OS=Mus musculus OX=10090 GN=Ncald PE=1 SV=4	33.544	50	9	13	6	193	5.35	22.2	74.7	71.5	77.4	105.5	92.5	112.9	127.2	116.5	121.8
Q3TIV5	Zinc finger CCCH domain-containing protein 15 OS=Mus musculus OX=10090 GN=Zc3h15 PE=1 SV=2	33.523	28	11	12	11	426	5.3	48.3	87.7	87.9	89.5	109.6	109.9	116.9	95.8	106.7	95.9
P08228	Superoxide dismutase [Cu-Zn] OS=Mus musculus OX=10090 GN=Sod1 PE=1 SV=2	33.461	44	6	12	6	154	6.51	15.9	90.8	86.2	85.7	109.8	116.4	101.6	103.6	105.8	100
Q91WL5	Cytochrome P450 4A12A OS=Mus musculus OX=10090 GN=Cyp4a12a PE=1 SV=2	33.458	21	8	11	5	508	9.13	58.3	86.6	87.1	86.4	125.9	121.9	134.3	88.5	83	86.2
Q9DBT9	Dimethylglycine dehydrogenase, mitochondrial OS=Mus musculus OX=10090 GN=Dmgdh PE=1 SV=1	33.438	13	9	11	9	869	7.88	97.2	124.6	112.8	118	107.5	104.6	127.1	62	77.1	66.2
P99026	Proteasome subunit beta type-4 OS=Mus musculus OX=10090 GN=Psmb4 PE=1 SV=1	33.43	39	7	9	7	264	5.64	29.1	83.2	82	87.9	107.5	95.7	136.2	92.2	106.9	108.4
P41241	Tyrosine-protein kinase CSK OS=Mus musculus OX=10090 GN=Csk PE=1 SV=2	33.429	26	10	14	10	450	7.06	50.7	150.2	149.1	159.3	77.3	78.7	80.5	71	69.7	64.3
Q9DBC0	Selenoprotein O OS=Mus musculus OX=10090 GN=Selenoo PE=1 SV=4	33.424	13	7	9	7	667	5.83	74.2	68.9	70.8	74.5	133.8	116.3	130.7	92.6	112.7	99.7
P97872	Dimethylaniline monooxygenase [N-oxide-forming] 5 OS=Mus musculus OX=10090 GN=Fmo5 PE=1 SV=4	33.415	19	9	10	9	533	8.73	60	121.6	117.9	128.5	101	106.8	88	78.5	82.6	75
Q61133	Glutathione S-transferase theta-2 OS=Mus musculus OX=10090 GN=Gstt2 PE=1 SV=4	33.393	26	5	13	5	244	7.55	27.6	118.5	116.5	129.2	84.8	83.5	95.1	98.4	87.1	87
P05017	Insulin-like growth factor I OS=Mus musculus OX=10090 GN=Igf1 PE=1 SV=2	33.363	25	5	15	5	153	9.38	17.1	211.1	207.3	219.4	35.4	41	51.4	52.3	49.9	32.1
Q9Z1K5	E3 ubiquitin-protein ligase ARIH1 OS=Mus musculus OX=10090 GN=Arih1 PE=1 SV=3	33.22	19	8	9	8	555	5.08	64	136	139.1	143	88.9	87.9	89.3	75.7	70.5	69.7
Q9CQJ6	Density-regulated protein OS=Mus musculus OX=10090 GN=Denr PE=1 SV=1	33.217	40	6	16	6	198	5.3	22.2	140.8	146.6	128.4	84.4	88.2	78.6	77.9	81.5	73.6
Q91V64	Isochorismatase domain-containing protein 1 OS=Mus musculus OX=10090 GN=Isoc1 PE=1 SV=1	33.194	27	7	10	7	297	7.39	32	134.6	110.7	126.1	88.6	85.7	97.9	93.5	87.3	75.7
P62242	40S ribosomal protein S8 OS=Mus musculus OX=10090 GN=Rps8 PE=1 SV=2	33.167	32	6	13	6	208	10.32	24.2	88.1	85.8	82.5	110.3	117.7	142.1	91.8	94	87.6
P24547	Inosine-5'-monophosphate dehydrogenase 2 OS=Mus musculus OX=10090 GN=Impdh2 PE=1 SV=2	33.139	20	8	10	8	514	7.28	55.8	110.4	104.1	107.7	92	100	142.1	74.9	80.9	88
Q6NXH9	Keratin, type II cytoskeletal 73 OS=Mus musculus OX=10090 GN=Krt73 PE=1 SV=1	33.105	9	5	29	1	539	8.09	58.9	41.5	38.7	35.2	125.8	89.6	111.7	86.6	68.4	302.4
Q922Q8	Leucine-rich repeat-containing protein 59 OS=Mus musculus OX=10090 GN=Lrrc59 PE=1 SV=1	33.089	33	9	11	9	307	9.52	34.9	95.9	92.6	94.7	99.2	111.4	124.2	95.4	94.7	91.9
Q9CQE5	Regulator of G-protein signaling 10 OS=Mus musculus OX=10090 GN=Rgs10 PE=1 SV=1	33.038	38	5	10	5	181	6.81	21.1	87.2	81.4	87	78.6	81.9	80.2	124.9	140.9	137.8
Q8BZ98	Dynamin-3 OS=Mus musculus OX=10090 GN=Dnm3 PE=1 SV=1	33.018	12	12	16	1	863	8.35	97.1
Q9CR26	Vacuolar protein sorting-associated protein VTA1 homolog OS=Mus musculus OX=10090 GN=Vta1 PE=1 SV=1	32.981	27	6	8	6	309	6.13	33.9	119.1	123.3	138.5	92.8	91.4	91.2	91.1	80	72.7
Q8R123	FAD synthase OS=Mus musculus OX=10090 GN=Flad1 PE=1 SV=1	32.892	21	9	10	9	492	6.64	54.7	102.5	93.8	102.6	98	92.7	113.7	108.8	90.9	97
P11862	Growth arrest-specific protein 2 OS=Mus musculus OX=10090 GN=Gas2 PE=1 SV=1	32.877	34	8	10	8	314	8.57	34.9	145.8	134.3	153.3	96.2	97.8	95	61.7	61.7	54.3
Q9CPR4	60S ribosomal protein L17 OS=Mus musculus OX=10090 GN=Rpl17 PE=1 SV=3	32.834	32	5	9	5	184	10.18	21.4	68.7	66	59.1	109.1	106	181.4	92.3	108.1	109.2
P43137	Lithostathine-1 OS=Mus musculus OX=10090 GN=Reg1 PE=1 SV=1	32.831	47	6	9	6	165	6.51	18.5	15	19.4	18.2	64	89	93.2	240.8	184.1	176.4
Q8VE70	Programmed cell death protein 10 OS=Mus musculus OX=10090 GN=Pdcd10 PE=1 SV=1	32.83	42	8	11	8	212	8.19	24.7	161.1	136.5	157.7	74.7	79.9	79	74.4	69	67.8
Q8BIW1	Exopolyphosphatase PRUNE1 OS=Mus musculus OX=10090 GN=Prune1 PE=1 SV=1	32.766	21	8	9	8	454	5.11	50.2	69.5	82.2	81	122.4	115.8	112.6	95.9	110.2	110.5
Q9CX00	IST1 homolog OS=Mus musculus OX=10090 GN=Ist1 PE=1 SV=1	32.762	35	8	12	8	362	5.44	39.4	130.1	132.8	137.6	113.7	108.5	109.7	52.4	61.5	53.6
Q6A0A9	Constitutive coactivator of PPAR-gamma-like protein 1 OS=Mus musculus OX=10090 GN=FAM120A PE=1 SV=2	32.724	9	9	11	9	1112	8.92	121.6	152.1	138.7	142.7	85.8	90.7	100.7	64.6	65.9	58.7
O88447	Kinesin light chain 1 OS=Mus musculus OX=10090 GN=Klc1 PE=1 SV=3	32.708	22	11	12	6	541	5.68	61.4	139.2	140.8	145.7	81.7	79	91.4	79.7	69.9	72.5
O35711	Liprin-beta-2 OS=Mus musculus OX=10090 GN=Ppfibp2 PE=1 SV=3	32.569	13	10	10	8	882	6.33	98.7	74.9	77	70.2	123.5	151.3	146.3	80	83.9	92.9
P23927	Alpha-crystallin B chain OS=Mus musculus OX=10090 GN=Cryab PE=1 SV=2	32.555	47	7	11	7	175	7.33	20.1	111.8	107	117.3	106.3	103.9	118.3	82.4	80.6	72.4
P50518	V-type proton ATPase subunit E 1 OS=Mus musculus OX=10090 GN=Atp6v1e1 PE=1 SV=2	32.459	29	9	12	9	226	8.43	26.1	145.2	105.8	133.6	99.8	125.8	115	63.4	55.4	56
Q8R0F6	Integrin-linked kinase-associated serine/threonine phosphatase 2C OS=Mus musculus OX=10090 GN=Ilkap PE=1 SV=1	32.39	17	7	11	7	392	7.36	42.7	135.4	132.2	141.5	89.8	78.1	125.1	70.3	68	59.7
Q9D1C8	Vacuolar protein sorting-associated protein 28 homolog OS=Mus musculus OX=10090 GN=Vps28 PE=1 SV=1	32.34	46	8	12	8	221	5.54	25.4	72.4	73.6	82.1	130.8	124	118.4	102.8	98.9	97.1
Q9JHL1	Na(+)/H(+) exchange regulatory cofactor NHE-RF2 OS=Mus musculus OX=10090 GN=Slc9a3r2 PE=1 SV=2	32.321	35	10	11	10	337	7.59	37.4	90	93.8	82.4	98.7	109.6	108.2	96.4	116.2	104.8
Q920B9	FACT complex subunit SPT16 OS=Mus musculus OX=10090 GN=Supt16h PE=1 SV=2	32.312	8	8	9	8	1047	5.66	119.7	131.3	167.6	177.3	64.9	59.9	156.2	47.2	49.5	46
Q6ZQ58	La-related protein 1 OS=Mus musculus OX=10090 GN=Larp1 PE=1 SV=3	32.3	13	12	13	12	1072	8.79	121.1	109.7	116.2	102.9	89.9	89.8	101	90.4	102.5	97.6
P85094	Isochorismatase domain-containing protein 2A OS=Mus musculus OX=10090 GN=Isoc2a PE=1 SV=1	32.282	46	6	15	6	206	8.02	22.4	162.4	152.2	195.1	72.7	69.5	44.5	69.4	72.5	61.6
Q9R1P1	Proteasome subunit beta type-3 OS=Mus musculus OX=10090 GN=Psmb3 PE=1 SV=1	32.279	39	7	10	7	205	6.55	22.9	111.5	112.7	109.5	99.2	104.3	189.7	52.1	69.8	51.1
O88712	C-terminal-binding protein 1 OS=Mus musculus OX=10090 GN=Ctbp1 PE=1 SV=2	32.222	15	6	8	6	441	6.77	47.7	121.6	114.5	127	107.2	102.5	119.4	75	66.7	66
Q9CR95	Adaptin ear-binding coat-associated protein 1 OS=Mus musculus OX=10090 GN=Necap1 PE=1 SV=2	32.218	30	6	8	6	275	6.38	29.6	64.4	71	71.2	97.3	93.6	97.1	150.3	126.9	128.2
Q62191	E3 ubiquitin-protein ligase TRIM21 OS=Mus musculus OX=10090 GN=Trim21 PE=1 SV=1	32.2	20	8	10	8	470	7.08	54.1	131.2	144.3	154.6	88.1	77	96.6	72.3	70.7	65.1
Q8R116	Palmitoleoyl-protein carboxylesterase NOTUM OS=Mus musculus OX=10090 GN=Notum PE=1 SV=2	32.185	18	8	10	8	503	7.06	56.5	122.5	121	123.8	89.1	86.8	77.5	87.6	108.3	83.4
P70349	Histidine triad nucleotide-binding protein 1 OS=Mus musculus OX=10090 GN=Hint1 PE=1 SV=3	32.183	33	3	9	3	126	6.87	13.8	71.5	69.4	74.4	97.3	91.2	87.3	142.8	130.3	135.7
P14131	40S ribosomal protein S16 OS=Mus musculus OX=10090 GN=Rps16 PE=1 SV=4	32.159	49	8	14	8	146	10.21	16.4	177.6	139.1	134.3	82.5	103.1	115.4	47.3	51.8	48.9
Q1XH17	Tripartite motif-containing protein 72 OS=Mus musculus OX=10090 GN=Trim72 PE=1 SV=1	32.148	27	10	12	10	477	6.42	52.8	108.3	104.7	111	110.8	106.5	104.2	91.6	83.7	79.1
P01631	Ig kappa chain V-II region 26-10 OS=Mus musculus OX=10090 PE=1 SV=1	32.12	33	2	21	2	113	8.88	12.3	93.8	87.4	65.3	108.1	107.8	101.9	110.7	110.2	114.8
Q922B1	O-acetyl-ADP-ribose deacetylase MACROD1 OS=Mus musculus OX=10090 GN=Macrod1 PE=1 SV=2	32.092	35	7	10	7	323	8.85	35.3	212.9	178.5	210.8	47.8	56.3	52	48.3	55.2	38.2
Q9JLV5	Cullin-3 OS=Mus musculus OX=10090 GN=Cul3 PE=1 SV=1	32.087	13	10	10	9	768	8.46	88.9	141.2	118.4	130.8	97.4	94.2	107.8	78.4	65.9	65.8
Q99N42	Thymidine phosphorylase OS=Mus musculus OX=10090 GN=Tymp PE=2 SV=1	32.083	27	9	10	9	471	7.03	49.3	113.9	111.4	114.5	100.3	86.1	109.7	101.1	81.1	81.8
P10810	Monocyte differentiation antigen CD14 OS=Mus musculus OX=10090 GN=Cd14 PE=1 SV=1	32.074	22	7	9	7	366	5.21	39.2	66.8	60.9	69.5	126.6	108.1	96	123.8	125.4	122.9
P09528	Ferritin heavy chain OS=Mus musculus OX=10090 GN=Fth1 PE=1 SV=2	32.006	41	6	9	6	182	5.88	21.1	77.5	74.1	75.2	98.6	93.9	84.2	100.6	145.8	150
P35285	Ras-related protein Rab-22A OS=Mus musculus OX=10090 GN=Rab22a PE=1 SV=2	32.002	47	7	8	5	194	8.15	21.8	151.1	147.2	153.5	90.9	87.3	91.8	67.9	56	54.2
Q9CR68	Cytochrome b-c1 complex subunit Rieske, mitochondrial OS=Mus musculus OX=10090 GN=Uqcrfs1 PE=1 SV=1	31.96	18	7	8	7	274	8.7	29.3	93.1	86.9	93.9	105.4	132.3	104.6	90.7	100.6	92.5
P54726	UV excision repair protein RAD23 homolog A OS=Mus musculus OX=10090 GN=Rad23a PE=1 SV=2	31.915	26	8	15	6	363	4.58	39.7	62.6	60.2	64.7	118.8	113.6	106.5	123	119.7	130.8
O70439	Syntaxin-7 OS=Mus musculus OX=10090 GN=Stx7 PE=1 SV=3	31.909	34	6	8	6	261	5.78	29.8	75.3	74.6	78.7	115.7	102	112.2	103.5	127.9	110.1
P26369	Splicing factor U2AF 65 kDa subunit OS=Mus musculus OX=10090 GN=U2af2 PE=1 SV=3	31.906	24	8	10	8	475	9.09	53.5	110.3	121.3	121.7	88.5	90.5	132.7	71.2	84.2	79.5
P63073	Eukaryotic translation initiation factor 4E OS=Mus musculus OX=10090 GN=Eif4e PE=1 SV=1	31.9	27	5	11	5	217	6.15	25	115.1	119.4	127	89.5	80.8	83.9	101.7	95	87.7
P23506	Protein-L-isoaspartate(D-aspartate) O-methyltransferase OS=Mus musculus OX=10090 GN=Pcmt1 PE=1 SV=3	31.887	49	8	10	8	227	7.65	24.6	112.6	103.3	114.2	77.7	77.7	90.4	122.8	109.6	91.8
P05555	Integrin alpha-M OS=Mus musculus OX=10090 GN=Itgam PE=1 SV=2	31.855	10	11	12	11	1153	7.27	127.4	112.6	104.1	106.4	106.7	101.2	101	91.3	90.6	86
Q9CPX6	Ubiquitin-like-conjugating enzyme ATG3 OS=Mus musculus OX=10090 GN=Atg3 PE=1 SV=1	31.81	24	7	11	7	314	4.72	35.8	76.1	71.1	78.3	109.9	110.5	94.2	113.7	122.2	123.9
Q60631	Growth factor receptor-bound protein 2 OS=Mus musculus OX=10090 GN=Grb2 PE=1 SV=1	31.794	39	8	10	8	217	6.32	25.2	61.6	63.2	64.4	94.4	104.9	107.2	130.3	141.9	132.3
P62331	ADP-ribosylation factor 6 OS=Mus musculus OX=10090 GN=Arf6 PE=1 SV=2	31.781	39	5	10	5	175	8.95	20.1	159.5	152.7	156.7	86.5	84.3	104.4	54.3	55.1	46.5
P61458	Pterin-4-alpha-carbinolamine dehydratase OS=Mus musculus OX=10090 GN=Pcbd1 PE=1 SV=2	31.779	64	7	16	6	104	6.8	12	50.1	53.4	58.3	73.8	68.6	65	178.9	164.1	187.8
Q9D2M8	Ubiquitin-conjugating enzyme E2 variant 2 OS=Mus musculus OX=10090 GN=Ube2v2 PE=1 SV=4	31.751	50	6	12	1	145	8.09	16.4
Q3TQI7	Telomere length and silencing protein 1 homolog OS=Mus musculus OX=10090 PE=1 SV=2	31.738	38	10	10	10	289	6.34	33.5	31	52.8	38.7	94.2	112.2	104.5	140.8	165.9	159.9
Q64331	Unconventional myosin-VI OS=Mus musculus OX=10090 GN=Myo6 PE=1 SV=1	31.731	9	10	11	10	1265	8.85	146.3	138.4	127.4	140.7	75.7	70.7	92.2	136.9	56.7	61.3
Q76LS9	Ubiquitin carboxyl-terminal hydrolase MINDY-1 OS=Mus musculus OX=10090 GN=Mindy1 PE=1 SV=1	31.727	19	7	10	7	468	4.73	51.2	74.1	74.7	72.9	118.5	120.6	122.7	96.7	104.1	115.6
P62245	40S ribosomal protein S15a OS=Mus musculus OX=10090 GN=Rps15a PE=1 SV=2	31.715	46	5	7	5	130	10.13	14.8	232.7	199.6	195.2	49.3	57.5	72.8	35.2	31.2	26.5
O88451	Retinol dehydrogenase 7 OS=Mus musculus OX=10090 GN=Rdh7 PE=1 SV=1	31.701	30	10	11	10	316	8.09	35.6	126.4	121.7	130.5	106.8	107.8	100.5	69.1	70.1	67
Q9EPK6	Nucleotide exchange factor SIL1 OS=Mus musculus OX=10090 GN=Sil1 PE=1 SV=2	31.672	15	6	10	6	465	5.27	52.4	51.6	52	57.1	109.2	100.1	109.7	148.8	129.9	141.7
Q9EP69	Phosphatidylinositide phosphatase SAC1 OS=Mus musculus OX=10090 GN=Sacm1l PE=1 SV=1	31.659	16	10	11	10	587	7.3	66.9	107.7	108.2	110.8	99.7	101.7	112.8	87.2	86.6	85.2
P01647	Ig kappa chain V-V region HP 124E1 OS=Mus musculus OX=10090 PE=1 SV=1	31.653	44	4	13	1	108	8.46	12	75.6	86	87	76.8	63.6	92.7	125.9	143.1	149.2
Q7TPC1	Corneodesmosin OS=Mus musculus OX=10090 GN=Cdsn PE=2 SV=2	31.635	16	7	12	7	561	9.28	54.3	20.9	22.9	24.2	107	108.5	92.6	150.5	182.1	191.2
Q61735	Leukocyte surface antigen CD47 OS=Mus musculus OX=10090 GN=Cd47 PE=1 SV=2	31.625	18	5	11	5	303	8.63	33.1	120.3	106.2	108.7	91.2	109.8	90.1	80	97.6	96.2
Q8CHT1	Ephexin-1 OS=Mus musculus OX=10090 GN=Ngef PE=1 SV=1	31.61	16	10	11	10	710	5.99	82.1	157.5	142.7	137.9	88.4	90	96	60.1	65.9	61.5
Q3U515	von Willebrand factor C and EGF domain-containing protein OS=Mus musculus OX=10090 GN=Vwce PE=2 SV=2	31.61	9	8	8	8	929	5.73	97.6	115.7	123.6	117.7	92.8	97.4	112.5	85.6	79.6	75.1
Q9Z130	Heterogeneous nuclear ribonucleoprotein D-like OS=Mus musculus OX=10090 GN=Hnrnpdl PE=1 SV=1	31.583	24	6	12	5	301	7.31	33.5	47.4	51.9	43	108.3	116.4	240.5	94.9	102.4	95.2
P62301	40S ribosomal protein S13 OS=Mus musculus OX=10090 GN=Rps13 PE=1 SV=2	31.572	44	7	26	7	151	10.54	17.2	217.9	179.9	191.1	55.8	74.1	76.2	38.7	35.3	30.9
Q5U5M8	Biogenesis of lysosome-related organelles complex 1 subunit 3 OS=Mus musculus OX=10090 GN=Bloc1s3 PE=1 SV=1	31.522	41	6	10	6	195	4.92	20.4	70.2	67.5	69.6	110.4	129.7	134.1	92.5	114.5	111.5
Q9CRB3	5-hydroxyisourate hydrolase OS=Mus musculus OX=10090 GN=Urah PE=1 SV=1	31.517	33	4	18	4	118	7.87	13.6	116.1	122.9	132.5	90.8	78.6	85.5	111.1	83.4	79
P60840	Alpha-endosulfine OS=Mus musculus OX=10090 GN=Ensa PE=1 SV=1	31.51	55	6	13	5	121	7.24	13.3	64.3	59.9	50.8	126.7	133.2	118.3	110.5	116.6	119.7
P09535	Insulin-like growth factor II OS=Mus musculus OX=10090 GN=Igf2 PE=1 SV=1	31.492	27	4	10	4	180	9.16	20	148	157.8	162.3	54	50.8	37	83.1	114.1	92.9
Q80XI3	Eukaryotic translation initiation factor 4 gamma 3 OS=Mus musculus OX=10090 GN=Eif4g3 PE=1 SV=2	31.49	5	7	9	2	1579	5.53	174.8	54.4	59.5	56.8	91.2	117.1	114.2	156.8	126.6	123.5
P28700	Retinoic acid receptor RXR-alpha OS=Mus musculus OX=10090 GN=Rxra PE=1 SV=1	31.479	23	10	12	10	467	7.8	51.2	180.6	150.2	159.3	85.1	80.6	98.3	52.3	50.9	42.7
Q8R2U6	Diphosphoinositol polyphosphate phosphohydrolase 2 OS=Mus musculus OX=10090 GN=Nudt4 PE=1 SV=1	31.477	41	6	8	5	179	6.35	20.1	95.8	94.4	106.8	91.6	86.1	84.4	122.2	115.1	103.5
Q9R0Q7	Prostaglandin E synthase 3 OS=Mus musculus OX=10090 GN=Ptges3 PE=1 SV=1	31.406	30	5	10	5	160	4.55	18.7	54.8	57.4	54.3	106.6	105	123.1	113.9	140.4	144.5
Q8BZW8	NHL repeat-containing protein 2 OS=Mus musculus OX=10090 GN=Nhlrc2 PE=1 SV=1	31.405	19	10	12	10	725	5.54	78.4	92.6	95	105.2	108.3	108.6	100.8	97.9	97.3	94.2
Q9D8S9	BolA-like protein 1 OS=Mus musculus OX=10090 GN=Bola1 PE=1 SV=1	31.372	56	5	8	5	137	8.76	14.4	52.9	64	54.2	70.5	80.4	107.1	202	132.1	136.8
P14847	C-reactive protein OS=Mus musculus OX=10090 GN=Crp PE=1 SV=2	31.361	31	5	9	5	225	6.2	25.3	79.6	75.2	77.5	93.9	115.9	98.9	114	124.8	120.2
Q64373	Bcl-2-like protein 1 OS=Mus musculus OX=10090 GN=Bcl2l1 PE=1 SV=1	31.341	26	7	11	7	233	4.94	26.1	41.6	53	54.6	144.8	145.8	143.4	104.5	108.1	104.1
P33680	Guanylin OS=Mus musculus OX=10090 GN=Guca2a PE=2 SV=1	31.321	49	3	14	3	116	5.88	12.5	34.7	34.5	39.8	95.8	103.5	87.3	150.3	181.6	172.4
P39098	Mannosyl-oligosaccharide 1,2-alpha-mannosidase IB OS=Mus musculus OX=10090 GN=Man1a2 PE=1 SV=1	31.305	14	8	11	7	641	8.28	72.8	165.9	163.6	170.6	70.8	69.1	79.9	65.4	60.8	53.9
Q9DB27	Malignant T-cell-amplified sequence 1 OS=Mus musculus OX=10090 GN=Mcts1 PE=1 SV=1	31.292	41	6	8	6	181	8.82	20.5	232.4	219.1	254.5	38.3	34.3	46.6	27.4	27.6	19.8
Q8BI72	CDKN2A-interacting protein OS=Mus musculus OX=10090 GN=Cdkn2aip PE=1 SV=1	31.186	20	8	10	8	563	9.16	59.7	89.7	83.7	91.4	104	100.3	122.3	111.2	101.3	96
Q6IRU5	Clathrin light chain B OS=Mus musculus OX=10090 GN=Cltb PE=1 SV=1	31.173	21	7	12	7	229	4.63	25.2	38.3	40.5	41.1	128.4	166.4	154.8	86.2	125.8	118.6
Q6NSR8	Probable aminopeptidase NPEPL1 OS=Mus musculus OX=10090 GN=Npepl1 PE=1 SV=1	31.096	16	6	8	6	524	6.84	55.9	117.2	119.1	136.3	78.9	109.5	107.6	66.5	83.1	81.8
Q8K3C3	Protein LZIC OS=Mus musculus OX=10090 GN=Lzic PE=1 SV=1	31.073	47	7	10	7	190	4.96	21.5	51.9	49.8	57.8	105.6	98.4	82.4	137.5	153.7	162.9
P24063	Integrin alpha-L OS=Mus musculus OX=10090 GN=Itgal PE=1 SV=2	31.056	10	9	9	9	1163	6.11	128.2	102.4	105.7	102.5	96.8	97.8	111.8	95.5	99.1	88.3
P62869	Elongin-B OS=Mus musculus OX=10090 GN=Elob PE=1 SV=1	31.031	75	8	15	8	118	5.01	13.2	62.7	68.6	71.2	115.6	114.3	110.8	110.7	120.5	125.5
Q8JZR0	Long-chain-fatty-acid--CoA ligase 5 OS=Mus musculus OX=10090 GN=Acsl5 PE=1 SV=1	30.997	12	9	16	6	683	7.09	76.2	69.2	65.1	62.2	100.9	99.3	161.8	113	110.8	117.8
Q6NZC7	SEC23-interacting protein OS=Mus musculus OX=10090 GN=Sec23ip PE=1 SV=2	30.994	9	10	12	8	998	5.94	110.7	99.4	115.9	111.4	111.6	102.9	110.3	81.2	89.1	78.2
Q9CY18	Sorting nexin-7 OS=Mus musculus OX=10090 GN=Snx7 PE=1 SV=1	30.983	24	9	10	9	387	5.07	45	64.3	62.6	68.2	115.9	112.2	112.7	117.9	124.7	121.5
P01665	Ig kappa chain V-III region PC 7043 OS=Mus musculus OX=10090 PE=1 SV=1	30.963	33	2	14	1	111	4.61	12	59	63.9	61.2	82	79.7	79.9	112.9	169.5	192
P97449	Aminopeptidase N OS=Mus musculus OX=10090 GN=Anpep PE=1 SV=4	30.896	10	8	9	8	966	5.9	109.6	77.7	75.6	79.6	139.8	139.7	128.6	82.1	88.5	88.5
Q91WD5	NADH dehydrogenase [ubiquinone] iron-sulfur protein 2, mitochondrial OS=Mus musculus OX=10090 GN=Ndufs2 PE=1 SV=1	30.883	23	7	9	7	463	6.99	52.6	136.2	133.9	136.3	75.4	96.1	113.7	67.1	74.5	66.8
Q91ZP3	Phosphatidate phosphatase LPIN1 OS=Mus musculus OX=10090 GN=Lpin1 PE=1 SV=1	30.882	16	12	14	12	924	6.74	101.9	80.1	87.1	95.9	108.5	106.2	119.1	96.2	107.1	99.8
Q00915	Retinol-binding protein 1 OS=Mus musculus OX=10090 GN=Rbp1 PE=1 SV=2	30.879	50	7	10	7	135	5.25	15.8	34.9	35.8	36.2	77.9	76.6	68.3	163	208.6	198.5
P62814	V-type proton ATPase subunit B, brain isoform OS=Mus musculus OX=10090 GN=Atp6v1b2 PE=1 SV=1	30.868	20	8	12	8	511	5.81	56.5	83.4	79.5	84.3	95.4	85.2	112.3	128.4	120.4	111.1
Q3UHX2	28 kDa heat- and acid-stable phosphoprotein OS=Mus musculus OX=10090 GN=Pdap1 PE=1 SV=1	30.844	36	5	8	5	181	7.39	20.6	52.4	53.1	45.4	119.5	178	154.1	89.5	112.8	95.2
Q9ET54	Palladin OS=Mus musculus OX=10090 GN=Palld PE=1 SV=2	30.841	8	9	11	9	1408	6.25	152	70.9	73.1	61.5	163.1	165	165.5	64.2	65.6	71
Q3TC72	Fumarylacetoacetate hydrolase domain-containing protein 2A OS=Mus musculus OX=10090 GN=Fahd2 PE=1 SV=1	30.784	29	7	13	7	313	8.16	34.7	138.9	133.4	145.3	90.2	99.8	89	69.2	70.8	63.3
P01635	Ig kappa chain V-V region K2 (Fragment) OS=Mus musculus OX=10090 PE=1 SV=1	30.719	41	4	14	4	115	8.31	12.6	108.5	97.2	100.3	59.9	59.2	51.8	128.4	153.1	141.6
Q9CQQ7	ATP synthase F(0) complex subunit B1, mitochondrial OS=Mus musculus OX=10090 GN=Atp5f1 PE=1 SV=1	30.659	25	7	10	7	256	9.06	28.9	152.9	134	139	91.9	125.5	102.8	47	61.2	45.8
O88696	ATP-dependent Clp protease proteolytic subunit, mitochondrial OS=Mus musculus OX=10090 GN=Clpp PE=1 SV=1	30.583	33	7	12	7	272	7.47	29.8	136.9	136.7	142.6	75	75.8	95.1	85.1	78	74.8
P62322	U6 snRNA-associated Sm-like protein LSm5 OS=Mus musculus OX=10090 GN=Lsm5 PE=3 SV=2	30.565	25	1	23	1	91	4.54	9.9
Q8R1G2	Carboxymethylenebutenolidase homolog OS=Mus musculus OX=10090 GN=Cmbl PE=1 SV=1	30.531	27	6	9	6	245	7.18	27.9	124.2	120.8	133.4	85.1	79	86.8	84.8	103.5	82.3
Q60876	Eukaryotic translation initiation factor 4E-binding protein 1 OS=Mus musculus OX=10090 GN=Eif4ebp1 PE=1 SV=3	30.441	64	3	10	3	117	5.15	12.3	37.8	58.9	48.5	143.8	190.4	176	66	78.9	99.9
P43274	Histone H1.4 OS=Mus musculus OX=10090 GN=Hist1h1e PE=1 SV=2	30.421	22	5	12	1	219	11.11	22	95.7	73.8	72.9	96.3	160.2	256.7	55.9	46.9	41.6
Q9QZQ8	Core histone macro-H2A.1 OS=Mus musculus OX=10090 GN=H2afy PE=1 SV=3	30.389	20	7	8	7	372	9.8	39.7	137	151.2	150.2	67.3	61.7	89.3	83.8	80.6	79.1
Q9D0M0	Exosome complex exonuclease RRP42 OS=Mus musculus OX=10090 GN=Exosc7 PE=1 SV=2	30.382	33	9	11	9	291	5.19	31.8	111.6	113.4	118.5	106.5	105	104.5	94.4	73	72.9
O09164	Extracellular superoxide dismutase [Cu-Zn] OS=Mus musculus OX=10090 GN=Sod3 PE=1 SV=1	30.366	27	5	14	5	251	6.84	27.4	62.1	65.5	66.5	113.6	112.3	95.8	118.4	132.4	133.3
P11714	Cytochrome P450 2D9 OS=Mus musculus OX=10090 GN=Cyp2d9 PE=1 SV=2	30.365	12	5	7	4	504	6.21	56.9	79	89.7	88.1	113.8	109.4	116.8	108.3	94.4	100.5
Q9CXF4	TBC1 domain family member 15 OS=Mus musculus OX=10090 GN=Tbc1d15 PE=1 SV=1	30.341	14	9	10	9	671	5.3	76.5	78.3	76.7	77.2	126.3	119.4	126.1	106.8	87.9	101.2
Q8BWU5	Probable tRNA N6-adenosine threonylcarbamoyltransferase OS=Mus musculus OX=10090 GN=Osgep PE=1 SV=2	30.31	24	8	9	8	335	6.24	36.3	143.2	135.4	142.6	95.4	102.5	115.7	59.1	56.8	49.3
Q9DCV7	Keratin, type II cytoskeletal 7 OS=Mus musculus OX=10090 GN=Krt7 PE=1 SV=1	30.287	20	9	12	5	457	5.87	50.7	40.4	45.6	46.5	119.9	135.2	137.2	111.6	131.4	132.1
Q9Z0P5	Twinfilin-2 OS=Mus musculus OX=10090 GN=Twf2 PE=1 SV=1	30.219	31	10	12	7	349	6.8	39.4	138.3	129.8	127.2	95.1	83.9	96.3	82.7	76.8	70
P01902	H-2 class I histocompatibility antigen, K-D alpha chain OS=Mus musculus OX=10090 GN=H2-K1 PE=1 SV=1	30.182	12	5	19	1	368	6.62	41.5	93.7	94.2	98.7	58.4	61	55.3	162.2	134.3	142.2
Q9ET66	Peptidase inhibitor 16 OS=Mus musculus OX=10090 GN=Pi16 PE=1 SV=1	30.152	18	7	12	7	489	4.73	52.6	20.7	22.3	24.5	107.9	129.8	130.9	132.8	155.1	175.9
P48428	Tubulin-specific chaperone A OS=Mus musculus OX=10090 GN=Tbca PE=1 SV=3	30.14	56	7	15	7	108	5.27	12.8	39.3	39.1	41.8	90	82.6	80.3	170.3	189.3	167.4
P11591	Major urinary protein 5 OS=Mus musculus OX=10090 GN=Mup5 PE=2 SV=2	30.133	26	4	19	2	180	4.86	20.9	54.3	48.4	60.3	48.4	43.6		204.4	187.6	253.1
Q9D1E6	Tubulin-folding cofactor B OS=Mus musculus OX=10090 GN=Tbcb PE=1 SV=2	30.067	38	9	11	9	244	5.24	27.4	58.8	52.8	58.7	94.2	85.4	105	173.4	128.1	143.6
O08717	Inhibin beta E chain OS=Mus musculus OX=10090 GN=Inhbe PE=2 SV=2	30.031	27	7	9	7	350	9.41	39	93	101.6	99.9	112.2	92.1	111	108.7	95.9	85.7
P97447	Four and a half LIM domains protein 1 OS=Mus musculus OX=10090 GN=Fhl1 PE=1 SV=3	30.005	34	7	9	7	280	8.37	31.9	130.8	118.1	117.8	102.8	109.6	113.3	71.7	76.2	59.7
Q8R1L8	Angiopoietin-like protein 8 OS=Mus musculus OX=10090 GN=Angptl8 PE=2 SV=2	29.965	37	6	11	6	198	6.89	22.1	100.6	93.7	98.6	100.7	102	94.5	109.3	102	98.5
Q9D6J6	NADH dehydrogenase [ubiquinone] flavoprotein 2, mitochondrial OS=Mus musculus OX=10090 GN=Ndufv2 PE=1 SV=2	29.963	38	7	9	7	248	7.4	27.3	99.5	96.7	97.8	85.5	89	92	107.9	114.8	116.7
Q8VDS4	Regulation of nuclear pre-mRNA domain-containing protein 1A OS=Mus musculus OX=10090 GN=Rprd1a PE=1 SV=1	29.895	27	7	9	6	312	7.58	35.7	166.8	132.7	147.2	76.1	88.7	93	67.3	67.2	61
P12023	Amyloid-beta A4 protein OS=Mus musculus OX=10090 GN=App PE=1 SV=3	29.856	11	7	9	7	770	4.79	86.7	59.9	62.7	66.7	128.5	124.9	133.2	95.4	116.9	111.7
P48787	Troponin I, cardiac muscle OS=Mus musculus OX=10090 GN=Tnni3 PE=1 SV=2	29.821	29	5	14	5	211	9.55	24.2	144.3	123	133.8	91.8	106.3	91	65.4	77.5	67.1
Q9ESP1	Stromal cell-derived factor 2-like protein 1 OS=Mus musculus OX=10090 GN=Sdf2l1 PE=1 SV=2	29.806	33	6	9	6	221	7.42	23.6	72.1	85.7	86.9	146.6	130.4	128.2	101.3	75.7	73.1
Q8VC19	5-aminolevulinate synthase, nonspecific, mitochondrial OS=Mus musculus OX=10090 GN=Alas1 PE=1 SV=2	29.764	15	7	10	7	642	8.53	71	93.9	98.4	98.4	114.4	110	100.8	83.2	106.7	94.2
Q6P1F6	Serine/threonine-protein phosphatase 2A 55 kDa regulatory subunit B alpha isoform OS=Mus musculus OX=10090 GN=Ppp2r2a PE=1 SV=1	29.763	26	9	10	9	447	6.2	51.7	94.6	94.7	98.9	109.5	106.8	112.1	97.2	90.5	95.7
Q4PZA2	Endothelin-converting enzyme 1 OS=Mus musculus OX=10090 GN=Ece1 PE=1 SV=1	29.748	14	9	11	9	769	5.91	87	86.2	83.3	86.5	95.9	108.6	113.8	103.7	106.6	115.3
Q9QZQ1	Afadin OS=Mus musculus OX=10090 GN=Afdn PE=1 SV=3	29.747	6	10	11	10	1820	6.32	206.4	82.9	85.2	82	102.3	109.3	107.8	116.3	113.2	101
O70456	14-3-3 protein sigma OS=Mus musculus OX=10090 GN=Sfn PE=1 SV=2	29.715	25	6	16	2	248	4.78	27.7	42.8	44.8	30.7	83.6	74.8	194.8	220.9	108.4	99.2
Q9EQ06	Estradiol 17-beta-dehydrogenase 11 OS=Mus musculus OX=10090 GN=Hsd17b11 PE=1 SV=1	29.699	26	8	10	5	298	8.66	32.9	142.2	130.2	136.3	83.4	90.9	98	78.3	69	71.7
P13412	Troponin I, fast skeletal muscle OS=Mus musculus OX=10090 GN=Tnni2 PE=2 SV=2	29.697	20	4	11	4	182	8.5	21.3	108.7	100.2	104.3	99.3	93.9	98.1	98.6	101.7	95.2
P12246	Serum amyloid P-component OS=Mus musculus OX=10090 GN=Apcs PE=1 SV=2	29.691	29	7	11	7	224	6.35	26.2	69.7	68	72.9	126.6	107.9	117.2	128.8	105.9	102.8
Q9CQB2	MAPK regulated corepressor interacting protein 2 OS=Mus musculus OX=10090 GN=Mcrip2 PE=1 SV=1	29.679	45	4	7	4	160	7.3	17.9	85.8	92.9	104.7	97.7	101.2	96.7	107.1	115.1	98.8
B2RXS4	Plexin-B2 OS=Mus musculus OX=10090 GN=Plxnb2 PE=1 SV=1	29.678	7	9	11	9	1842	5.87	206.1	60.1	58.1	65.3	98.8	104.2	94.5	137.2	139.2	142.6
Q91XC8	Death-associated protein 1 OS=Mus musculus OX=10090 GN=Dap PE=1 SV=3	29.634	42	4	17	4	102	9.36	11.1	27.2	29.2	29.3	104.1	168.8	195.1	147.2	95.2	103.9
P12970	60S ribosomal protein L7a OS=Mus musculus OX=10090 GN=Rpl7a PE=1 SV=2	29.622	28	7	8	7	266	10.56	30	92.1	90.2	83.6	96.7	114.4	179.3	104.1	73.6	65.9
P35980	60S ribosomal protein L18 OS=Mus musculus OX=10090 GN=Rpl18 PE=1 SV=3	29.593	29	5	12	5	188	11.78	21.6	181.2	163.2	150.3	74.1	86.2	84.7	51.1	56.9	52.2
Q922D4	Serine/threonine-protein phosphatase 6 regulatory subunit 3 OS=Mus musculus OX=10090 GN=Ppp6r3 PE=1 SV=1	29.574	14	10	11	10	844	4.58	94.6	94.2	99.6	104.6	110.8	106.3	111.9	95.6	86.9	90
P15864	Histone H1.2 OS=Mus musculus OX=10090 GN=Hist1h1c PE=1 SV=2	29.563	23	5	13	2	212	11	21.3	51.2	46.3	46.6	90.1	113.3	394.5	58.5	49.9	49.5
Q62446	Peptidyl-prolyl cis-trans isomerase FKBP3 OS=Mus musculus OX=10090 GN=Fkbp3 PE=1 SV=2	29.488	26	5	11	5	224	9.28	25.1	141.5	112.7	122.4	83.2	90.7	96.8	78	96.8	77.9
Q9CQ22	Ragulator complex protein LAMTOR1 OS=Mus musculus OX=10090 GN=Lamtor1 PE=1 SV=1	29.451	40	4	9	4	161	5.15	17.7	55.5	57.6	59.7	165.8	149.3	153.3	86.5	83.3	89
Q9D358	Low molecular weight phosphotyrosine protein phosphatase OS=Mus musculus OX=10090 GN=Acp1 PE=1 SV=3	29.444	42	5	14	5	158	6.74	18.2	74.5	81.1	71.8	81.2	75.8	84.4	154.4	140.8	135.9
O09061	Proteasome subunit beta type-1 OS=Mus musculus OX=10090 GN=Psmb1 PE=1 SV=1	29.393	43	8	8	8	240	7.81	26.4	115.7	109.4	124.5	95.3	87.8	118.2	81.7	89.9	77.5
P43024	Cytochrome c oxidase subunit 6A1, mitochondrial OS=Mus musculus OX=10090 GN=Cox6a1 PE=1 SV=2	29.334	41	3	11	3	111	9.98	12.3	110.4	94.8	126.3	105.7	103.3	98	97.9	86	77.5
Q8CI61	BAG family molecular chaperone regulator 4 OS=Mus musculus OX=10090 GN=Bag4 PE=1 SV=2	29.33	10	4	7	4	457	5.34	49.1	34.3	40.6	40.6	116.1	105.8	97.5	121.4	167.4	176.2
Q8BHJ5	F-box-like/WD repeat-containing protein TBL1XR1 OS=Mus musculus OX=10090 GN=Tbl1xr1 PE=1 SV=1	29.329	20	8	10	6	514	5.63	55.6	80.5	90.4	88.4	115.3	100.8	101.9	107.4	106.5	108.8
Q03958	Prefoldin subunit 6 OS=Mus musculus OX=10090 GN=Pfdn6 PE=1 SV=1	29.326	38	5	9	5	127	8.88	14.4	59	58.6	67.7	107.5	114.6	118.7	120.4	124	129.6
Q9QZ47	Troponin T, fast skeletal muscle OS=Mus musculus OX=10090 GN=Tnnt3 PE=1 SV=3	29.322	23	6	11	6	272	5.31	32.2	70.6	69.2	65.2	101.9	116.6	122	103.8	131.5	119.3
Q8BSE0	Regulator of microtubule dynamics protein 2 OS=Mus musculus OX=10090 GN=Rmdn2 PE=1 SV=1	29.308	23	8	10	8	410	7.56	47	77.8	77.7	84.3	104.7	107.5	92.9	103.7	128.1	123.4
Q9CQ80	Vacuolar protein-sorting-associated protein 25 OS=Mus musculus OX=10090 GN=Vps25 PE=1 SV=1	29.258	57	7	9	7	176	6.34	20.7	117.8	114.7	128.6	93.1	85.7	77.9	111.1	84.6	86.6
Q8C0J6	Ankyrin repeat domain-containing protein SOWAHC OS=Mus musculus OX=10090 GN=Sowahc PE=1 SV=2	29.247	18	6	8	6	512	6	54.9	101.3	93.2	110.5	91.7	87.5	96.8	106.1	104	108.9
Q62188	Dihydropyrimidinase-related protein 3 OS=Mus musculus OX=10090 GN=Dpysl3 PE=1 SV=1	29.246	17	8	10	5	570	6.49	61.9	84.1	86	89.4	105.9	103.9	89.9	97.8	124.2	118.8
Q8VEH3	ADP-ribosylation factor-like protein 8A OS=Mus musculus OX=10090 GN=Arl8a PE=1 SV=1	29.241	49	8	13	2	186	7.77	21.4	88.4	102.7	108.8	97.9	74.7	146.4	144.4	65.5	71.1
Q60994	Adiponectin OS=Mus musculus OX=10090 GN=Adipoq PE=1 SV=2	29.232	25	5	13	5	247	5.57	26.8	64.9	60.9	66.5	112.2	98.8	106.4	130	126	134.4
Q9WVE8	Protein kinase C and casein kinase substrate in neurons protein 2 OS=Mus musculus OX=10090 GN=Pacsin2 PE=1 SV=1	29.174	22	9	10	9	486	5.2	55.8	75.6	80.9	82	123.3	115.9	155.9	99.1	84.4	82.8
Q9WVB0	RNA-binding protein with multiple splicing OS=Mus musculus OX=10090 GN=Rbpms PE=1 SV=2	28.96	32	6	8	4	197	8.07	21.8	71.8	76.6	82.3	117.1	116.6	119	102.5	113.7	100.5
P02468	Laminin subunit gamma-1 OS=Mus musculus OX=10090 GN=Lamc1 PE=1 SV=2	28.949	5	8	9	8	1607	5.21	177.2	43.5	42.7	45.4	135.8	130.5	120.7	107.7	137	136.7
P62830	60S ribosomal protein L23 OS=Mus musculus OX=10090 GN=Rpl23 PE=1 SV=1	28.938	49	6	11	6	140	10.51	14.9	90.3	79.4	73.8	100.4	103.3	147.1	90.1	107.8	107.7
Q14CH1	Molybdenum cofactor sulfurase OS=Mus musculus OX=10090 GN=Mocos PE=1 SV=1	28.917	12	8	8	8	862	6.62	95	114.4	128.8	126.7	106.4	97	102.5	82.1	74.1	68
Q61830	Macrophage mannose receptor 1 OS=Mus musculus OX=10090 GN=Mrc1 PE=1 SV=2	28.917	8	9	9	9	1456	6.83	164.9	107.6	109.9	101.6	109.6	109.5	109.5	83.3	80.5	88.6
P15501	Prostatic spermine-binding protein OS=Mus musculus OX=10090 GN=Sbp PE=2 SV=1	28.847	39	6	8	6	199	5.03	22	35.9	32.8	38.1	58.9	62.2	62.2	248.2	168.1	193.6
P10922	Histone H1.0 OS=Mus musculus OX=10090 GN=H1f0 PE=2 SV=4	28.803	21	4	8	4	194	10.9	20.8	102.5	85.9	97.3	107	147.9	141.3	78.8	73.4	65.9
Q8C0L9	Glycerophosphocholine phosphodiesterase GPCPD1 OS=Mus musculus OX=10090 GN=Gpcpd1 PE=1 SV=1	28.773	17	9	13	9	675	5.58	76.5	93	88.2	97.2	122.3	155	163.2	61.7	59.2	60.1
Q9QZ06	Toll-interacting protein OS=Mus musculus OX=10090 GN=Tollip PE=1 SV=1	28.767	30	8	10	8	274	5.17	30.3	92.9	92.6	95.7	99.7	91	102.3	105	116.4	104.4
Q8K330	Protein phosphatase Slingshot homolog 3 OS=Mus musculus OX=10090 GN=Ssh3 PE=1 SV=1	28.753	14	9	10	9	649	5.57	72.2	110	117.9	123.5	82.1	80	89.3	109.9	91.5	95.8
P32848	Parvalbumin alpha OS=Mus musculus OX=10090 GN=Pvalb PE=1 SV=3	28.748	57	6	10	6	110	5.19	11.9	20.9	21.3	20.6	79	77.2	64.4	216.1	199.3	201.2
P62082	40S ribosomal protein S7 OS=Mus musculus OX=10090 GN=Rps7 PE=2 SV=1	28.743	34	6	15	6	194	10.1	22.1	181.2	149.2	133.4	90.4	88.7	93.5	60.4	54.2	48.9
Q9CYK2	Glutaminyl-peptide cyclotransferase OS=Mus musculus OX=10090 GN=Qpct PE=1 SV=2	28.742	21	6	7	6	362	6.92	41.1	161.5	159	161.7	60.2	71.4	58.2	89.5	70	68.5
O55102	Biogenesis of lysosome-related organelles complex 1 subunit 1 OS=Mus musculus OX=10090 GN=Bloc1s1 PE=1 SV=2	28.721	46	5	9	5	125	8.15	14.3	100.1	89	102	92.4	82.6	90.3	128.2	106.3	109.1
P55849	Desmocollin-1 OS=Mus musculus OX=10090 GN=Dsc1 PE=1 SV=2	28.678	8	6	10	6	886	5.47	98.9	44.8	45.6	44.5	105.6	112.5	106.1	178.4	130.8	131.8
Q9D5J6	Sedoheptulokinase OS=Mus musculus OX=10090 GN=Shpk PE=1 SV=1	28.659	18	7	8	7	476	6.24	51.3	144.3	124.9	130.8	80	90.4	94.1	78.7	80.9	76
P23198	Chromobox protein homolog 3 OS=Mus musculus OX=10090 GN=Cbx3 PE=1 SV=2	28.647	33	5	10	4	183	5.22	20.8	51.3	49.8	53.1	88.9	90.4	140.9	110.8	159.1	155.7
O35744	Chitinase-like protein 3 OS=Mus musculus OX=10090 GN=Chil3 PE=1 SV=2	28.633	21	7	8	7	398	5.69	44.4	89.9	90.5	96	106.4	108.4	96.3	120.6	90.5	101.4
Q9EPB4	Apoptosis-associated speck-like protein containing a CARD OS=Mus musculus OX=10090 GN=Pycard PE=1 SV=1	28.595	38	5	7	5	193	5.43	21.4	51.8	51.7	56.3	102.5	94.4	86.8	158.8	150.7	147
P62281	40S ribosomal protein S11 OS=Mus musculus OX=10090 GN=Rps11 PE=1 SV=3	28.586	48	8	9	8	158	10.3	18.4	131.3	121.7	110.5	87	93.2	196.5	58	56.9	44.9
Q8BVI4	Dihydropteridine reductase OS=Mus musculus OX=10090 GN=Qdpr PE=1 SV=2	28.572	28	6	10	6	241	7.81	25.6	138.7	129	137.8	100.4	86.2	92.8	77.8	74.3	63
Q9JI11	Serine/threonine-protein kinase 4 OS=Mus musculus OX=10090 GN=Stk4 PE=1 SV=1	28.533	19	8	8	8	487	5.19	55.5	110.9	103.7	105.9	102.8	92.3	102.8	93.1	97.3	91.2
Q922Q9	Chitinase domain-containing protein 1 OS=Mus musculus OX=10090 GN=Chid1 PE=1 SV=1	28.523	27	9	9	9	393	7.97	44.9	174.6	161.2	159.1	68.6	69.8	101.9	76.6	48	40.2
Q9DC77	Small muscular protein OS=Mus musculus OX=10090 GN=Smpx PE=1 SV=2	28.517	65	4	7	4	85	9.7	9.2	22.2	24.2	22	144.3	165.1	132.8	142.3	133	114.1
P42232	Signal transducer and activator of transcription 5B OS=Mus musculus OX=10090 GN=Stat5b PE=1 SV=1	28.513	11	8	9	8	786	6.05	89.9	84.5	95.1	107.1	116.7	146.4	125.8	78.3	70.8	75.4
Q7TQI3	Ubiquitin thioesterase OTUB1 OS=Mus musculus OX=10090 GN=Otub1 PE=1 SV=2	28.507	49	10	11	10	271	4.94	31.3	62.7	70.8	75.1	123.4	125.3	119.9	101.8	104.8	116.1
Q9CQR2	40S ribosomal protein S21 OS=Mus musculus OX=10090 GN=Rps21 PE=1 SV=1	28.491	48	4	17	4	83	8.51	9.1	34.1	32.7	34.2	161	212.3	180.2	88.8	83.2	73.6
P03977	Ig kappa chain V-III region 50S10.1 OS=Mus musculus OX=10090 PE=1 SV=1	28.47	26	2	12	1	111	5.06	12	58.2	61.6	57.5	109.5	108.7	94.3	118.8	152	139.4
Q91YT0	NADH dehydrogenase [ubiquinone] flavoprotein 1, mitochondrial OS=Mus musculus OX=10090 GN=Ndufv1 PE=1 SV=1	28.437	23	9	10	9	464	8.21	50.8	182.9	156.7	172.9	66.7	80.5	90.8	51.8	56.5	41.2
P14094	Sodium/potassium-transporting ATPase subunit beta-1 OS=Mus musculus OX=10090 GN=Atp1b1 PE=1 SV=1	28.4	22	6	9	6	304	8.65	35.2	126.6	116.4	122.1	84.6	80	120.7	82.8	86.5	80.2
Q9JKS5	Intracellular hyaluronan-binding protein 4 OS=Mus musculus OX=10090 GN=Habp4 PE=1 SV=2	28.385	26	10	10	10	411	6.84	45.9	57	58.1	44.1	112.4	129.5	135.3	119.1	133.9	110.7
Q9D1L9	Ragulator complex protein LAMTOR5 OS=Mus musculus OX=10090 GN=Lamtor5 PE=1 SV=1	28.376	59	3	9	3	91	4.87	9.6	31.6	38.9	40.4	127.2	115.7	102.2	124.8	147.3	171.9
Q9D6V8	Polyadenylate-binding protein-interacting protein 2 OS=Mus musculus OX=10090 GN=Paip2 PE=1 SV=1	28.341	33	3	11	3	124	4.12	14.7	95.7	97.7	93.7	95.2	107.1	85.9	119.7	102.6	102.5
Q91Z38	Tetratricopeptide repeat protein 1 OS=Mus musculus OX=10090 GN=Ttc1 PE=1 SV=1	28.27	27	7	9	7	292	5.01	33.2	78.5	71.6	85.2	121.4	116.8	100.1	104.4	113.4	108.6
Q62264	Thyroid hormone-inducible hepatic protein OS=Mus musculus OX=10090 GN=Thrsp PE=1 SV=1	28.268	47	4	5	4	150	4.98	17.1	78.4	84.5	84.5	118.3	121	108.9	105.5	95.9	102.9
Q6ZPJ3	(E3-independent) E2 ubiquitin-conjugating enzyme UBE2O OS=Mus musculus OX=10090 GN=Ube2o PE=1 SV=3	28.267	8	8	11	8	1288	5.06	140.7	91.7	94.1	102	111.5	118.7	121.1	91.8	83.7	85.4
Q8R0P4	Mth938 domain-containing protein OS=Mus musculus OX=10090 GN=Aamdc PE=1 SV=1	28.243	59	7	8	7	122	7.99	13.2	40.8	42.5	44.9	108.9	109.6	99.5	147.3	159	147.4
P70445	Eukaryotic translation initiation factor 4E-binding protein 2 OS=Mus musculus OX=10090 GN=Eif4ebp2 PE=1 SV=1	28.175	38	2	5	2	120	6.52	12.9	27	66.9	26.9	79.4	90.3	363	126.5	56.6	63.5
O89086	RNA-binding protein 3 OS=Mus musculus OX=10090 GN=Rbm3 PE=1 SV=1	28.15	39	5	12	5	153	7.5	16.6	60.2	55	38.5	124.9	142.7	175	111.9	113.6	78.2
P97384	Annexin A11 OS=Mus musculus OX=10090 GN=Anxa11 PE=1 SV=2	28.108	19	8	9	7	503	7.66	54	125.4	144.5	135.1	94.2	77.7	97.3	83.5	78.6	63.6
Q8R409	Protein HEXIM1 OS=Mus musculus OX=10090 GN=Hexim1 PE=1 SV=1	28.052	32	8	10	8	356	5.38	40.2	90.9	110.8	85.2	103.5	108.3	119.5	89	98.9	94
P05132	cAMP-dependent protein kinase catalytic subunit alpha OS=Mus musculus OX=10090 GN=Prkaca PE=1 SV=3	28.001	23	8	9	2	351	8.79	40.5	198.3	167.7	180.7	60.9	65.6	91.2	53.6	47.9	34.1
O70591	Prefoldin subunit 2 OS=Mus musculus OX=10090 GN=Pfdn2 PE=1 SV=2	27.947	34	5	10	5	154	6.58	16.5	62.9	58.7	70.1	115.6	129.8	117.5	93.7	122.2	129.6
Q04592	Proprotein convertase subtilisin/kexin type 5 OS=Mus musculus OX=10090 GN=Pcsk5 PE=1 SV=3	27.943	5	8	10	8	1877	6.09	209.1	74.8	76.2	79.4	110.3	117.8	111.3	108.6	109.7	111.8
Q8K2C7	Protein OS-9 OS=Mus musculus OX=10090 GN=Os9 PE=1 SV=2	27.937	14	9	10	9	672	4.84	76.1	66.1	68.3	76.1	118.7	116.6	106.3	109	115	124
Q8VCR7	Protein ABHD14B OS=Mus musculus OX=10090 GN=Abhd14b PE=1 SV=1	27.898	31	6	9	6	210	6.27	22.4	80.8	79.5	87.2	92	75.7	98.5	173.3	110.7	102.2
Q5ND29	Rab-interacting lysosomal protein OS=Mus musculus OX=10090 GN=Rilp PE=1 SV=1	27.893	27	8	9	7	369	5.33	41.1	106.2	100.4	110.4	101	105	108.5	94.9	87.1	86.5
Q8VDG5	Phosphopantothenate--cysteine ligase OS=Mus musculus OX=10090 GN=Ppcs PE=1 SV=1	27.858	32	9	10	9	311	6.55	33.8	108.1	99	111.7	103.6	99.8	99.3	105	85.2	88.2
Q9WU84	Copper chaperone for superoxide dismutase OS=Mus musculus OX=10090 GN=Ccs PE=1 SV=1	27.843	22	6	10	6	274	6.1	28.9	52.4	51.6	57.5	126.3	120.8	102.2	129.7	131.8	127.6
O54950	5'-AMP-activated protein kinase subunit gamma-1 OS=Mus musculus OX=10090 GN=Prkag1 PE=1 SV=2	27.787	26	8	9	8	330	7.14	37.5	107.9	108.7	121.3	87	80.5	86.4	119.7	90.2	98.4
P62774	Myotrophin OS=Mus musculus OX=10090 GN=Mtpn PE=1 SV=2	27.785	35	4	14	4	118	5.52	12.9	32.9	33.6	35.7	70.8	71	68.4	167.4	205.2	214.9
Q9R1Q8	Transgelin-3 OS=Mus musculus OX=10090 GN=Tagln3 PE=1 SV=1	27.751	18	3	8	1	199	7.33	22.5	33.4	34.2	40.4	217	220.9	178.5	72.9	51.5	51.1
P21274	Bone morphogenetic protein 2 OS=Mus musculus OX=10090 GN=Bmp2 PE=1 SV=3	27.742	16	6	14	6	394	8.82	44.5	83.8	73.2	76.6	104	116.6	105.2	129.7	106.9	104
Q6PDN3	Myosin light chain kinase, smooth muscle OS=Mus musculus OX=10090 GN=Mylk PE=1 SV=3	27.703	5	8	10	7	1941	6.25	212.8	76.3	74.4	80.3	112.8	124.4	113.5	100.3	112.9	105.1
Q64467	Glyceraldehyde-3-phosphate dehydrogenase, testis-specific OS=Mus musculus OX=10090 GN=Gapdhs PE=1 SV=1	27.662	7	3	26	1	440	7.88	47.6	67.1	140.6	70.2	122.8	114.9	135.4	124.4	66.3	58.4
Q921M4	Golgin subfamily A member 2 OS=Mus musculus OX=10090 GN=Golga2 PE=1 SV=3	27.646	11	10	10	10	999	5	113.2	63.4	72	69	108.8	116.6	118.9	105.4	125.6	120.1
P46737	Lys-63-specific deubiquitinase BRCC36 OS=Mus musculus OX=10090 GN=Brcc3 PE=1 SV=1	27.628	30	7	9	7	291	5.83	33.3	82.9	86.6	90.2	124.3	108.2	113.4	93.7	99.7	101
Q810J8	Zinc finger FYVE domain-containing protein 1 OS=Mus musculus OX=10090 GN=Zfyve1 PE=1 SV=2	27.552	13	8	9	8	777	7.34	86.9	103.3	101.9	109.5	105.6	91.8	127.3	99.1	78.3	83.2
P53811	Phosphatidylinositol transfer protein beta isoform OS=Mus musculus OX=10090 GN=Pitpnb PE=1 SV=2	27.526	22	6	9	5	271	6.95	31.5	101.5	95.7	100.3	110.3	102.9	106.7	100.5	90	92.2
Q91ZM2	SH2B adapter protein 1 OS=Mus musculus OX=10090 GN=Sh2b1 PE=1 SV=2	27.481	15	9	10	9	756	5.25	79.6	77	75	80.6	127.8	113	106.8	97.7	107.2	114.9
P11031	Activated RNA polymerase II transcriptional coactivator p15 OS=Mus musculus OX=10090 GN=Sub1 PE=1 SV=3	27.48	35	4	9	4	127	9.6	14.4	128.8	127.2	117.1	96.6	104	133.1	64	67.5	61.6
Q9CYG7	Mitochondrial import receptor subunit TOM34 OS=Mus musculus OX=10090 GN=Tomm34 PE=1 SV=1	27.472	35	10	10	10	309	9.14	34.3	148.3	117.2	134.4	95.1	98.2	98.5	66	72.3	70
P56212	cAMP-regulated phosphoprotein 19 OS=Mus musculus OX=10090 GN=Arpp19 PE=1 SV=2	27.444	46	5	11	4	112	9.09	12.3	75.3	68.8	60.2	118.4	115.5	106.4	114.6	123.7	117.1
Q9QUH0	Glutaredoxin-1 OS=Mus musculus OX=10090 GN=Glrx PE=1 SV=3	27.387	30	2	16	2	107	8.37	11.9	51.5	53.6	56.9	79.2	77.1	73.9	185.4	157.7	164.8
Q7TQH0	Ataxin-2-like protein OS=Mus musculus OX=10090 GN=Atxn2l PE=1 SV=1	27.345	8	9	9	9	1049	8.85	110.6	60.5	69.4	56.1	117.6	117.7	104	109.3	139.7	125.8
Q9CR86	Calcium-regulated heat stable protein 1 OS=Mus musculus OX=10090 GN=Carhsp1 PE=1 SV=1	27.333	53	5	11	5	148	8.21	16.1	109.3	103.6	97.6	105.8	97.9	94.6	108.9	93.3	88.8
Q99KW3	TRIO and F-actin-binding protein OS=Mus musculus OX=10090 GN=Triobp PE=1 SV=3	27.296	5	10	10	9	2014	8.06	223.2	71.9	75	75.7	86.8	93	94.3	127.8	132.9	142.6
P01626	Ig kappa chain V-II region MOPC 167 OS=Mus musculus OX=10090 PE=1 SV=1	27.231	43	2	8	1	112	6.62	12.3	166	157.2	152.4	79.4	83	80.4	43.6	70	67.9
Q9QY76	Vesicle-associated membrane protein-associated protein B OS=Mus musculus OX=10090 GN=Vapb PE=1 SV=3	27.213	33	8	11	7	243	7.78	26.9	64.5	59.2	62	104.7	131.1	136.8	119.9	113.8	107.9
P35550	rRNA 2'-O-methyltransferase fibrillarin OS=Mus musculus OX=10090 GN=Fbl PE=1 SV=2	27.2	28	8	10	8	327	10.24	34.3	89.2	92.2	87.6	97.3	94.1	181.3	80.8	86.1	91.4
P56376	Acylphosphatase-1 OS=Mus musculus OX=10090 GN=Acyp1 PE=1 SV=2	27.096	56	5	8	5	99	9.04	11.2	29.1	44.5	35.3	67.7	69	98.2	197.9	184.3	174
Q8BWP5	Alpha-tocopherol transfer protein OS=Mus musculus OX=10090 GN=Ttpa PE=1 SV=1	27.078	40	8	10	8	278	8.37	32	153.1	122.2	147.6	82.4	73.8	84.2	93.4	72.7	70.5
Q9WVQ5	Methylthioribulose-1-phosphate dehydratase OS=Mus musculus OX=10090 GN=Apip PE=1 SV=1	27.039	41	7	11	7	241	6.9	26.9	86.5	85.7	95.1	103.9	98.6	95.7	118.9	105.9	109.7
Q9QZS3	Protein numb homolog OS=Mus musculus OX=10090 GN=Numb PE=1 SV=1	27.027	13	8	10	8	653	8.65	70.8	82.3	83.6	88.2	118.2	121.7	128	86	99.9	92
Q99KH8	Serine/threonine-protein kinase 24 OS=Mus musculus OX=10090 GN=Stk24 PE=1 SV=1	27.015	21	8	9	4	431	5.43	47.9	90.8	92.8	103.4	104.8	101.9	106.8	104.5	94.9	100.1
P30412	Peptidyl-prolyl cis-trans isomerase C OS=Mus musculus OX=10090 GN=Ppic PE=1 SV=1	27.001	45	6	8	6	212	7.5	22.8	91.4	86.1	89.3	100.8	120.6	113.2	131.1	80.8	86.7
Q04999	Inhibin beta B chain OS=Mus musculus OX=10090 GN=Inhbb PE=2 SV=4	26.977	18	6	8	6	411	8.03	45.2	95.2	95.7	103.3	96.5	99	108.8	106.3	94.1	101.2
Q9D7P6	Iron-sulfur cluster assembly enzyme ISCU, mitochondrial OS=Mus musculus OX=10090 GN=Iscu PE=1 SV=1	26.968	45	7	9	7	168	9.29	18.1	83.1	79.6	83.3	132.8	130.5	119.7	97.5	91	82.5
Q3UJD6	Ubiquitin carboxyl-terminal hydrolase 19 OS=Mus musculus OX=10090 GN=Usp19 PE=1 SV=1	26.94	7	8	8	8	1360	6.38	150.5	121	138	121.6	85.5	90.2	93.9	78.3	86.6	84.9
Q64324	Syntaxin-binding protein 2 OS=Mus musculus OX=10090 GN=Stxbp2 PE=1 SV=1	26.886	15	7	8	7	593	6.74	66.3	119.3	107.8	123.9	106	107.8	120.5	77.5	68.1	69.1
Q9QYE6	Golgin subfamily A member 5 OS=Mus musculus OX=10090 GN=Golga5 PE=1 SV=2	26.851	11	9	10	9	729	6.23	82.3	51.6	53.3	53.3	104.5	111.2	183.2	103.7	124.1	115
Q69ZR2	E3 ubiquitin-protein ligase HECTD1 OS=Mus musculus OX=10090 GN=Hectd1 PE=1 SV=2	26.848	4	7	7	7	2618	5.41	289.9	69.7	68.7	81.1	100.8	86.4	84.9	124.6	139.4	144.4
O88833	Cytochrome P450 4A10 OS=Mus musculus OX=10090 GN=Cyp4a10 PE=2 SV=2	26.835	15	7	10	5	509	8.75	58.3	76.9	74.2	73.4	114.7	122.5	111.9	103.4	110.4	112.6
P97864	Caspase-7 OS=Mus musculus OX=10090 GN=Casp7 PE=1 SV=2	26.794	26	7	7	7	303	6.33	34	138.6	132.5	148.6	73.7	69.3	99.9	90.8	73	73.5
Q8BHD7	Polypyrimidine tract-binding protein 3 OS=Mus musculus OX=10090 GN=Ptbp3 PE=1 SV=1	26.718	18	7	13	5	523	9.13	56.7	137.7	135.6	134.5	90.4	84.1	99.9	76.9	79.9	60.9
Q8CGK3	Lon protease homolog, mitochondrial OS=Mus musculus OX=10090 GN=Lonp1 PE=1 SV=2	26.685	10	9	10	9	949	6.57	105.8	113	108.9	124.5	100.7	96.9	110.1	87	83.4	75.6
Q9QX15	Calcium-activated chloride channel regulator 3A-1 OS=Mus musculus OX=10090 GN=Clca3a1 PE=1 SV=1	26.683	11	6	7	6	902	6.86	100	85.3	94.4	93.4	102.4	108.9	129.2	102.8	95.1	88.5
Q9Z0L8	Gamma-glutamyl hydrolase OS=Mus musculus OX=10090 GN=Ggh PE=1 SV=2	26.663	23	6	9	6	317	7.5	35.4	70.9	62.7	71	97.6	100.7	89.7	142.5	121.2	143.7
O55070	Deoxyribonuclease gamma OS=Mus musculus OX=10090 GN=Dnase1l3 PE=1 SV=1	26.634	34	8	12	8	310	8.66	35.7	246.5	190.6	204.4	43.8	45.1	59.6	38.2	38.1	33.6
Q3TGF2	Protein FAM107B OS=Mus musculus OX=10090 GN=Fam107b PE=1 SV=2	26.6	47	7	8	7	131	8.31	15.6	60.4	61.3	50.8	102.8	111.5	106.5	134	150.4	122.3
O89110	Caspase-8 OS=Mus musculus OX=10090 GN=Casp8 PE=1 SV=1	26.574	18	8	9	8	480	5.25	55.3	89.4	92.1	103.1	97.9	95	95.3	108	110.6	108.6
Q91WK0	Leucine-rich repeat flightless-interacting protein 2 OS=Mus musculus OX=10090 GN=Lrrfip2 PE=1 SV=1	26.514	19	7	9	6	415	5.68	47.1	63.3	70.3	70.6	101.5	116.8	109.1	113.5	132.2	122.9
Q8BWW9	Serine/threonine-protein kinase N2 OS=Mus musculus OX=10090 GN=Pkn2 PE=1 SV=3	26.485	10	9	10	6	983	6.32	111.5	113.6	120.1	126.5	120.7	116.9	99.9	65.9	62.7	73.8
Q9D172	ES1 protein homolog, mitochondrial OS=Mus musculus OX=10090 GN=D10Jhu81e PE=1 SV=1	26.467	38	7	7	7	266	8.78	28.1	147.6	149	156.7	79.1	79.6	74.1	77.1	73.2	63.6
O35969	Guanidinoacetate N-methyltransferase OS=Mus musculus OX=10090 GN=Gamt PE=1 SV=1	26.46	43	6	7	6	236	5.71	26.3	101.4	102.8	106.4	91.1	82.6	88.4	128.6	91.1	107.8
P49722	Proteasome subunit alpha type-2 OS=Mus musculus OX=10090 GN=Psma2 PE=1 SV=3	26.445	38	6	7	6	234	7.43	25.9	106.5	104.9	120.5	101.3	89.6	118.8	76.1	103.2	79
P56960	Exosome component 10 OS=Mus musculus OX=10090 GN=Exosc10 PE=1 SV=2	26.421	13	11	11	11	887	8.29	100.9	88.5	86.4	94.6	116.8	113	124.1	84.5	97.7	94.5
Q8VDI7	Ubiquitin-associated domain-containing protein 1 OS=Mus musculus OX=10090 GN=Ubac1 PE=1 SV=2	26.375	22	8	9	8	409	4.97	45.5	69	68	71.3	104.5	100.9	107.7	112.2	128.6	137.8
Q925I1	ATPase family AAA domain-containing protein 3 OS=Mus musculus OX=10090 GN=Atad3 PE=1 SV=1	26.304	15	7	8	7	591	9.29	66.7	79.1	77.2	61.7	94.3	92.9	86.5	133.7	147.8	126.7
Q91WG2	Rab GTPase-binding effector protein 2 OS=Mus musculus OX=10090 GN=Rabep2 PE=1 SV=3	26.276	15	8	9	8	554	4.89	62.1	55.1	66.8	62.2	102.7	112.5	97.2	109.4	142.4	151.6
Q3THG9	Alanyl-tRNA editing protein Aarsd1 OS=Mus musculus OX=10090 GN=Aarsd1 PE=1 SV=2	26.272	21	7	9	7	412	6.42	44.9	110.6	85.3	93.4	106.2	135.8	98.8	96.8	81.4	91.8
Q8R0H9	ADP-ribosylation factor-binding protein GGA1 OS=Mus musculus OX=10090 GN=Gga1 PE=1 SV=1	26.257	12	9	9	9	635	5.27	69.9	115.5	117.7	128.4	100.9	123.2	131.3	70.7	58.3	54
O55060	Thiopurine S-methyltransferase OS=Mus musculus OX=10090 GN=Tpmt PE=1 SV=1	26.255	35	7	8	7	240	6.44	27.6	101.3	99.4	106.9	118.9	105.1	114.5	99.8	78.9	75.2
Q8BHN3	Neutral alpha-glucosidase AB OS=Mus musculus OX=10090 GN=Ganab PE=1 SV=1	26.242	12	9	10	9	944	6.06	106.8	80.8	86.5	84.8	100.7	103.7	215.4	79.2	75.2	73.7
Q80XN0	D-beta-hydroxybutyrate dehydrogenase, mitochondrial OS=Mus musculus OX=10090 GN=Bdh1 PE=1 SV=2	26.21	26	7	8	7	343	9.01	38.3	159.9	144.7	156.5	102.1	88.9	97	47.6	53.4	50
Q9DCY0	Glycine N-acyltransferase-like protein Keg1 OS=Mus musculus OX=10090 GN=Keg1 PE=1 SV=1	26.193	20	5	8	5	295	8.43	33.7	171.8	151.9	163.6	67.6	67.6	78.4	72.9	67.2	58.9
[truncated: 2,461 more rows]

## Sheet: TO
Accession	Description	Abundances (Grouped): TO			Abundances (Grouped): TC			Abundances (Grouped): Un
		TO-1	TO-2	TO-3	TC-1	TC-2	TC-3	Un-1	Un-2	Un-3
P39876	Metalloproteinase inhibitor 3 OS=Mus musculus OX=10090 GN=Timp3 PE=1 SV=1	265.6	224.7	232.3	35.8	32.7	21.9	26.6	28.5	32
P40224	Stromal cell-derived factor 1 OS=Mus musculus OX=10090 GN=Cxcl12 PE=2 SV=2	261.7	185.6	223.7	43.3	28.6	17.4	46	48.1	45.6
P21570	Angiogenin OS=Mus musculus OX=10090 GN=Ang PE=1 SV=1	255	182	177.7	47.9	37.8	31.1	51.9	58.4	58.1
P18524	Ig heavy chain V region RF OS=Mus musculus OX=10090 PE=1 SV=1	251.9	212	181.4	43.7	56	43.2	39.2	33.8	38.9
O55070	Deoxyribonuclease gamma OS=Mus musculus OX=10090 GN=Dnase1l3 PE=1 SV=1	246.5	190.6	204.4	38.2	38.1	33.6	43.8	45.1	59.6
Q07235	Glia-derived nexin OS=Mus musculus OX=10090 GN=Serpine2 PE=1 SV=2	238.4	232.8	180.5	38.2	34.2	28.2	46.9	51.8	49
Q91VT4	Carbonyl reductase family member 4 OS=Mus musculus OX=10090 GN=Cbr4 PE=1 SV=2	236.8	213.3	209	47	40.2	35.2	37.2	37.9	43.5
O88803	Leukocyte cell-derived chemotaxin-2 OS=Mus musculus OX=10090 GN=Lect2 PE=1 SV=1	235.7	184.2	201.6	36.2	42.1	40.1	55.2	49.2	55.8
P62245	40S ribosomal protein S15a OS=Mus musculus OX=10090 GN=Rps15a PE=1 SV=2	232.7	199.6	195.2	35.2	31.2	26.5	49.3	57.5	72.8
Q9DB27	Malignant T-cell-amplified sequence 1 OS=Mus musculus OX=10090 GN=Mcts1 PE=1 SV=1	232.4	219.1	254.5	27.4	27.6	19.8	38.3	34.3	46.6
Q8CIT0	Corticoliberin OS=Mus musculus OX=10090 GN=Crh PE=2 SV=1	230.6	171.3	183.2	61.8	56	38.3	51.4	50.8	56.6
Q922Q1	Mitochondrial amidoxime reducing component 2 OS=Mus musculus OX=10090 GN=Marc2 PE=1 SV=1	228.6	204.8	200.8	37.5	42.1	33.6	51.8	50.5	50.3
P24369	Peptidyl-prolyl cis-trans isomerase B OS=Mus musculus OX=10090 GN=Ppib PE=1 SV=2	226.2	202.4	211.3	33.7	32.3	21.3	48.5	46.5	77.8
Q91Y47	Coagulation factor XI OS=Mus musculus OX=10090 GN=F11 PE=2 SV=2	224.3	213.2	161.4	39.5	35.9	31	64.9	66.8	63.1
P00329	Alcohol dehydrogenase 1 OS=Mus musculus OX=10090 GN=Adh1 PE=1 SV=2	224.1	244.6	187.2	34.6	34.9	26.3	48.7	48.2	51.6
P62702	40S ribosomal protein S4, X isoform OS=Mus musculus OX=10090 GN=Rps4x PE=1 SV=2	223.9	190.7	198.9	37.8	36.2	30.5	59.1	57.7	65.1
Q63739	Protein tyrosine phosphatase type IVA 1 OS=Mus musculus OX=10090 GN=Ptp4a1 PE=1 SV=1	223.9	190.5	202.8	41.4	40.8	32.7	53	50.1	64.8
O54825	Bystin OS=Mus musculus OX=10090 GN=Bysl PE=1 SV=3	223.7	194.9	192	38	34.6	35.3	57.4	59	65
Q9WUM5	Succinate--CoA ligase [ADP/GDP-forming] subunit alpha, mitochondrial OS=Mus musculus OX=10090 GN=Suclg1 PE=1 SV=4	223.4	169.8	167.4	56.2	48.9	43.5	60.8	61.7	68.3
P70122	Ribosome maturation protein SBDS OS=Mus musculus OX=10090 GN=Sbds PE=1 SV=4	222.7	182.6	206.1	48.5	46.1	47	43.9	43.6	59.4
Q9DD18	D-aminoacyl-tRNA deacylase 1 OS=Mus musculus OX=10090 GN=Dtd1 PE=1 SV=2	222.6	206.4	213.4	39.1	43.8	32	47.6	45.5	49.7
P17897	Lysozyme C-1 OS=Mus musculus OX=10090 GN=Lyz1 PE=1 SV=1	222	182	200.7	56.1	47.2	39.6	49.4	50.5	52.5
P62827	GTP-binding nuclear protein Ran OS=Mus musculus OX=10090 GN=Ran PE=1 SV=3	221.7	196.9	227.4	38.3	39.2	28.3	46.5	45.4	56.3
Q99JW4	LIM and senescent cell antigen-like-containing domain protein 1 OS=Mus musculus OX=10090 GN=Lims1 PE=1 SV=3	221.1	189.6	224.1	38.8	39	31.4	50	56.4	49.7
Q62189	U1 small nuclear ribonucleoprotein A OS=Mus musculus OX=10090 GN=Snrpa PE=1 SV=3	221.1	197.8	179.6	52.9	45.7	43.3	48.5	47.8	63.3
P29341	Polyadenylate-binding protein 1 OS=Mus musculus OX=10090 GN=Pabpc1 PE=1 SV=2	219.9	246.6	137.1	42.6	48.1	39.6	50	54.9	61.2
Q60759	Glutaryl-CoA dehydrogenase, mitochondrial OS=Mus musculus OX=10090 GN=Gcdh PE=1 SV=2	219.7	181.6	191.2	44.8	47.4	35.3	59.1	60.9	59.9
Q91XD2	LIM and senescent cell antigen-like-containing domain protein 2 OS=Mus musculus OX=10090 GN=Lims2 PE=1 SV=1	219.6	187.1	202.8	74.4	57.9	23.4	28.5	45.8	60.4
Q9DCM2	Glutathione S-transferase kappa 1 OS=Mus musculus OX=10090 GN=Gstk1 PE=1 SV=3	218.8	210.2	221.4	37.2	35.3	29	39.5	42.1	66.5
Q920C1	Chordin-like protein 1 OS=Mus musculus OX=10090 GN=Chrdl1 PE=1 SV=1	218.7	133.7	169	59.6	54.1	34.5	68.3	68.5	93.5
Q80WC7	Arf-GAP domain and FG repeat-containing protein 2 OS=Mus musculus OX=10090 GN=Agfg2 PE=1 SV=1	218.2	196.7	178.2	34.6	31.4	15.7	59.5	86	79.7
P14576	Signal recognition particle 54 kDa protein OS=Mus musculus OX=10090 GN=Srp54 PE=1 SV=2	217.9	191.4	197.9	44.7	42.3	34.3	58.2	55.5	57.8
P62301	40S ribosomal protein S13 OS=Mus musculus OX=10090 GN=Rps13 PE=1 SV=2	217.9	179.9	191.1	38.7	35.3	30.9	55.8	74.1	76.2
P20918	Plasminogen OS=Mus musculus OX=10090 GN=Plg PE=1 SV=3	217.7	212.6	191.5	46.1	44.2	36.1	49.9	50.1	51.8
Q9D8G5	Regenerating islet-derived protein 4 OS=Mus musculus OX=10090 GN=Reg4 PE=2 SV=1	216.6	180.7	195.8	45	38.5	32.5	58.7	69.5	62.7
P28352	DNA-(apurinic or apyrimidinic site) lyase OS=Mus musculus OX=10090 GN=Apex1 PE=1 SV=2	216	204.3	151.4	56.7	43.5	40.5	51.8	49.1	86.8
P27784	C-C motif chemokine 6 OS=Mus musculus OX=10090 GN=Ccl6 PE=1 SV=1	215.8	173	216.4	39.8	35.7	20.8	60.5	65.2	72.7
Q9CQS6	Gastrokine-2 OS=Mus musculus OX=10090 GN=Gkn2 PE=1 SV=1	215.6	162.5	145.7	37	34.8	29.5	80.3	113.2	81.5
Q8CGR5	Kallikrein-14 OS=Mus musculus OX=10090 GN=Klk14 PE=2 SV=1	213.3	179.2	171	40.3	44.9	37	61.6	58.9	93.9
P62631	Elongation factor 1-alpha 2 OS=Mus musculus OX=10090 GN=Eef1a2 PE=1 SV=1	213.1	176.2	166.4	43.5	47.9	33.3	63.4	79.5	76.8
Q922B1	O-acetyl-ADP-ribose deacetylase MACROD1 OS=Mus musculus OX=10090 GN=Macrod1 PE=1 SV=2	212.9	178.5	210.8	48.3	55.2	38.2	47.8	56.3	52
Q8BGG9	Acyl-coenzyme A amino acid N-acyltransferase 2 OS=Mus musculus OX=10090 GN=Acnat2 PE=1 SV=1	212.7	204.7	208.1	55	31.1	37.3	42	71.7	37.5
Q2NL51	Glycogen synthase kinase-3 alpha OS=Mus musculus OX=10090 GN=Gsk3a PE=1 SV=2	211.6	209.7	212.9	45	35.7	37.2	48.6	51.2	48.1
O70274	Protein tyrosine phosphatase type IVA 2 OS=Mus musculus OX=10090 GN=Ptp4a2 PE=1 SV=1	211.6	169.7	186.3	83.7	48.1	38	56.1	61.9	44.6
P05017	Insulin-like growth factor I OS=Mus musculus OX=10090 GN=Igf1 PE=1 SV=2	211.1	207.3	219.4	52.3	49.9	32.1	35.4	41	51.4
Q9CRB2	H/ACA ribonucleoprotein complex subunit 2 OS=Mus musculus OX=10090 GN=Nhp2 PE=1 SV=1	210.4	175.4	176.4	39.3	41.3	38.8	66	81.8	70.7
P17225	Polypyrimidine tract-binding protein 1 OS=Mus musculus OX=10090 GN=Ptbp1 PE=1 SV=2	210	197	211	47.3	43.8	32.5	51.7	46.3	60.4
P97298	Pigment epithelium-derived factor OS=Mus musculus OX=10090 GN=Serpinf1 PE=1 SV=2	209.1	241.2	169.3	51.3	47.8	43.9	46.8	45.8	44.8
P97425	Eosinophil cationic protein 2 OS=Mus musculus OX=10090 GN=Ear2 PE=2 SV=1	208.9	172.5	193.5	62.7	52.7	54.7	43.1	43	69
P01786	Ig heavy chain V region MOPC 47A OS=Mus musculus OX=10090 PE=1 SV=1	208.4	182.2	167	78	87.7	69.7	34.2	34.1	38.6
Q9JJN5	Carboxypeptidase N catalytic chain OS=Mus musculus OX=10090 GN=Cpn1 PE=1 SV=1	208.3	220.7	188	45.6	44	34	52.4	53.7	53.3
P56382	ATP synthase subunit epsilon, mitochondrial OS=Mus musculus OX=10090 GN=Atp5f1e PE=1 SV=2	208	150.4	171.1	43.5	40.4	36.4	65.7	89.5	94.9
P97401	Secreted frizzled-related protein 3 OS=Mus musculus OX=10090 GN=Frzb PE=1 SV=1	207.5	170.9	180.7	31	31.9	24.9	93.5	86.3	73.2
O70310	Glycylpeptide N-tetradecanoyltransferase 1 OS=Mus musculus OX=10090 GN=Nmt1 PE=1 SV=1	207.4	190.4	175.7	59.3	52.3	46.4	55.4	57	56.1
P32233	Developmentally-regulated GTP-binding protein 1 OS=Mus musculus OX=10090 GN=Drg1 PE=1 SV=1	206.4	168.3	200.7	44.8	40.2	36	68.1	63.6	72.1
P01139	Beta-nerve growth factor OS=Mus musculus OX=10090 GN=Ngf PE=1 SV=2	206.2	192	194.2	56.9	45.4	37.6	56.1	53.7	57.8
A2RT60	Serine protease HTRA4 OS=Mus musculus OX=10090 GN=Htra4 PE=2 SV=1	206.1	159.3	166.3	50.3	36.6	34.1	68.9	107.9	70.6
O55226	Chondroadherin OS=Mus musculus OX=10090 GN=Chad PE=2 SV=1	205	192.9	200	41.8	34.9	27.6	59.8	71.6	66.5
P08905	Lysozyme C-2 OS=Mus musculus OX=10090 GN=Lyz2 PE=1 SV=2	204.9	178.2	184.4	72.2	63.9	51.3	48.2	45.8	51
P63001	Ras-related C3 botulinum toxin substrate 1 OS=Mus musculus OX=10090 GN=Rac1 PE=1 SV=1	204.7	185.4	198.2	43.5	40.3	28.4	55.3	54.4	89.8
Q99J77	Sialic acid synthase OS=Mus musculus OX=10090 GN=Nans PE=1 SV=1	204	176.6	203.5	55	58.3	41.4	52.3	51.1	57.8
Q9DCN1	Peroxisomal NADH pyrophosphatase NUDT12 OS=Mus musculus OX=10090 GN=Nudt12 PE=1 SV=1	203.8	202.1	213.3	34.6	34.8	26.7	57	58.4	69.2
O35490	Betaine--homocysteine S-methyltransferase 1 OS=Mus musculus OX=10090 GN=Bhmt PE=1 SV=1	203.2	180.1	209.3	44.6	49.1	34.8	51.9	62	65.1
P31532	Serum amyloid A-4 protein OS=Mus musculus OX=10090 GN=Saa4 PE=1 SV=2	203.2	214.7	116.1	61.8	39.9	34.1	73.4	76.3	80.5
P21765	Epididymal secretory glutathione peroxidase OS=Mus musculus OX=10090 GN=Gpx5 PE=2 SV=3	203.2	194.8	240.2	42.6	46.6	33.5	44	46	49.2
Q61581	Insulin-like growth factor-binding protein 7 OS=Mus musculus OX=10090 GN=Igfbp7 PE=1 SV=3	203	190.8	191.4	64.5	56.7	48.2	49.2	51.9	44.3
P52825	Carnitine O-palmitoyltransferase 2, mitochondrial OS=Mus musculus OX=10090 GN=Cpt2 PE=1 SV=2	202.9	179.4	189.6	48.8	46.8	39.8	61.6	63	68
Q8CJG1	Protein argonaute-1 OS=Mus musculus OX=10090 GN=Ago1 PE=1 SV=2	202.9	201	225.2	41.1	49.8	32.6	43.1	55	49.4
P70694	Estradiol 17 beta-dehydrogenase 5 OS=Mus musculus OX=10090 GN=Akr1c6 PE=1 SV=1	202.1	171.7	203.6	45.8	49.7	42	63.5	61.9	59.8
Q9Z0N1	Eukaryotic translation initiation factor 2 subunit 3, X-linked OS=Mus musculus OX=10090 GN=Eif2s3x PE=1 SV=2	201.5	207	212.1	47.9	42.7	33.5	51.5	50.1	53.6
O55125	Protein NipSnap homolog 1 OS=Mus musculus OX=10090 GN=Nipsnap1 PE=1 SV=1	201.5	202.2	244.7	39.6	43.5	34.1	38.2	39.2	56.8
O08573	Galectin-9 OS=Mus musculus OX=10090 GN=Lgals9 PE=1 SV=1	201	195.6	197.8	51.1	44.6	34.4	52.8	61	61.8
Q9DBM2	Peroxisomal bifunctional enzyme OS=Mus musculus OX=10090 GN=Ehhadh PE=1 SV=4	200.5	190.1	206.6	45.1	44.7	36.9	52.8	54.3	69
O35286	Pre-mRNA-splicing factor ATP-dependent RNA helicase DHX15 OS=Mus musculus OX=10090 GN=Dhx15 PE=1 SV=2	199.9	195.7	178.2	48.5	47.7	42	59.2	58.2	70.7
P70404	Isocitrate dehydrogenase [NAD] subunit gamma 1, mitochondrial OS=Mus musculus OX=10090 GN=Idh3g PE=1 SV=1	199.5	175.2	198.9	42.1	44.8	38.4	60.2	62.2	78.7
Q3UKJ7	WD40 repeat-containing protein SMU1 OS=Mus musculus OX=10090 GN=Smu1 PE=2 SV=2	198.9	187.1	188.5	41.1	41.1	40	55.3	61.7	86.1
P13707	Glycerol-3-phosphate dehydrogenase [NAD(+)], cytoplasmic OS=Mus musculus OX=10090 GN=Gpd1 PE=1 SV=3	198.6	170.2	185.4	48.2	46.1	37.7	72.5	69.9	71.4
P28474	Alcohol dehydrogenase class-3 OS=Mus musculus OX=10090 GN=Adh5 PE=1 SV=3	198.5	185.5	192.8	44.5	43.5	35.6	66.6	63.5	69.5
Q9JKP5	Muscleblind-like protein 1 OS=Mus musculus OX=10090 GN=Mbnl1 PE=1 SV=1	198.5	171.5	186.3	50.6	50.3	40.3	56.5	59.4	86.7
P01819	Ig heavy chain V region MOPC 141 OS=Mus musculus OX=10090 PE=4 SV=1	198.5	167.9	157.8	38.7	66.4	44.9	73.4	71.5	80.9
P10126	Elongation factor 1-alpha 1 OS=Mus musculus OX=10090 GN=Eef1a1 PE=1 SV=3	198.3	168.5	154.2	53.3	57.8	46.6	70.3	72.6	78.4
P05132	cAMP-dependent protein kinase catalytic subunit alpha OS=Mus musculus OX=10090 GN=Prkaca PE=1 SV=3	198.3	167.7	180.7	53.6	47.9	34.1	60.9	65.6	91.2
P55302	Alpha-2-macroglobulin receptor-associated protein OS=Mus musculus OX=10090 GN=Lrpap1 PE=1 SV=1	197.8	195	190.3	57.6	56.7	50.5	49.5	51.1	51.4
Q6ZWN5	40S ribosomal protein S9 OS=Mus musculus OX=10090 GN=Rps9 PE=1 SV=3	197.8	190.8	178.3	39.9	38.4	34.9	55.8	62.7	101.5
Q8R1F9	Ribonuclease P protein subunit p40 OS=Mus musculus OX=10090 GN=Rpp40 PE=2 SV=2	197.8	160.4	182.5	55.3	42.2	33.8	50.4	80.1	97.5
Q9DC70	NADH dehydrogenase [ubiquinone] iron-sulfur protein 7, mitochondrial OS=Mus musculus OX=10090 GN=Ndufs7 PE=1 SV=1	197.8	169.4	176.4	53.7	53.3	41.4	63.3	81.5	63.2
P11477	Alpha-defensin 1 OS=Mus musculus OX=10090 GN=Defa1 PE=1 SV=2	196.6	168.9	156.1	68.2	92.2	84.1	43	45	45.9
Q9DCT8	Cysteine-rich protein 2 OS=Mus musculus OX=10090 GN=Crip2 PE=1 SV=1	196.4	179.9	119	56.1	56	44.5	81.2	82.4	84.4
Q01730	Ras suppressor protein 1 OS=Mus musculus OX=10090 GN=Rsu1 PE=1 SV=3	196.3	183.8	212.9	54.4	56.8	38.8	50.1	56.2	50.7
Q99JY0	Trifunctional enzyme subunit beta, mitochondrial OS=Mus musculus OX=10090 GN=Hadhb PE=1 SV=1	196	166.5	185.7	52.4	52.4	46.4	61.9	63.8	74.8
Q9CZU6	Citrate synthase, mitochondrial OS=Mus musculus OX=10090 GN=Cs PE=1 SV=1	196	182.1	201.9	46	47	38.6	61	59	68.4
P82198	Transforming growth factor-beta-induced protein ig-h3 OS=Mus musculus OX=10090 GN=Tgfbi PE=1 SV=1	195.7	169.7	206	50.5	50.8	41.5	58.1	65.4	62.3
Q8BVG4	Dipeptidyl peptidase 9 OS=Mus musculus OX=10090 GN=Dpp9 PE=1 SV=2	195.6	178.3	185.5	63.7	48.6	44.8	57.4	57.6	68.5
Q8C570	mRNA export factor OS=Mus musculus OX=10090 GN=Rae1 PE=1 SV=1	195.2	175.2	190.3	48.2	57.8	47.9	60.6	57.9	66.9
P0DOV1	Interferon-activable protein 205-B OS=Mus musculus OX=10090 GN=Mnda PE=1 SV=1	194.8	166.3	176.9	61.8	52.1	46.6	58.4	75.5	67.6
Q91V88	Nephronectin OS=Mus musculus OX=10090 GN=Npnt PE=1 SV=1	194.6	170.1	196.2	49.7	46.8	38.6	64.9	65.3	73.7
Q9CZ30	Obg-like ATPase 1 OS=Mus musculus OX=10090 GN=Ola1 PE=1 SV=1	194.4	184.5	200.4	41.8	39.4	32.8	64.1	66.6	75.9
Q61425	Hydroxyacyl-coenzyme A dehydrogenase, mitochondrial OS=Mus musculus OX=10090 GN=Hadh PE=1 SV=2	193.9	166.6	200.5	52.2	51.9	37	59	62.4	76.3
Q9JJY8	Interleukin-22b OS=Mus musculus OX=10090 GN=Il22b PE=2 SV=2	193.8	150.1	208.9	67.1	59.6	44.8	47.8	59.6	68.2
Q9Z0N2	Eukaryotic translation initiation factor 2 subunit 3, Y-linked OS=Mus musculus OX=10090 GN=Eif2s3y PE=1 SV=2	193.5	196.7	220.7	58.8	55.6	35.3	45.2	44.9	49.4
Q6PGH1	Protein BUD31 homolog OS=Mus musculus OX=10090 GN=Bud31 PE=1 SV=2	193	158.4	148.3	45.7	37.2	38.4	70.7	95.1	113
O09173	Homogentisate 1,2-dioxygenase OS=Mus musculus OX=10090 GN=Hgd PE=1 SV=2	192.8	192.7	211.8	44.2	66.8	35.4	51.2	49.2	55.8
Q9CZX8	40S ribosomal protein S19 OS=Mus musculus OX=10090 GN=Rps19 PE=1 SV=3	192.4	164.1	188.2	47.6	43.7	38.9	67.9	79.2	78
Q9DB34	Charged multivesicular body protein 2a OS=Mus musculus OX=10090 GN=Chmp2a PE=1 SV=1	192.3	162	187.4	34.7	40	30.4	75.9	85.7	91.6
Q9JHH6	Carboxypeptidase B2 OS=Mus musculus OX=10090 GN=Cpb2 PE=1 SV=1	191.8	183.2	202.9	57.4	51.9	46.7	54.4	53.3	58.4
P28659	CUGBP Elav-like family member 1 OS=Mus musculus OX=10090 GN=Celf1 PE=1 SV=2	191.8	171	184.4	45.6	45.6	42.9	77.9	69.5	71.2
Q8C0C7	Phenylalanine--tRNA ligase alpha subunit OS=Mus musculus OX=10090 GN=Farsa PE=1 SV=1	191.7	176.1	182.7	52.5	56.1	48.9	65.3	65.2	61.5
P13745	Glutathione S-transferase A1 OS=Mus musculus OX=10090 GN=Gsta1 PE=1 SV=2	191.5	160.5	194.9	44.6	46.1	34.8	76.1	77.6	73.8
P49138	MAP kinase-activated protein kinase 2 OS=Mus musculus OX=10090 GN=Mapkapk2 PE=1 SV=2	191.1	183.5	195.6	50	55.1	54.6	51.9	59.3	59
Q9CQC6	Basic leucine zipper and W2 domain-containing protein 1 OS=Mus musculus OX=10090 GN=Bzw1 PE=1 SV=1	190.9	186.7	195	49.6	47.1	44.4	58.4	58.9	69
Q9CPQ1	Cytochrome c oxidase subunit 6C OS=Mus musculus OX=10090 GN=Cox6c PE=1 SV=3	190.6	159.9	158.9	58.7	54.8	38.7	60.2	93.6	84.5
P58710	L-gulonolactone oxidase OS=Mus musculus OX=10090 GN=Gulo PE=1 SV=3	190.3	173.1	183.4	54.2	62.8	45.9	57.9	65.1	67.3
P54823	Probable ATP-dependent RNA helicase DDX6 OS=Mus musculus OX=10090 GN=Ddx6 PE=1 SV=1	189.9	188.1	190.9	46.4	50	41.2	63.5	61.5	68.5
Q99L27	GMP reductase 2 OS=Mus musculus OX=10090 GN=Gmpr2 PE=1 SV=2	189.7	172.4	189.3	58.2	52.7	41.8	63.7	63.9	68.3
Q8BMA6	Signal recognition particle subunit SRP68 OS=Mus musculus OX=10090 GN=Srp68 PE=1 SV=2	188.8	167.2	173.1	43.9	42.8	40.2	78.7	81.6	83.8
P41105	60S ribosomal protein L28 OS=Mus musculus OX=10090 GN=Rpl28 PE=1 SV=2	188.1	171.5	149.3	51.8	52.6	48	60.3	71.4	107.1
P54071	Isocitrate dehydrogenase [NADP], mitochondrial OS=Mus musculus OX=10090 GN=Idh2 PE=1 SV=3	188	176.6	193.4	49.8	48	39.9	64.9	65.2	74.2
Q8K409	DNA polymerase beta OS=Mus musculus OX=10090 GN=Polb PE=1 SV=3	187.9	167.9	187	59.7	59	53.3	59.1	66.5	59.5
O09010	Beta-1,3-N-acetylglucosaminyltransferase lunatic fringe OS=Mus musculus OX=10090 GN=Lfng PE=1 SV=1	187.9	195.7	188.7	57.3	62.5	44.7	43.5	51.8	67.9
Q3UIU2	NADH dehydrogenase [ubiquinone] 1 beta subcomplex subunit 6 OS=Mus musculus OX=10090 GN=Ndufb6 PE=1 SV=3	187.5	172	165.1	36.4	60.3	46.7	62.1	92.6	77.3
Q9D1P4	Cysteine and histidine-rich domain-containing protein 1 OS=Mus musculus OX=10090 GN=Chordc1 PE=1 SV=1	187.3	146.4	165.8	59.1	47	44.6	75.6	83.8	90.3
Q91VK1	Basic leucine zipper and W2 domain-containing protein 2 OS=Mus musculus OX=10090 GN=Bzw2 PE=1 SV=1	187.2	181.9	194	48.6	53.3	47.9	58.5	61.1	67.5
P24270	Catalase OS=Mus musculus OX=10090 GN=Cat PE=1 SV=4	187.1	174.5	163.9	61.1	66	56	61.9	64.4	65.2
Q8VBT2	L-serine dehydratase/L-threonine deaminase OS=Mus musculus OX=10090 GN=Sds PE=1 SV=3	187	167.7	194.8	47.1	54.2	44.8	69.3	67.7	67.4
Q9JLM9	Growth factor receptor-bound protein 14 OS=Mus musculus OX=10090 GN=Grb14 PE=1 SV=1	186.8	183.6	200.2	54	50.7	47.7	63	55.3	58.7
Q9JK53	Prolargin OS=Mus musculus OX=10090 GN=Prelp PE=1 SV=2	186.7	175	163.2	48.5	52.9	45.6	75.6	75	77.6
O08712	Tumor necrosis factor receptor superfamily member 11B OS=Mus musculus OX=10090 GN=Tnfrsf11b PE=1 SV=1	186.5	175.3	182.4	53.2	53.8	52.1	68	68.2	60.5
Q3UGF1	WD repeat-containing protein 19 OS=Mus musculus OX=10090 GN=Wdr19 PE=1 SV=1	186.3	176.4	173.5	46.5	42.9	41	63.6	77.2	92.5
P06880	Somatotropin OS=Mus musculus OX=10090 GN=Gh1 PE=2 SV=1	186.1	172.8	181.5	41.9	42.2	36.2	86.6	90.1	62.6
P63325	40S ribosomal protein S10 OS=Mus musculus OX=10090 GN=Rps10 PE=1 SV=1	186	133	137.1	79.9	66.6	63.9	70.1	82.1	81.2
Q8R3R8	Gamma-aminobutyric acid receptor-associated protein-like 1 OS=Mus musculus OX=10090 GN=Gabarapl1 PE=1 SV=2	185.9	142.6	145.5	91.6	81.7	60.8	56.4	59.8	75.6
Q8VHK9	ATP-dependent RNA helicase DHX36 OS=Mus musculus OX=10090 GN=Dhx36 PE=1 SV=2	185.5	188.2	169.8	51.5	50.4	44.6	69.8	65.8	74.4
P51660	Peroxisomal multifunctional enzyme type 2 OS=Mus musculus OX=10090 GN=Hsd17b4 PE=1 SV=3	185.2	199.6	216.2	42	45.5	32.7	56.3	61.5	61.1
P48025	Tyrosine-protein kinase SYK OS=Mus musculus OX=10090 GN=Syk PE=1 SV=2	184.9	169.4	180.9	41.7	41.9	44	58.4	64.5	114.3
Q61656	Probable ATP-dependent RNA helicase DDX5 OS=Mus musculus OX=10090 GN=Ddx5 PE=1 SV=2	184.6	166.6	182.1	45.2	47.8	41.6	61.4	63	107.7
Q99PL6	UBX domain-containing protein 6 OS=Mus musculus OX=10090 GN=Ubxn6 PE=1 SV=1	184.5	170.3	177.5	48.2	46	38.1	67.4	80.7	87.2
Q8CCJ3	E3 UFM1-protein ligase 1 OS=Mus musculus OX=10090 GN=Ufl1 PE=1 SV=2	184.4	194.6	190.8	49	49.3	40.7	62.1	62.8	66.4
Q8R081	Heterogeneous nuclear ribonucleoprotein L OS=Mus musculus OX=10090 GN=Hnrnpl PE=1 SV=2	184.3	194.2	130.4	57.9	63.5	53	67.4	69.2	80.1
Q9CZ42	ATP-dependent (S)-NAD(P)H-hydrate dehydratase OS=Mus musculus OX=10090 GN=Naxd PE=1 SV=1	184	171.3	165.6	44.9	47.8	36.7	86.3	81.5	81.8
P06869	Urokinase-type plasminogen activator OS=Mus musculus OX=10090 GN=Plau PE=1 SV=1	183.9	163.5	180.1	73	64.3	58.3	58.4	56.9	61.5
Q9Z1Q9	Valine--tRNA ligase OS=Mus musculus OX=10090 GN=Vars PE=1 SV=1	183.6	198.2	191.8	48.7	45.9	38.2	62.7	63	67.9
P48298	Eotaxin OS=Mus musculus OX=10090 GN=Ccl11 PE=2 SV=1	183.6	145.5	146.5	41	54.6	46.9	79.6	112.7	89.5
Q3TNA1	Xylulose kinase OS=Mus musculus OX=10090 GN=Xylb PE=1 SV=1	183.4	186.6	193.3	49.5	51.9	39.9	61.6	67.1	66.7
P84091	AP-2 complex subunit mu OS=Mus musculus OX=10090 GN=Ap2m1 PE=1 SV=1	183.3	185.1	203.4	42.9	42.8	38.9	63.2	64.6	75.8
O70475	UDP-glucose 6-dehydrogenase OS=Mus musculus OX=10090 GN=Ugdh PE=1 SV=1	182.9	175.2	195.7	54	51.2	41	68.7	65	66.4
Q99MQ4	Asporin OS=Mus musculus OX=10090 GN=Aspn PE=1 SV=1	182.9	177	193.9	54.9	62.2	56.9	60.6	58.7	52.9
Q91YT0	NADH dehydrogenase [ubiquinone] flavoprotein 1, mitochondrial OS=Mus musculus OX=10090 GN=Ndufv1 PE=1 SV=1	182.9	156.7	172.9	51.8	56.5	41.2	66.7	80.5	90.8
P18531	Ig heavy chain V region 3-6 OS=Mus musculus OX=10090 GN=Ighv3-6 PE=1 SV=1	182.6	160.4	156.9	86.6	114.2	77.4	44.8	39.6	37.5
Q91WC0	Histone-lysine N-methyltransferase setd3 OS=Mus musculus OX=10090 GN=Setd3 PE=1 SV=1	182.4	175.8	200.1	48.1	50	46.4	63.7	67.8	65.8
Q9CQ62	2,4-dienoyl-CoA reductase, mitochondrial OS=Mus musculus OX=10090 GN=Decr1 PE=1 SV=1	182.2	176.8	191.5	54.3	54.7	42	66.7	68.1	63.6
Q9QXB9	Developmentally-regulated GTP-binding protein 2 OS=Mus musculus OX=10090 GN=Drg2 PE=1 SV=1	182.2	150.5	169.8	49.5	48.1	38	85	83.6	93.3
Q9CQI7	U2 small nuclear ribonucleoprotein B'' OS=Mus musculus OX=10090 GN=Snrpb2 PE=1 SV=1	182	177.9	159.2	51.8	62.9	45.1	73.6	75.4	72.1
Q8BUY9	Geranylgeranyl transferase type-1 subunit beta OS=Mus musculus OX=10090 GN=Pggt1b PE=1 SV=1	181.7	164.8	190.6	48.6	48	43.1	71.9	78.7	72.7
P01751	Ig heavy chain V region B1-8/186-2 OS=Mus musculus OX=10090 GN=Ighv1-72 PE=1 SV=1	181.7	137.8	138.4	47.9	57	37.4	92.2	101.4	106
O88866	Hormonally up-regulated neu tumor-associated kinase OS=Mus musculus OX=10090 GN=Hunk PE=2 SV=1	181.7	165.7	197.1	49.6	48.9	35.2	81	62.7	78.1
Q9CXA2	Trans-L-3-hydroxyproline dehydratase OS=Mus musculus OX=10090 GN=L3hypdh PE=1 SV=1	181.6	150.7	177.9	62.7	66.9	51.6	76.2	63	69.4
P35980	60S ribosomal protein L18 OS=Mus musculus OX=10090 GN=Rpl18 PE=1 SV=3	181.2	163.2	150.3	51.1	56.9	52.2	74.1	86.2	84.7
P62082	40S ribosomal protein S7 OS=Mus musculus OX=10090 GN=Rps7 PE=2 SV=1	181.2	149.2	133.4	60.4	54.2	48.9	90.4	88.7	93.5
Q9QXG4	Acetyl-coenzyme A synthetase, cytoplasmic OS=Mus musculus OX=10090 GN=Acss2 PE=1 SV=2	180.9	176.8	198	56.9	53.8	46.3	63.3	63.7	60.2
Q921X9	Protein disulfide-isomerase A5 OS=Mus musculus OX=10090 GN=Pdia5 PE=1 SV=1	180.9	160.9	175.7	47	50.1	42.5	75.3	75.5	92.1
Q8BVA5	Lipid droplet-associated hydrolase OS=Mus musculus OX=10090 GN=Ldah PE=1 SV=1	180.8	144.7	154.1	69.4	65.5	63.4	69.9	72.6	79.7
Q9ESX5	H/ACA ribonucleoprotein complex subunit 4 OS=Mus musculus OX=10090 GN=Dkc1 PE=1 SV=4	180.6	161.8	163.7	60.9	58.3	61.4	64.6	70.1	78.6
P28700	Retinoic acid receptor RXR-alpha OS=Mus musculus OX=10090 GN=Rxra PE=1 SV=1	180.6	150.2	159.3	52.3	50.9	42.7	85.1	80.6	98.3
P27808	Alpha-1,3-mannosyl-glycoprotein 2-beta-N-acetylglucosaminyltransferase OS=Mus musculus OX=10090 GN=Mgat1 PE=1 SV=1	180.5	178.5	193.3	56.8	55	43.8	65.2	63.6	63.4
Q9DB20	ATP synthase subunit O, mitochondrial OS=Mus musculus OX=10090 GN=Atp5o PE=1 SV=1	180.4	154.6	170.7	51.8	54.6	51.3	79.1	81.1	76.4
P10649	Glutathione S-transferase Mu 1 OS=Mus musculus OX=10090 GN=Gstm1 PE=1 SV=2	180.3	173.7	189.7	46.4	46.9	36.2	79.1	76.1	71.6
Q64152	Transcription factor BTF3 OS=Mus musculus OX=10090 GN=Btf3 PE=1 SV=3	180.3	142.1	151.1	66.4	60.9	53.8	81.1	93	71.5
Q99MZ7	Peroxisomal trans-2-enoyl-CoA reductase OS=Mus musculus OX=10090 GN=Pecr PE=1 SV=1	180.2	166.5	194.3	45.5	49.1	36.5	73.3	76.5	78.1
P50247	Adenosylhomocysteinase OS=Mus musculus OX=10090 GN=Ahcy PE=1 SV=3	180.1	155	158.4	55.9	56.2	44.1	86.8	76.6	86.8
Q9EPX2	Papilin OS=Mus musculus OX=10090 GN=Papln PE=2 SV=2	180.1	181.2	122.9	70.5	78.3	65	67.3	65.3	69.3
Q9DBD0	Inhibitor of carbonic anhydrase OS=Mus musculus OX=10090 GN=Ica PE=1 SV=1	180.1	141.5	170	77.6	64.3	54.7	68.9	71.3	71.6
Q9JM76	Actin-related protein 2/3 complex subunit 3 OS=Mus musculus OX=10090 GN=Arpc3 PE=1 SV=3	180	165.1	179.9	69.4	60.1	47.3	68.6	59.3	70.2
Q91YP3	Deoxyribose-phosphate aldolase OS=Mus musculus OX=10090 GN=Dera PE=1 SV=1	179.7	154.7	188.7	60.3	61.4	54.2	62.7	67.8	70.5
P97471	Mothers against decapentaplegic homolog 4 OS=Mus musculus OX=10090 GN=Smad4 PE=1 SV=2	179.7	185.3	188.5	71.3	47.1	49.8	62.1	51.9	64.3
Q99KK2	N-acylneuraminate cytidylyltransferase OS=Mus musculus OX=10090 GN=Cmas PE=1 SV=2	179.5	193.8	193.7	60.5	53.9	58.3	53.6	53.9	52.8
P51410	60S ribosomal protein L9 OS=Mus musculus OX=10090 GN=Rpl9 PE=2 SV=2	179.3	151	166.8	44.5	56.1	46.1	76.9	77.5	101.7
P62908	40S ribosomal protein S3 OS=Mus musculus OX=10090 GN=Rps3 PE=1 SV=1	179.1	157.7	157.7	49.6	48.7	45.5	82.4	84.2	95
Q71RI9	Kynurenine--oxoglutarate transaminase 3 OS=Mus musculus OX=10090 GN=Kyat3 PE=1 SV=1	179	171.5	190.8	52.3	56.1	42.4	65.6	68.3	74
Q7TPV4	Myb-binding protein 1A OS=Mus musculus OX=10090 GN=Mybbp1a PE=1 SV=2	179	161.8	169	66.8	50.9	48.3	70.9	73.4	80
P32883	GTPase KRas OS=Mus musculus OX=10090 GN=Kras PE=1 SV=1	178.9	163.6	173.4	87.8	97.4	82	42.7	47.4	26.8
Q9CQA3	Succinate dehydrogenase [ubiquinone] iron-sulfur subunit, mitochondrial OS=Mus musculus OX=10090 GN=Sdhb PE=1 SV=1	178.8	163.8	184.6	56.1	52.6	53.4	65.7	75.5	69.3
P60766	Cell division control protein 42 homolog OS=Mus musculus OX=10090 GN=Cdc42 PE=1 SV=2	178.2	156.2	164.1	73.6	75.3	69	62.8	60.7	60
Q8BRK8	5'-AMP-activated protein kinase catalytic subunit alpha-2 OS=Mus musculus OX=10090 GN=Prkaa2 PE=1 SV=3	178	139	155.9	54.9	53.3	57.9	86.7	92.4	82
Q8CI15	Sphingosine kinase 1 OS=Mus musculus OX=10090 GN=Sphk1 PE=1 SV=1	177.9	181.5	211.3	95.6	68.7	30.6	47.6	86.8
Q9Z0H4	CUGBP Elav-like family member 2 OS=Mus musculus OX=10090 GN=Celf2 PE=1 SV=1	177.7	156.3	152.4	53.6	59.9	48.9	72.2	82.6	96.3
P14131	40S ribosomal protein S16 OS=Mus musculus OX=10090 GN=Rps16 PE=1 SV=4	177.6	139.1	134.3	47.3	51.8	48.9	82.5	103.1	115.4
Q8BGR9	Ubiquitin-like domain-containing CTD phosphatase 1 OS=Mus musculus OX=10090 GN=Ublcp1 PE=1 SV=1	177.6	174.9	186.3	45.2	53.3	41.5	66.2	63.6	91.3
Q61805	Lipopolysaccharide-binding protein OS=Mus musculus OX=10090 GN=Lbp PE=1 SV=2	177.3	172.3	176.6	66	64.5	58.5	59	61.1	64.7
Q91VD6	Beta-defensin 6 OS=Mus musculus OX=10090 GN=Defb6 PE=2 SV=1	177.3	169.2	153.5	52.9	45.9	35	74.8	84.8	106.7
P97299	Secreted frizzled-related protein 2 OS=Mus musculus OX=10090 GN=Sfrp2 PE=1 SV=2	176.9	147.3	154.2	50.8	44	38.5	86.1	97.8	104.4
Q505F5	Leucine-rich repeat-containing protein 47 OS=Mus musculus OX=10090 GN=Lrrc47 PE=1 SV=1	176.8	170.9	172.9	54.2	56.6	53.4	68.5	74.6	72.1
Q9D826	Peroxisomal sarcosine oxidase OS=Mus musculus OX=10090 GN=Pipox PE=1 SV=1	176.8	176	187	49.2	52.1	45.3	67.1	69.5	77.1
Q91X44	Glucokinase regulatory protein OS=Mus musculus OX=10090 GN=Gckr PE=1 SV=3	176.7	164.4	180.4	65.2	59.1	54.3	67.2	64.8	68
P01864	Ig gamma-2A chain C region secreted form OS=Mus musculus OX=10090 PE=1 SV=1	176.7	158.6	160.8	62.5	93.6	57.9	59.6	57.5	72.8
P29351	Tyrosine-protein phosphatase non-receptor type 6 OS=Mus musculus OX=10090 GN=Ptpn6 PE=1 SV=2	176.6	171.7	171.3	61.4	58.3	47.8	65	72.1	75.7
Q8BMS1	Trifunctional enzyme subunit alpha, mitochondrial OS=Mus musculus OX=10090 GN=Hadha PE=1 SV=1	176.4	152.2	161.6	53.4	61.5	55.1	72.4	83.6	83.8
Q9R0Q6	Actin-related protein 2/3 complex subunit 1A OS=Mus musculus OX=10090 GN=Arpc1a PE=1 SV=1	176.3	159.2	176.7	64.7	76.3	70.1	51.9	53.2	71.7
Q60936	Atypical kinase COQ8A, mitochondrial OS=Mus musculus OX=10090 GN=Coq8a PE=1 SV=2	176.2	163.4	175.7	66.6	61.4	53.2	69.3	66.8	67.3
P16460	Argininosuccinate synthase OS=Mus musculus OX=10090 GN=Ass1 PE=1 SV=1	176.1	169	181.3	54.7	57	48	70.8	68.3	74.8
P54310	Hormone-sensitive lipase OS=Mus musculus OX=10090 GN=Lipe PE=1 SV=2	176.1	165.6	174.5	61.2	56.9	54	70.2	65.1	76.4
Q9JJH1	Ribonuclease 4 OS=Mus musculus OX=10090 GN=Rnase4 PE=1 SV=1	176	147.5	167.2	61.6	51.9	44.2	78.9	83.5	89.2
P04186	Complement factor B OS=Mus musculus OX=10090 GN=Cfb PE=1 SV=2	175.8	139.3	158.8	72.2	80.9	68.4	68.1	69	67.5
P97351	40S ribosomal protein S3a OS=Mus musculus OX=10090 GN=Rps3a PE=1 SV=3	175.8	163.8	136.4	56.2	54.9	51.7	81	83.4	96.7
Q9D1G5	Leucine-rich repeat-containing protein 57 OS=Mus musculus OX=10090 GN=Lrrc57 PE=1 SV=1	175.7	161	178.1	56.9	62.1	50.6	75.7	72.2	67.7
P62270	40S ribosomal protein S18 OS=Mus musculus OX=10090 GN=Rps18 PE=1 SV=3	175.6	146.9	156.4	54	56.1	53	80.8	83.9	93.3
Q9CRC8	Leucine-rich repeat-containing protein 40 OS=Mus musculus OX=10090 GN=Lrrc40 PE=1 SV=2	175.5	151.3	164.6	52.7	53	45.3	77.1	78.4	102.1
Q62425	Cytochrome c oxidase subunit NDUFA4 OS=Mus musculus OX=10090 GN=Ndufa4 PE=1 SV=2	175.2	159	146	58	59.1	57.4	84	86.3	75
Q91XQ5	Carbohydrate sulfotransferase 15 OS=Mus musculus OX=10090 GN=Chst15 PE=2 SV=1	175.2	149.1	155.6	82.7	101.6	61	67	46.5	61.3
Q922Q9	Chitinase domain-containing protein 1 OS=Mus musculus OX=10090 GN=Chid1 PE=1 SV=1	174.6	161.2	159.1	76.6	48	40.2	68.6	69.8	101.9
Q9CQF3	Cleavage and polyadenylation specificity factor subunit 5 OS=Mus musculus OX=10090 GN=Nudt21 PE=1 SV=1	174.5	157.9	179.3	53.6	50.6	39.8	69.3	82.6	92.5
P49182	Heparin cofactor 2 OS=Mus musculus OX=10090 GN=Serpind1 PE=1 SV=1	174.4	130.4	139.9	85.6	72.7	72.2	78.1	72.5	74.1
P97461	40S ribosomal protein S5 OS=Mus musculus OX=10090 GN=Rps5 PE=1 SV=3	174.3	153.3	161.9	66.9	65.4	58.7	75.7	73.8	70.1
Q923B1	Lariat debranching enzyme OS=Mus musculus OX=10090 GN=Dbr1 PE=1 SV=2	174.1	185.3	191.9	58.9	60.2	47.3	54.5	53.4	74.4
Q9DCJ5	NADH dehydrogenase [ubiquinone] 1 alpha subcomplex subunit 8 OS=Mus musculus OX=10090 GN=Ndufa8 PE=1 SV=3	174.1	128.7	154.3	48.9	53.8	53.5	99.9	87.3	99.5
P70315	Wiskott-Aldrich syndrome protein homolog OS=Mus musculus OX=10090 GN=Was PE=1 SV=1	174.1	164.9	149.2	74.2	76.7	69.2	68.9	58.5	64.4
O09043	Napsin-A OS=Mus musculus OX=10090 GN=Napsa PE=1 SV=1	174.1	176.5	199.7	50.1	52	43.9	69.3	66.8	67.7
Q9EQF5	Dihydropyrimidinase OS=Mus musculus OX=10090 GN=Dpys PE=1 SV=2	174	167.5	187.4	53.9	59.8	47.2	68.6	71.2	70.5
O09000	Nuclear receptor coactivator 3 OS=Mus musculus OX=10090 GN=Ncoa3 PE=1 SV=2	173.9	173.6	188.8	73	74	52.1	47	55.9	61.6
Q8BP48	Methionine aminopeptidase 1 OS=Mus musculus OX=10090 GN=Metap1 PE=1 SV=1	173.5	164.5	182.6	60.3	63.8	50.2	68	66.8	70.3
P61222	ATP-binding cassette sub-family E member 1 OS=Mus musculus OX=10090 GN=Abce1 PE=1 SV=1	173.3	165	178.5	54.1	58.9	51.4	71.9	71.3	75.5
Q8C1D8	Protein IWS1 homolog OS=Mus musculus OX=10090 GN=Iws1 PE=1 SV=1	173.3	166	168.5	59.3	65.7	59.1	71.8	66.5	69.8
P47802	Metaxin-1 OS=Mus musculus OX=10090 GN=Mtx1 PE=1 SV=1	173.3	154.5	160.3	51	57	52	77.3	81.2	93.6
Q9DB29	Isoamyl acetate-hydrolyzing esterase 1 homolog OS=Mus musculus OX=10090 GN=Iah1 PE=1 SV=1	172.9	180.3	189	50.9	54.1	41.3	65.4	77	69.1
P14869	60S acidic ribosomal protein P0 OS=Mus musculus OX=10090 GN=Rplp0 PE=1 SV=3	172.8	148.2	177.3	51.6	49	39.6	82.2	81.3	97.9
Q9DAA6	Exosome complex component CSL4 OS=Mus musculus OX=10090 GN=Exosc1 PE=1 SV=1	172.5	163.6	170.8	54.2	57.4	54.4	71.9	59.8	95.3
P22315	Ferrochelatase, mitochondrial OS=Mus musculus OX=10090 GN=Fech PE=1 SV=2	172.2	178.7	197.4	67.3	64.8	53.4	54.5	56.7	55
Q9R099	Transducin beta-like protein 2 OS=Mus musculus OX=10090 GN=Tbl2 PE=1 SV=2	172.2	177.2	191.7	56.2	54.6	47.7	63.4	63	73.9
Q9DD20	Methyltransferase-like protein 7B OS=Mus musculus OX=10090 GN=Mettl7b PE=1 SV=2	172.2	152.8	159	56.7	60.8	51.8	79.6	84.1	82.9
P15535	Beta-1,4-galactosyltransferase 1 OS=Mus musculus OX=10090 GN=B4galt1 PE=1 SV=1	172.1	151.3	179.4	73.7	74.6	58.8	65.3	66.2	58.5
Q99MN1	Lysine--tRNA ligase OS=Mus musculus OX=10090 GN=Kars PE=1 SV=1	171.8	209.7	224.7	46.8	45.3	38	53.1	57.3	53.3
Q9DCY0	Glycine N-acyltransferase-like protein Keg1 OS=Mus musculus OX=10090 GN=Keg1 PE=1 SV=1	171.8	151.9	163.6	72.9	67.2	58.9	67.6	67.6	78.4
P50228	C-X-C motif chemokine 5 OS=Mus musculus OX=10090 GN=Cxcl5 PE=1 SV=2	171.8	138.3	155.6	75.2	64.9	56.8	86	82.7	68.7
P57746	V-type proton ATPase subunit D OS=Mus musculus OX=10090 GN=Atp6v1d PE=1 SV=1	171.8	152.7	165.7	64.3	58.4	54.4	70.4	85.4	77
Q8BWY3	Eukaryotic peptide chain release factor subunit 1 OS=Mus musculus OX=10090 GN=Etf1 PE=1 SV=4	171.5	169.9	187.5	62.6	62.6	54	62	61.4	68.5
Q99LM2	CDK5 regulatory subunit-associated protein 3 OS=Mus musculus OX=10090 GN=Cdk5rap3 PE=1 SV=1	171.3	191.6	192.1	57.7	52.9	44.5	67.1	63.4	59.3
P52840	Sulfotransferase 1A1 OS=Mus musculus OX=10090 GN=Sult1a1 PE=1 SV=1	171.3	155.8	171.6	61.3	63.8	58.8	75	74.4	67.9
Q9JLZ3	Methylglutaconyl-CoA hydratase, mitochondrial OS=Mus musculus OX=10090 GN=Auh PE=1 SV=1	171.3	175.6	177.4	62.8	46.5	43.1	70.6	77.3	75.3
Q99J08	SEC14-like protein 2 OS=Mus musculus OX=10090 GN=Sec14l2 PE=1 SV=1	171.1	145.5	171.2	65.7	68.6	59.9	73.1	74.2	70.8
P03987	Ig gamma-3 chain C region OS=Mus musculus OX=10090 PE=1 SV=2	171.1	149.8	153.7	50.3	73.9	48.3	77.9	84.1	90.8
Q9WV32	Actin-related protein 2/3 complex subunit 1B OS=Mus musculus OX=10090 GN=Arpc1b PE=1 SV=4	171.1	153.9	170.9	68.6	74.6	62.8	60.8	62.2	75
Q9QYY9	Alcohol dehydrogenase 4 OS=Mus musculus OX=10090 GN=Adh4 PE=1 SV=4	170.8	160.8	183.7	51.3	55.4	48.4	72.8	81.3	75.5
Q9EPW4	C-type lectin domain family 3 member A OS=Mus musculus OX=10090 GN=Clec3a PE=3 SV=1	170.6	156.3	169.7	77.8	56.5	51.5	72.4	76.9	68.2
Q9DCZ1	GMP reductase 1 OS=Mus musculus OX=10090 GN=Gmpr PE=1 SV=1	170.4	165.8	174.8	50	54.6	45.3	76	72.9	90.3
Q9QZB9	Dynactin subunit 5 OS=Mus musculus OX=10090 GN=Dctn5 PE=1 SV=1	170.3	157.6	174.6	67.2	65.3	50.3	72.2	68.9	73.6
Q64459	Cytochrome P450 3A11 OS=Mus musculus OX=10090 GN=Cyp3a11 PE=1 SV=1	170.2	151.5	164.7	69.2	65.2	56.2	81	75	66.9
O88968	Transcobalamin-2 OS=Mus musculus OX=10090 GN=Tcn2 PE=1 SV=1	170.1	158.6	165.7	69.4	60.8	58.5	77.8	71.9	67.1
Q8CBW7	Cysteine-rich hydrophobic domain-containing protein 1 OS=Mus musculus OX=10090 GN=Chic1 PE=2 SV=2	170	150.9	164.9	68.1	55.7	48.2	86.1	83.9	72.1
Q9R008	Mevalonate kinase OS=Mus musculus OX=10090 GN=Mvk PE=1 SV=1	169.9	169.8	178.8	57.6	47.3	43.2	77.7	72.1	83.7
O35350	Calpain-1 catalytic subunit OS=Mus musculus OX=10090 GN=Capn1 PE=1 SV=1	169.6	149.2	145.5	69.9	58.9	56.4	86.3	84	80.2
Q9WUA2	Phenylalanine--tRNA ligase beta subunit OS=Mus musculus OX=10090 GN=Farsb PE=1 SV=2	169.6	166.3	187.6	55.4	57.4	50.8	73	71.6	68.2
Q9Z1N6	Secreted frizzled-related sequence protein 4 OS=Mus musculus OX=10090 GN=Sfrp4 PE=2 SV=1	169.4	163.2	140.6	71.2	54.5	54.8	81.9	90.7	73.6
P39061	Collagen alpha-1(XVIII) chain OS=Mus musculus OX=10090 GN=Col18a1 PE=1 SV=4	169.3	155.5	159.8	82.9	77.6	71.4	65.2	60	58.3
Q8K0C5	Zymogen granule membrane protein 16 OS=Mus musculus OX=10090 GN=Zg16 PE=1 SV=1	169.3	172.7	158.9	59.7	64.3	62.3	68.2	68.8	75.8
P08074	Carbonyl reductase [NADPH] 2 OS=Mus musculus OX=10090 GN=Cbr2 PE=1 SV=1	169.2	160.8	174.2	62.3	62.6	61.2	67.4	72	70.4
Q8QZR1	Tyrosine aminotransferase OS=Mus musculus OX=10090 GN=Tat PE=1 SV=1	169.2	161.1	180.1	42.5	50.3	39.9	81.1	88.7	87.1
Q9WVA3	Mitotic checkpoint protein BUB3 OS=Mus musculus OX=10090 GN=Bub3 PE=1 SV=2	168.9	174	181.3	50.9	51.8	47.4	70.3	64.7	90.7
Q99KI0	Aconitate hydratase, mitochondrial OS=Mus musculus OX=10090 GN=Aco2 PE=1 SV=1	168.7	153.4	169.7	58.8	59.5	53.1	72.9	79.7	84.3
P16858	Glyceraldehyde-3-phosphate dehydrogenase OS=Mus musculus OX=10090 GN=Gapdh PE=1 SV=2	168.6	150.1	164.9	52.4	53.2	45.2	82.1	84.2	99.4
Q61398	Procollagen C-endopeptidase enhancer 1 OS=Mus musculus OX=10090 GN=Pcolce PE=1 SV=2	168.4	167.8	157.1	60	70.1	63.2	70.4	72.4	70.5
O88796	Ribonuclease P protein subunit p30 OS=Mus musculus OX=10090 GN=Rpp30 PE=1 SV=1	168.3	145	166.4	38.8	52.5	42.6	76.3	85.7	124.5
Q80YC5	Coagulation factor XII OS=Mus musculus OX=10090 GN=F12 PE=1 SV=2	168.2	201.8	186.8	73.7	65.8	62.6	48.1	48.7	44.2
P84444	C-C motif chemokine 21a OS=Mus musculus OX=10090 GN=Ccl21a PE=1 SV=1	168	125.6	142.2	70.4	60.3	49.4	102.2	97	84.9
Q91WK2	Eukaryotic translation initiation factor 3 subunit H OS=Mus musculus OX=10090 GN=Eif3h PE=1 SV=1	167.9	206.4	194.8	50	51.6	42.8	58.5	59.8	68.2
Q9JHI0	Matrix metalloproteinase-19 OS=Mus musculus OX=10090 GN=Mmp19 PE=2 SV=1	167.7	155.9	177	59.1	58.3	57.7	76.1	74.5	73.5
Q3UEG6	Alanine--glyoxylate aminotransferase 2, mitochondrial OS=Mus musculus OX=10090 GN=Agxt2 PE=1 SV=1	167.7	162.1	186.5	61.3	59.8	61.1	87.1	82.4	31.9
Q8CFA2	Aminomethyltransferase, mitochondrial OS=Mus musculus OX=10090 GN=Amt PE=1 SV=1	167.7	149.1	153.1	57.5	56.4	60	81.6	76.2	98.4
Q8R4N0	Citramalyl-CoA lyase, mitochondrial OS=Mus musculus OX=10090 GN=Clybl PE=1 SV=2	167.6	152.7	170.4	58.8	54.3	43.7	86.9	83.4	82.3
P50462	Cysteine and glycine-rich protein 3 OS=Mus musculus OX=10090 GN=Csrp3 PE=1 SV=1	167.4	142.7	119.3	61.7	61	46.2	94.2	100.1	107.4
Q9ES74	Serine/threonine-protein kinase Nek7 OS=Mus musculus OX=10090 GN=Nek7 PE=1 SV=1	167.2	167.9	177.5	60.8	56.9	46	64.7	73.5	85.6
Q80UM3	N-alpha-acetyltransferase 15, NatA auxiliary subunit OS=Mus musculus OX=10090 GN=Naa15 PE=1 SV=1	167	186.3	198.7	55.1	49	44.9	64	63.6	71.3
Q3UNZ8	Quinone oxidoreductase-like protein 2 OS=Mus musculus OX=10090 GN=Cryzl2 PE=1 SV=1	166.9	155.9	159.6	56.8	57.2	56.3	88.1	71.3	88
Q8K370	Acyl-CoA dehydrogenase family member 10 OS=Mus musculus OX=10090 GN=Acad10 PE=1 SV=1	166.8	148.3	161.3	56.6	52.2	51	83.3	87.4	93.1
Q8VDS4	Regulation of nuclear pre-mRNA domain-containing protein 1A OS=Mus musculus OX=10090 GN=Rprd1a PE=1 SV=1	166.8	132.7	147.2	67.3	67.2	61	76.1	88.7	93
Q61419	Cytidine monophosphate-N-acetylneuraminic acid hydroxylase OS=Mus musculus OX=10090 GN=Cmah PE=1 SV=1	166.7	160	166.4	57	58.7	58	82.1	74.5	76.5
Q9R1E6	Ectonucleotide pyrophosphatase/phosphodiesterase family member 2 OS=Mus musculus OX=10090 GN=Enpp2 PE=1 SV=3	166.7	131.7	157.1	75.6	67.7	68.3	77	78.4	77.5
P03966	N-myc proto-oncogene protein OS=Mus musculus OX=10090 GN=Mycn PE=2 SV=2	166.7	140.5	179.1	63.1	67	53.7	80.1	79.3	70.5
Q64685	Beta-galactoside alpha-2,6-sialyltransferase 1 OS=Mus musculus OX=10090 GN=St6gal1 PE=1 SV=2	166.5	175	179.8	71.3	61.3	54.3	67.1	55.2	69.5
Q8VD62	UPF0696 protein C11orf68 homolog OS=Mus musculus OX=10090 GN=Bles03 PE=1 SV=1	166.5	157.3	145.6	64.9	46.6	76.8	91.8	47.1	103.5
Q99J39	Malonyl-CoA decarboxylase, mitochondrial OS=Mus musculus OX=10090 GN=Mlycd PE=1 SV=1	166.5	180	176.3	48.1	39.7	40.8	82.6	89.5	76.5
Q8CHR6	Dihydropyrimidine dehydrogenase [NADP(+)] OS=Mus musculus OX=10090 GN=Dpyd PE=1 SV=1	166.4	163.6	176.5	55.6	61.2	50.7	73.8	77.6	74.5
Q91VH6	Protein MEMO1 OS=Mus musculus OX=10090 GN=Memo1 PE=1 SV=1	166.4	159.5	167.3	47.9	51.6	42.5	86.7	85	93.1
Q9Z2V4	Phosphoenolpyruvate carboxykinase, cytosolic [GTP] OS=Mus musculus OX=10090 GN=Pck1 PE=1 SV=1	166.1	159.7	178.2	62.1	59.1	49.8	73.7	71.9	79.5
Q91XL9	Oxysterol-binding protein-related protein 1 OS=Mus musculus OX=10090 GN=Osbpl1a PE=1 SV=2	166.1	142.3	149.8	68.3	67	64	72.2	86.9	83.4
Q8BML9	Glutamine--tRNA ligase OS=Mus musculus OX=10090 GN=Qars PE=1 SV=1	166	165.1	180.6	65.3	58.1	49.6	70.7	69.4	75.2
Q9QZ85	Interferon-inducible GTPase 1 OS=Mus musculus OX=10090 GN=Iigp1 PE=1 SV=2	166	146.9	159	77.2	66.4	57.2	70.2	75.1	82
P30115	Glutathione S-transferase A3 OS=Mus musculus OX=10090 GN=Gsta3 PE=1 SV=2	166	147.6	177.7	64	63.8	53.9	77.3	74.4	75.4
P01626	Ig kappa chain V-II region MOPC 167 OS=Mus musculus OX=10090 PE=1 SV=1	166	157.2	152.4	43.6	70	67.9	79.4	83	80.4
P39098	Mannosyl-oligosaccharide 1,2-alpha-mannosidase IB OS=Mus musculus OX=10090 GN=Man1a2 PE=1 SV=1	165.9	163.6	170.6	65.4	60.8	53.9	70.8	69.1	79.9
Q9QWG7	Sulfotransferase family cytosolic 1B member 1 OS=Mus musculus OX=10090 GN=Sult1b1 PE=1 SV=2	165.8	154.2	172.4	50.6	59.8	53.5	73.6	89.8	80.3
Q8JZQ9	Eukaryotic translation initiation factor 3 subunit B OS=Mus musculus OX=10090 GN=Eif3b PE=1 SV=1	165.6	214.1	217.7	57.6	50.8	46.5	50.8	48.3	48.7
Q9QXF8	Glycine N-methyltransferase OS=Mus musculus OX=10090 GN=Gnmt PE=1 SV=3	165.6	183.6	149.3	62.7	68.5	56.3	74	70.6	69.5
Q60996	Serine/threonine-protein phosphatase 2A 56 kDa regulatory subunit gamma isoform OS=Mus musculus OX=10090 GN=Ppp2r5c PE=1 SV=2	165.5	167.7	176.9	72.5	73.8	61.7	68.3	57.4	56.4
Q8BGT5	Alanine aminotransferase 2 OS=Mus musculus OX=10090 GN=Gpt2 PE=1 SV=1	165.3	165.9	180.4	59.4	58.4	54.4	71.8	70.3	74
P28271	Cytoplasmic aconitate hydratase OS=Mus musculus OX=10090 GN=Aco1 PE=1 SV=3	165.1	160.8	172.2	67.1	57.5	54.1	75.1	74.9	73.2
P70670	Nascent polypeptide-associated complex subunit alpha, muscle-specific form OS=Mus musculus OX=10090 GN=Naca PE=1 SV=2	164.9	159.6	162.2	65.6	68	60.5	74	74.8	70.4
P06801	NADP-dependent malic enzyme OS=Mus musculus OX=10090 GN=Me1 PE=1 SV=2	164.7	127.9	152.4	52	72	48.8	93.9	94.6	93.8
Q9D154	Leukocyte elastase inhibitor A OS=Mus musculus OX=10090 GN=Serpinb1a PE=1 SV=1	164.7	134.2	155.2	61.6	57.2	53.1	81.3	102.1	90.6
Q9JHW4	Selenocysteine-specific elongation factor OS=Mus musculus OX=10090 GN=Eefsec PE=1 SV=2	164.6	170.2	180.3	62.5	54.9	52.8	71.8	68.6	74.3
P35979	60S ribosomal protein L12 OS=Mus musculus OX=10090 GN=Rpl12 PE=1 SV=2	164.3	135.6	131.5	61	58.6	48.1	101.8	98.2	101
P45952	Medium-chain specific acyl-CoA dehydrogenase, mitochondrial OS=Mus musculus OX=10090 GN=Acadm PE=1 SV=1	164.2	153.8	163.2	52.9	60.5	52	77.7	86.9	88.8
Q8BRT1	CLIP-associating protein 2 OS=Mus musculus OX=10090 GN=Clasp2 PE=1 SV=1	164.1	144.4	164.2	49.1	36.8	40.6	112.4	69.5	118.9
Q99LF4	tRNA-splicing ligase RtcB homolog OS=Mus musculus OX=10090 GN=Rtcb PE=1 SV=1	164	160	177.8	56.8	64.3	53.9	71.9	74.1	77.2
P38060	Hydroxymethylglutaryl-CoA lyase, mitochondrial OS=Mus musculus OX=10090 GN=Hmgcl PE=1 SV=2	164	154.5	168	55.7	54.5	43.5	89.9	85.8	84.1
Q61166	Microtubule-associated protein RP/EB family member 1 OS=Mus musculus OX=10090 GN=Mapre1 PE=1 SV=3	164	182.8	156.7	65	64.5	57.8	68	68.6	72.7
Q9ERS2	NADH dehydrogenase [ubiquinone] 1 alpha subcomplex subunit 13 OS=Mus musculus OX=10090 GN=Ndufa13 PE=1 SV=3	164	157.2	170.9	44.2	59.1	55	79.3	107.1	63.3
Q9D7Q0	Lysozyme g-like protein 1 OS=Mus musculus OX=10090 GN=Lyg1 PE=2 SV=1	163.9	138	172.5	63.1	66.7	65.2	80.1	73.2	77.3
E9Q414	Apolipoprotein B-100 OS=Mus musculus OX=10090 GN=Apob PE=1 SV=1	163.8	165.9	167	66	57.3	53.5	73.6	71.8	81.1
O88452	Stanniocalcin-2 OS=Mus musculus OX=10090 GN=Stc2 PE=1 SV=1	163.8	175.9	161.1	79.3	74.9	80.4	59.4	59.4	45.7
Q63932	Dual specificity mitogen-activated protein kinase kinase 2 OS=Mus musculus OX=10090 GN=Map2k2 PE=1 SV=2	163.7	158.6	177.6	57.5	61.5	51.8	76.2	73.2	79.9
Q810A3	Tetratricopeptide repeat protein 9C OS=Mus musculus OX=10090 GN=Ttc9c PE=1 SV=1	163.5	129.8	147.9	69.3	100.2	73.1	68.4	52.3	95.6
P62835	Ras-related protein Rap-1A OS=Mus musculus OX=10090 GN=Rap1a PE=1 SV=1	163.4	143.7	152.3	70.9	61.4	52.9	83.8	86.9	84.7
O88428	Bifunctional 3'-phosphoadenosine 5'-phosphosulfate synthase 2 OS=Mus musculus OX=10090 GN=Papss2 PE=1 SV=2	163.3	164.9	178.7	62.9	63.3	54	67.3	71.3	74.3
O08976	Probasin OS=Mus musculus OX=10090 GN=Pbsn PE=2 SV=2	163.2	137.5	147.7	69.3	60.9	59.9	91.7	87.4	82.6
Q91XD4	Formimidoyltransferase-cyclodeaminase OS=Mus musculus OX=10090 GN=Ftcd PE=1 SV=1	163.1	157.3	165.8	72.5	62.7	64	75.9	69.8	68.9
P01750	Ig heavy chain V region 102 OS=Mus musculus OX=10090 PE=1 SV=1	163.1	155.5	143.2	55.2	85.8	55.2	75	79.6	87.4
Q61749	Translation initiation factor eIF-2B subunit delta OS=Mus musculus OX=10090 GN=Eif2b4 PE=1 SV=2	163	218.5	168.5	67.4	45.2	39.9	56.7	66.5	74.2
Q8BK63	Casein kinase I isoform alpha OS=Mus musculus OX=10090 GN=Csnk1a1 PE=1 SV=2	162.9	149.5	162.1	38.3	61.5	36.1	97.1	72.4	120.1
P24549	Retinal dehydrogenase 1 OS=Mus musculus OX=10090 GN=Aldh1a1 PE=1 SV=5	162.8	169.7	161.1	65.1	60.2	54.8	78	75.3	73
P42125	Enoyl-CoA delta isomerase 1, mitochondrial OS=Mus musculus OX=10090 GN=Eci1 PE=1 SV=2	162.8	146.3	156.1	55.7	61.2	41.8	93.3	93.9	88.7
P46467	Vacuolar protein sorting-associated protein 4B OS=Mus musculus OX=10090 GN=Vps4b PE=1 SV=2	162.8	164.9	177	54.1	56	48.9	80.3	76.9	79.1
Q99LB6	Methionine adenosyltransferase 2 subunit beta OS=Mus musculus OX=10090 GN=Mat2b PE=1 SV=1	162.7	143.6	157.5	51.6	55.2	46.1	91.4	92.3	99.7
Q3KNJ2	Non-homologous end-joining factor 1 OS=Mus musculus OX=10090 GN=Nhej1 PE=1 SV=1	162.6	142.4	148.2	73.9	71.8	63	77.5	82.7	77.9
P19783	Cytochrome c oxidase subunit 4 isoform 1, mitochondrial OS=Mus musculus OX=10090 GN=Cox4i1 PE=1 SV=2	162.6	141.1	140.3	110	118.7	120.3	33.5	32.1	41.2
P50431	Serine hydroxymethyltransferase, cytosolic OS=Mus musculus OX=10090 GN=Shmt1 PE=1 SV=3	162.4	159.8	172.1	63.6	73.1	62.9	70.7	69	66.3
P25444	40S ribosomal protein S2 OS=Mus musculus OX=10090 GN=Rps2 PE=1 SV=3	162.4	206.5	127.9	58.3	53.9	55.6	72.6	70.7	92.1
P85094	Isochorismatase domain-containing protein 2A OS=Mus musculus OX=10090 GN=Isoc2a PE=1 SV=1	162.4	152.2	195.1	69.4	72.5	61.6	72.7	69.5	44.5
Q61211	Eukaryotic translation initiation factor 2D OS=Mus musculus OX=10090 GN=Eif2d PE=1 SV=3	162.4	147.1	179.2	51.8	51	46.8	78.3	82	101.3
Q80SZ7	Guanine nucleotide-binding protein G(I)/G(S)/G(O) subunit gamma-5 OS=Mus musculus OX=10090 GN=Gng5 PE=1 SV=2	162.4	142.6	157	80.4	58.5	49.8	90.1	92.5	66.8
Q8QZY2	Glycerate kinase OS=Mus musculus OX=10090 GN=Glyctk PE=1 SV=1	162.2	150.2	170.9	57.6	64.1	52.6	84.2	80.4	77.8
Q9CQW2	ADP-ribosylation factor-like protein 8B OS=Mus musculus OX=10090 GN=Arl8b PE=1 SV=1	162.1	155.5	164.5	64.5	63.7	59.1	67.6	71.3	91.7
Q3ULJ0	Glycerol-3-phosphate dehydrogenase 1-like protein OS=Mus musculus OX=10090 GN=Gpd1l PE=1 SV=2	162	143.3	155.4	61.2	60.9	57.7	92.2	82.7	84.6
Q9DC29	ATP-binding cassette sub-family B member 6, mitochondrial OS=Mus musculus OX=10090 GN=Abcb6 PE=1 SV=1	161.9	128.3	129.4	75.7	82	82	61.5	88.5	90.7
Q6PGC1	ATP-dependent RNA helicase DHX29 OS=Mus musculus OX=10090 GN=Dhx29 PE=1 SV=1	161.8	148.4	148.8	64.1	58.5	55.9	81.6	85.3	95.7
O70194	Eukaryotic translation initiation factor 3 subunit D OS=Mus musculus OX=10090 GN=Eif3d PE=1 SV=2	161.7	201.3	184.9	53.8	51.1	47.7	62.2	62.6	74.7
Q9CYK2	Glutaminyl-peptide cyclotransferase OS=Mus musculus OX=10090 GN=Qpct PE=1 SV=2	161.5	159	161.7	89.5	70	68.5	60.2	71.4	58.2
O35945	Aldehyde dehydrogenase, cytosolic 1 OS=Mus musculus OX=10090 GN=Aldh1a7 PE=1 SV=1	161.4	156.8	174.8	63	61.8	51.9	76.4	75.2	78.5
P43025	Tetranectin OS=Mus musculus OX=10090 GN=Clec3b PE=1 SV=2	161.4	178.9	183.8	73.1	75	70.8	55.1	53.4	48.6
O35678	Monoglyceride lipase OS=Mus musculus OX=10090 GN=Mgll PE=1 SV=1	161.4	149.5	165	60.3	61.9	53	80.1	81.4	87.3
Q8C142	Low density lipoprotein receptor adapter protein 1 OS=Mus musculus OX=10090 GN=Ldlrap1 PE=1 SV=3	161.4	154.2	164.3	50.4	56	51.1	82.7	86.8	93.2
P08071	Lactotransferrin OS=Mus musculus OX=10090 GN=Ltf PE=1 SV=4	161.3	153.2	168	63	61.7	54.4	74.6	74	89.7
Q8R5A3	Amyloid beta A4 precursor protein-binding family B member 1-interacting protein OS=Mus musculus OX=10090 GN=Apbb1ip PE=1 SV=2	161.3	163.7	169.8	64	63.8	54.8	65.7	79.5	77.4
Q9CXW4	60S ribosomal protein L11 OS=Mus musculus OX=10090 GN=Rpl11 PE=1 SV=4	161.2	136.3	166.1	55	58.5	44.4	74.3	77.4	126.9
P58252	Elongation factor 2 OS=Mus musculus OX=10090 GN=Eef2 PE=1 SV=2	161.1	150.8	170.9	62.9	62.6	56.4	78.6	77	79.7
Q8VE70	Programmed cell death protein 10 OS=Mus musculus OX=10090 GN=Pdcd10 PE=1 SV=1	161.1	136.5	157.7	74.4	69	67.8	74.7	79.9	79
Q99J36	THUMP domain-containing protein 1 OS=Mus musculus OX=10090 GN=Thumpd1 PE=1 SV=1	161.1	178.3	169.1	46.2	43.9	41.7	75.9	74	109.9
P17426	AP-2 complex subunit alpha-1 OS=Mus musculus OX=10090 GN=Ap2a1 PE=1 SV=1	161	180	192.4	49.1	49.2	45.8	72	69	81.4
Q06138	Calcium-binding protein 39 OS=Mus musculus OX=10090 GN=Cab39 PE=1 SV=2	161	170	185.2	65.1	56.2	41.5	69.8	63.1	88.3
Q99L04	Dehydrogenase/reductase SDR family member 1 OS=Mus musculus OX=10090 GN=Dhrs1 PE=1 SV=1	160.9	142.8	155.3	59	51.9	45.4	90.5	103.4	90.9
Q61183	Poly(A) polymerase alpha OS=Mus musculus OX=10090 GN=Papola PE=1 SV=4	160.9	142.4	196.1	88	93.5	68.8	46.6	55.2	48.5
O09159	Lysosomal alpha-mannosidase OS=Mus musculus OX=10090 GN=Man2b1 PE=1 SV=4	160.7	129.5	131.9	53.6	117.2	60.8	75.5	103.8	67
Q8BWZ3	N-alpha-acetyltransferase 25, NatB auxiliary subunit OS=Mus musculus OX=10090 GN=Naa25 PE=1 SV=1	160.4	155	158.2	61.8	55	47.9	76.9	79.7	105.1
Q9WUR2	Enoyl-CoA delta isomerase 2, mitochondrial OS=Mus musculus OX=10090 GN=Eci2 PE=1 SV=2	160.1	161.5	166.4	67.4	68	57.8	71.4	63.9	83.5
Q3URK3	Methylcytosine dioxygenase TET1 OS=Mus musculus OX=10090 GN=Tet1 PE=1 SV=2	160.1	138.4	246.2	70	84.2	49.7	50	51.2	50.3
Q8VC28	Aldo-keto reductase family 1 member C13 OS=Mus musculus OX=10090 GN=Akr1c13 PE=1 SV=2	160	150.1	167.7	62.9	58.8	49.3	87.1	86.3	77.8
P70318	Nucleolysin TIAR OS=Mus musculus OX=10090 GN=Tial1 PE=1 SV=1	160	157.1	168.3	57.2	72.7	60.3	75	58.8	90.6
Q80XN0	D-beta-hydroxybutyrate dehydrogenase, mitochondrial OS=Mus musculus OX=10090 GN=Bdh1 PE=1 SV=2	159.9	144.7	156.5	47.6	53.4	50	102.1	88.9	97
Q61136	Serine/threonine-protein kinase PRP4 homolog OS=Mus musculus OX=10090 GN=Prpf4b PE=1 SV=3	159.9	141.6	141.8	54.8	63.6	70.5	61.5	83.8	122.5
Q91VC3	Eukaryotic initiation factor 4A-III OS=Mus musculus OX=10090 GN=Eif4a3 PE=1 SV=3	159.8	146.6	162.4	52.1	50.3	48.5	74.9	68.9	136.4
Q64669	NAD(P)H dehydrogenase [quinone] 1 OS=Mus musculus OX=10090 GN=Nqo1 PE=1 SV=3	159.7	158.6	162.1	59.4	63.9	50.2	82.2	83.4	80.5
Q61176	Arginase-1 OS=Mus musculus OX=10090 GN=Arg1 PE=1 SV=1	159.6	179.1	143.2	64.8	72.7	55.9	78	75.9	70.9
Q922B2	Aspartate--tRNA ligase, cytoplasmic OS=Mus musculus OX=10090 GN=Dars PE=1 SV=2	159.6	167.1	182.6	62.2	59	52.7	74	70.3	72.6
P62331	ADP-ribosylation factor 6 OS=Mus musculus OX=10090 GN=Arf6 PE=1 SV=2	159.5	152.7	156.7	54.3	55.1	46.5	86.5	84.3	104.4
Q99L20	Glutathione S-transferase theta-3 OS=Mus musculus OX=10090 GN=Gstt3 PE=1 SV=1	159.4	152.7	170.6	60.1	65.6	54	77.9	79.9	79.9
Q9D0R2	Threonine--tRNA ligase, cytoplasmic OS=Mus musculus OX=10090 GN=Tars PE=1 SV=2	159.3	171.6	179.1	71.1	58.9	61.2	65.7	64.9	68.4
Q9JMD3	START domain-containing protein 10 OS=Mus musculus OX=10090 GN=Stard10 PE=1 SV=1	159.3	160	178.5	63.8	61.4	50.3	67.9	79	79.8
Q91WS4	S-methylmethionine--homocysteine S-methyltransferase BHMT2 OS=Mus musculus OX=10090 GN=Bhmt2 PE=1 SV=2	159.2	133.6	183.2	72	99.4	67.9	45.6	50.9	88.2
Q8VI78	Phospholipase A1 member A OS=Mus musculus OX=10090 GN=Pla1a PE=2 SV=3	159	164.3	178.6	61.5	70.1	60.1	74.5	69.8	62.2
Q921G7	Electron transfer flavoprotein-ubiquinone oxidoreductase, mitochondrial OS=Mus musculus OX=10090 GN=Etfdh PE=1 SV=1	158.9	141.4	151.3	54.7	65	55.2	83	96.2	94.4
Q8BZX4	Splicing regulatory glutamine/lysine-rich protein 1 OS=Mus musculus OX=10090 GN=Srek1 PE=2 SV=1	158.9	147.5	151.2	56.5	65.1	63.6	83.3	76	98
P01746	Ig heavy chain V region 93G7 OS=Mus musculus OX=10090 PE=2 SV=1	158.7	148.9	131	72.2	108	93.6	59.1	60.9	67.6
Q9CW42	Mitochondrial amidoxime-reducing component 1 OS=Mus musculus OX=10090 GN=Marc1 PE=1 SV=2	158.6	145.7	156.7	68.8	77.8	73.3	74	75.2	69.8
P49003	Bone morphogenetic protein 5 OS=Mus musculus OX=10090 GN=Bmp5 PE=2 SV=1	158.6	168.7	136.9	101.9	69.6	62.9	61.7	61.2	78.4
Q9CXY6	Interleukin enhancer-binding factor 2 OS=Mus musculus OX=10090 GN=Ilf2 PE=1 SV=1	158.5	176.9	166.6	55.6	50.5	42.2	68.2	72	109.4
P98083	SHC-transforming protein 1 OS=Mus musculus OX=10090 GN=Shc1 PE=1 SV=3	158.5	143.2	154.5	56.8	56.1	58.9	78.1	97.6	96.3
P47857	ATP-dependent 6-phosphofructokinase, muscle type OS=Mus musculus OX=10090 GN=Pfkm PE=1 SV=3	158.4	150.7	165.8	73.3	68.8	60.6	72	74.1	76.3
Q9R0X2	ADAM DEC1 OS=Mus musculus OX=10090 GN=Adamdec1 PE=2 SV=1	158.4	146.9	153	74.3	68.8	60.1	78	77.5	83
P47878	Insulin-like growth factor-binding protein 3 OS=Mus musculus OX=10090 GN=Igfbp3 PE=2 SV=2	158.3	165.9	123.7	74.6	69.9	61.5	80.9	89.7	75.4
Q91VZ6	Stromal membrane-associated protein 1 OS=Mus musculus OX=10090 GN=Smap1 PE=1 SV=1	158.3	155.1	120	89.7	98.7	79.2	58.3	69.7	71.1
Q8C5K5	Uncharacterized protein CXorf38 homolog OS=Mus musculus OX=10090 PE=1 SV=1	158.2	166.8	168.3	51.6	51.5	59.8	84.2	53	106.5
Q01405	Protein transport protein Sec23A OS=Mus musculus OX=10090 GN=Sec23a PE=1 SV=2	158.1	192.1	188	48	54.2	41.2	69.9	78.6	70
Q8QZY1	Eukaryotic translation initiation factor 3 subunit L OS=Mus musculus OX=10090 GN=Eif3l PE=1 SV=1	158.1	207.1	210.3	62.6	51.6	48.9	55.4	49.8	56.2
Q8VCB3	Glycogen [starch] synthase, liver OS=Mus musculus OX=10090 GN=Gys2 PE=1 SV=2	158.1	165.9	169.6	76.3	64.3	64.5	65	68.5	67.9
P47962	60S ribosomal protein L5 OS=Mus musculus OX=10090 GN=Rpl5 PE=1 SV=3	158.1	143.2	133.2	59.8	66.1	63.4	84.9	93.8	97.6
Q8QZS1	3-hydroxyisobutyryl-CoA hydrolase, mitochondrial OS=Mus musculus OX=10090 GN=Hibch PE=1 SV=1	158.1	139.1	157.4	79	66.4	56.4	76.4	71.7	95.5
P68040	Receptor of activated protein C kinase 1 OS=Mus musculus OX=10090 GN=Rack1 PE=1 SV=3	157.9	154.9	161.1	50.4	61.7	48.3	74.7	70.5	120.5
Q9DD06	Retinoic acid receptor responder protein 2 OS=Mus musculus OX=10090 GN=Rarres2 PE=1 SV=1	157.9	128.6	148.3	66.5	72.3	63.9	87.3	85.2	90
Q8VCT3	Aminopeptidase B OS=Mus musculus OX=10090 GN=Rnpep PE=1 SV=2	157.8	141.2	152.5	71.2	62.8	60.6	90.5	83.1	80.3
P18654	Ribosomal protein S6 kinase alpha-3 OS=Mus musculus OX=10090 GN=Rps6ka3 PE=1 SV=2	157.8	165.2	184.3	59.3	71.3	56.4	58.9	65.4	81.3
Q05CL8	La-related protein 7 OS=Mus musculus OX=10090 GN=Larp7 PE=1 SV=2	157.8	147.9	107.9	79.3	83.9	71.6	87.9	79.3	84.4
P34914	Bifunctional epoxide hydrolase 2 OS=Mus musculus OX=10090 GN=Ephx2 PE=1 SV=2	157.7	145.1	150.3	57.1	66.5	54.2	91.5	87.6	90
Q9QZU9	Ubiquitin/ISG15-conjugating enzyme E2 L6 OS=Mus musculus OX=10090 GN=Ube2l6 PE=1 SV=3	157.7	142.6	158.4	78.3	76.2	59	77.3	69.2	81.3
P63163	Small nuclear ribonucleoprotein-associated protein N OS=Mus musculus OX=10090 GN=Snrpn PE=1 SV=1	157.7	131.5	136.1	69.6	61	59.7	82.5	95.4	106.7
E9PVA8	eIF-2-alpha kinase activator GCN1 OS=Mus musculus OX=10090 GN=Gcn1 PE=1 SV=1	157.6	146.6	151.7	70.5	72	67.9	81	78.3	74.3
Q8CHT1	Ephexin-1 OS=Mus musculus OX=10090 GN=Ngef PE=1 SV=1	157.5	142.7	137.9	60.1	65.9	61.5	88.4	90	96
P61965	WD repeat-containing protein 5 OS=Mus musculus OX=10090 GN=Wdr5 PE=1 SV=1	157.5	164.8	170.2	53.1	52.4	47.3	75.1	81.5	98.2
Q9JLT4	Thioredoxin reductase 2, mitochondrial OS=Mus musculus OX=10090 GN=Txnrd2 PE=1 SV=4	157.4	140.6	136.6	53.3	73	74.4	82.1	109.3	73.4
P62313	U6 snRNA-associated Sm-like protein LSm6 OS=Mus musculus OX=10090 GN=Lsm6 PE=1 SV=1	157.2	190.3	214.3	57.7	54.2	35.3	65.3	62.7	62.8
Q8BZ20	Poly [ADP-ribose] polymerase 12 OS=Mus musculus OX=10090 GN=Parp12 PE=1 SV=3	157.2	153.5	162.2	74.7	41.9	63.8	76.3	70.5	99.8
Q9CQH7	Transcription factor BTF3 homolog 4 OS=Mus musculus OX=10090 GN=Btf3l4 PE=1 SV=1	157	142.4	146.6	68.8	72	62.3	91	88	71.9
Q9DBE0	Cysteine sulfinic acid decarboxylase OS=Mus musculus OX=10090 GN=Csad PE=1 SV=1	156.9	147.6	157.2	60.9	54.4	50	93.7	94.1	85.4
P32020	Non-specific lipid-transfer protein OS=Mus musculus OX=10090 GN=Scp2 PE=1 SV=3	156.8	152.2	145.4	95.5	76	66.1	74.9	68.6	64.4
Q9R0P3	S-formylglutathione hydrolase OS=Mus musculus OX=10090 GN=Esd PE=1 SV=1	156.7	148.3	165.9	55.2	53.5	43.8	92.4	90.7	93.4
Q9DB77	Cytochrome b-c1 complex subunit 2, mitochondrial OS=Mus musculus OX=10090 GN=Uqcrc2 PE=1 SV=1	156.7	143	149.4	52.3	64.8	54	78.6	114.8	86.5
Q9CQH3	NADH dehydrogenase [ubiquinone] 1 beta subcomplex subunit 5, mitochondrial OS=Mus musculus OX=10090 GN=Ndufb5 PE=1 SV=1	156.7	148.4	145.2	49.6	68.7	56	81.8	105.4	88.2
Q9JLJ2	4-trimethylaminobutyraldehyde dehydrogenase OS=Mus musculus OX=10090 GN=Aldh9a1 PE=1 SV=1	156.6	152.3	168.8	61.7	72.2	63.9	76.7	75.1	72.7
Q9WUM4	Coronin-1C OS=Mus musculus OX=10090 GN=Coro1c PE=1 SV=2	156.6	162.6	163.9	68.2	72.7	65.7	59.9	64.7	85.6
P31938	Dual specificity mitogen-activated protein kinase kinase 1 OS=Mus musculus OX=10090 GN=Map2k1 PE=1 SV=2	156.5	160.6	165.1	61	63.7	51.9	73.1	74.2	93.9
Q9QYJ3	DnaJ homolog subfamily B member 1 OS=Mus musculus OX=10090 GN=Dnajb1 PE=1 SV=3	156.3	132.4	156.5	63.6	71.5	59.7	80.6	83.8	95.6
P63037	DnaJ homolog subfamily A member 1 OS=Mus musculus OX=10090 GN=Dnaja1 PE=1 SV=1	156	139.8	153.5	69.6	70.8	59.2	83.8	78.8	88.4
P61922	4-aminobutyrate aminotransferase, mitochondrial OS=Mus musculus OX=10090 GN=Abat PE=1 SV=1	155.9	147.9	168.3	60.9	62.3	53.2	75.7	82.1	93.7
Q80WM4	Hyaluronan and proteoglycan link protein 4 OS=Mus musculus OX=10090 GN=Hapln4 PE=2 SV=2	155.9	141.2	146.1	56.8	53.2	56	92.5	90.6	108
P25799	Nuclear factor NF-kappa-B p105 subunit OS=Mus musculus OX=10090 GN=Nfkb1 PE=1 SV=2	155.9	144.7	159.3	76.5	67.4	58.6	76.2	76.2	85.2
P26043	Radixin OS=Mus musculus OX=10090 GN=Rdx PE=1 SV=3	155.8	159.1	153.7	68.9	72	70.6	68.2	76.5	75.2
Q9DCN2	NADH-cytochrome b5 reductase 3 OS=Mus musculus OX=10090 GN=Cyb5r3 PE=1 SV=3	155.8	145	151.8	77.4	76.2	66.9	77.3	72.4	77.1
Q64471	Glutathione S-transferase theta-1 OS=Mus musculus OX=10090 GN=Gstt1 PE=1 SV=4	155.8	150	164.5	62.1	60	55.1	81.7	92.1	78.7
P11214	Tissue-type plasminogen activator OS=Mus musculus OX=10090 GN=Plat PE=1 SV=3	155.6	153	162.1	56.8	73.2	70.1	81.8	75	72.3
Q920Q6	RNA-binding protein Musashi homolog 2 OS=Mus musculus OX=10090 GN=Msi2 PE=1 SV=1	155.6	144.8	149.3	60.6	71.4	56.7	86	86.3	89.4
P26262	Plasma kallikrein OS=Mus musculus OX=10090 GN=Klkb1 PE=1 SV=2	155.5	145.8	136.1	70.7	76.6	74.7	80.5	82.8	77.3
O55222	Integrin-linked protein kinase OS=Mus musculus OX=10090 GN=Ilk PE=1 SV=2	155.4	143.3	160.7	67.2	65.6	60.7	85.9	81.9	79.4
Q8C052	Microtubule-associated protein 1S OS=Mus musculus OX=10090 GN=Map1s PE=1 SV=2	155.4	169.2	159.2	61	62.7	61.4	74.6	78.9	77.6
P70290	55 kDa erythrocyte membrane protein OS=Mus musculus OX=10090 GN=Mpp1 PE=1 SV=1	155.3	148.2	152.7	63.3	71.4	59	79.4	84.2	86.6
P40142	Transketolase OS=Mus musculus OX=10090 GN=Tkt PE=1 SV=1	155.2	140.9	164	80.2	64.2	60.8	83.9	76.5	74.3
Q8VCX1	3-oxo-5-beta-steroid 4-dehydrogenase OS=Mus musculus OX=10090 GN=Akr1d1 PE=1 SV=1	155.2	148.2	154.8	73.4	74	66.3	75.4	77.3	75.5
Q9D0F9	Phosphoglucomutase-1 OS=Mus musculus OX=10090 GN=Pgm1 PE=1 SV=4	155.1	135.4	152.6	67.3	66.1	55.9	86.8	84.3	96.6
O54781	SRSF protein kinase 2 OS=Mus musculus OX=10090 GN=Srpk2 PE=1 SV=2	155.1	164.8	161.8	61.9	61.8	60.2	82	77.2	75.2
P47199	Quinone oxidoreductase OS=Mus musculus OX=10090 GN=Cryz PE=1 SV=1	155	143.4	165.9	74.8	55.9	49.5	76.9	79.9	98.7
Q9CSH3	Exosome complex exonuclease RRP44 OS=Mus musculus OX=10090 GN=Dis3 PE=1 SV=4	154.9	146.8	160.3	62.6	62.1	56.5	90	83.4	83.4
Q8BH95	Enoyl-CoA hydratase, mitochondrial OS=Mus musculus OX=10090 GN=Echs1 PE=1 SV=1	154.8	156.3	174.5	61.1	68	55.7	80.1	76.5	72.9
P45376	Aldose reductase OS=Mus musculus OX=10090 GN=Akr1b1 PE=1 SV=3	154.8	142	144.7	82.6	80.8	73.8	64.2	71.3	85.8
Q8BLX7	Collagen alpha-1(XVI) chain OS=Mus musculus OX=10090 GN=Col16a1 PE=1 SV=2	154.8	168.1	146.6	58.4	52	39	88.4	71.5	121.1
Q3THS6	S-adenosylmethionine synthase isoform type-2 OS=Mus musculus OX=10090 GN=Mat2a PE=1 SV=2	154.6	140.6	149.3	47.8	57.2	49.3	82	108.1	111.1
Q08048	Hepatocyte growth factor OS=Mus musculus OX=10090 GN=Hgf PE=1 SV=1	154.5	149.5	147.8	61.4	57.6	48.8	86.2	93.9	100.3
P10711	Transcription elongation factor A protein 1 OS=Mus musculus OX=10090 GN=Tcea1 PE=1 SV=2	154.4	137.3	138.2	70.7	73.3	65.8	83.9	90.6	85.6
O88532	Zinc finger RNA-binding protein OS=Mus musculus OX=10090 GN=Zfr PE=1 SV=2	154.4	182.1	175.2	62.1	52.4	48.5	69.9	71.1	84.2
P47811	Mitogen-activated protein kinase 14 OS=Mus musculus OX=10090 GN=Mapk14 PE=1 SV=3	154.2	171.6	178.8	48	53.8	44.3	86.6	77.5	85.1
O35857	Mitochondrial import inner membrane translocase subunit TIM44 OS=Mus musculus OX=10090 GN=Timm44 PE=1 SV=2	154.1	127.2	142	89.7	79.9	76	78.1	76.5	76.5
Q9WTP7	GTP:AMP phosphotransferase AK3, mitochondrial OS=Mus musculus OX=10090 GN=Ak3 PE=1 SV=3	154.1	135	165.4	63.3	61.5	54.7	89.6	87.1	89.4
P43028	Growth/differentiation factor 6 OS=Mus musculus OX=10090 GN=Gdf6 PE=2 SV=2	154	151.5	147.2	62.7	62.6	64.1	83.9	81.6	92.3
P39054	Dynamin-2 OS=Mus musculus OX=10090 GN=Dnm2 PE=1 SV=2	153.9	163.1	167.3	68.1	60.7	55.4	78.3	71.4	81.8
P35505	Fumarylacetoacetase OS=Mus musculus OX=10090 GN=Fah PE=1 SV=2	153.9	145.5	161.1	64	83.5	60.5	75.6	76.2	79.7
Q9DCD0	6-phosphogluconate dehydrogenase, decarboxylating OS=Mus musculus OX=10090 GN=Pgd PE=1 SV=3	153.7	140	161.3	75.1	60.9	58.5	82.2	75.1	93.2
Q9CQF9	Prenylcysteine oxidase OS=Mus musculus OX=10090 GN=Pcyox1 PE=1 SV=1	153.7	151.9	152.1	68.8	68.1	56.5	76.2	79	93.9
Q8BH64	EH domain-containing protein 2 OS=Mus musculus OX=10090 GN=Ehd2 PE=1 SV=1	153.6	140.7	149.6	67.4	64.7	62.2	86.4	87.3	88
Q9D1M4	Eukaryotic translation elongation factor 1 epsilon-1 OS=Mus musculus OX=10090 GN=Eef1e1 PE=1 SV=1	153.4	154.9	178.2	71.1	58.2	53.4	76	65.6	89.1
P62137	Serine/threonine-protein phosphatase PP1-alpha catalytic subunit OS=Mus musculus OX=10090 GN=Ppp1ca PE=1 SV=1	153.2	154.5	161.9	59.1	63.3	50.2	80.3	74.6	102.8
P25911	Tyrosine-protein kinase Lyn OS=Mus musculus OX=10090 GN=Lyn PE=1 SV=4	153.2	149.7	160.4	56.4	60	52.8	82.1	83.9	101.4
P28650	Adenylosuccinate synthetase isozyme 1 OS=Mus musculus OX=10090 GN=Adssl1 PE=1 SV=2	153.1	170.9	182.6	65.2	66.9	58.7	67.2	66.8	68.5
Q8VCG4	Complement component C8 gamma chain OS=Mus musculus OX=10090 GN=C8g PE=1 SV=1	153.1	142.3	153.7	65	72.3	51.7	89.9	82.2	89.6
Q9DBL7	Bifunctional coenzyme A synthase OS=Mus musculus OX=10090 GN=Coasy PE=1 SV=2	153.1	142.6	154.1	70.7	61.7	61	76.6	91.8	88.4
Q8BWP5	Alpha-tocopherol transfer protein OS=Mus musculus OX=10090 GN=Ttpa PE=1 SV=1	153.1	122.2	147.6	93.4	72.7	70.5	82.4	73.8	84.2
Q8BGV8	Mitochondrial dynamics protein MID51 OS=Mus musculus OX=10090 GN=Mief1 PE=1 SV=1	153.1	166.3	158.2	48.3	46.8	40.4	96.3	95.2	95.3
Q9CR16	Peptidyl-prolyl cis-trans isomerase D OS=Mus musculus OX=10090 GN=Ppid PE=1 SV=3	153	138.8	159.6	81.4	69.6	65.1	81.4	73.5	77.5
Q9CQQ7	ATP synthase F(0) complex subunit B1, mitochondrial OS=Mus musculus OX=10090 GN=Atp5f1 PE=1 SV=1	152.9	134	139	47	61.2	45.8	91.9	125.5	102.8
P48758	Carbonyl reductase [NADPH] 1 OS=Mus musculus OX=10090 GN=Cbr1 PE=1 SV=3	152.8	140.7	148.2	64.2	61.9	53.5	87	89.5	102.2
Q9DC69	NADH dehydrogenase [ubiquinone] 1 alpha subcomplex subunit 9, mitochondrial OS=Mus musculus OX=10090 GN=Ndufa9 PE=1 SV=2	152.5	145.8	143.1	70.2	70.9	62.3	74.7	91.9	88.6
Q9EQZ6	Rap guanine nucleotide exchange factor 4 OS=Mus musculus OX=10090 GN=Rapgef4 PE=1 SV=1	152.5	141.3	147.5	90.6	77.4	80.6	68.7	60	81.4
Q9CXR1	Dehydrogenase/reductase SDR family member 7 OS=Mus musculus OX=10090 GN=Dhrs7 PE=1 SV=2	152.4	140	147	90.9	100.5	83.9	36.6	46.5	102.2
Q3TCH7	Cullin-4A OS=Mus musculus OX=10090 GN=Cul4a PE=1 SV=1	152.3	141.7	165.6	56.1	56.5	55.3	76.8	95.9	99.8
Q9WTL7	Acyl-protein thioesterase 2 OS=Mus musculus OX=10090 GN=Lypla2 PE=1 SV=1	152.2	125.5	138.7	60.3	58.2	54.4	114	102.5	94.2
Q8C196	Carbamoyl-phosphate synthase [ammonia], mitochondrial OS=Mus musculus OX=10090 GN=Cps1 PE=1 SV=2	152.1	133.1	154	77.5	63.8	63.4	89.3	81.8	84.8
P17563	Methanethiol oxidase OS=Mus musculus OX=10090 GN=Selenbp1 PE=1 SV=2	152.1	151	158	74	84.4	67	68.4	75.6	69.6
O88986	2-amino-3-ketobutyrate coenzyme A ligase, mitochondrial OS=Mus musculus OX=10090 GN=Gcat PE=1 SV=2	152.1	159	169.1	61.6	57.7	48.4	86.3	81.3	84.5
Q6P8J7	Creatine kinase S-type, mitochondrial OS=Mus musculus OX=10090 GN=Ckmt2 PE=1 SV=1	152.1	145.3	155.1	55.1	60.9	46.9	98	99.8	86.7
Q6A0A9	Constitutive coactivator of PPAR-gamma-like protein 1 OS=Mus musculus OX=10090 GN=FAM120A PE=1 SV=2	152.1	138.7	142.7	64.6	65.9	58.7	85.8	90.7	100.7
O88632	Semaphorin-3F OS=Mus musculus OX=10090 GN=Sema3f PE=2 SV=2	152.1	143.9	149.6	102.5	84.8	73.2	68.6	61.1	64.1
Q62167	ATP-dependent RNA helicase DDX3X OS=Mus musculus OX=10090 GN=Ddx3x PE=1 SV=3	152	150	152.1	58.8	60.4	54.7	86.3	87.8	97.9
Q91WM1	Spermatid perinuclear RNA-binding protein OS=Mus musculus OX=10090 GN=Strbp PE=1 SV=1	152	161.3	168.6	79.6	60.2	64.8	78.4	67	68
Q5SUC9	Protein SCO1 homolog, mitochondrial OS=Mus musculus OX=10090 GN=Sco1 PE=1 SV=1	152	158.9	142.3	71	78.5	75.1	80.4	77.9	64
P54729	NEDD8 ultimate buster 1 OS=Mus musculus OX=10090 GN=Nub1 PE=1 SV=2	151.9	127.6	145	59.8	63.1	56.7	93.5	84.5	118
Q99K30	Epidermal growth factor receptor kinase substrate 8-like protein 2 OS=Mus musculus OX=10090 GN=Eps8l2 PE=1 SV=1	151.8	156.4	162.6	65.9	72.3	66.5	71.9	79	73.6
Q8BHG1	Nardilysin OS=Mus musculus OX=10090 GN=Nrdc PE=1 SV=1	151.8	160.2	169	73	62	63.6	72	71.6	76.8
Q8VCN5	Cystathionine gamma-lyase OS=Mus musculus OX=10090 GN=Cth PE=1 SV=1	151.8	156	155.3	70.4	68	60.7	82	80.3	75.7
Q91YR1	Twinfilin-1 OS=Mus musculus OX=10090 GN=Twf1 PE=1 SV=2	151.8	147.9	144.6	83.7	82.5	77.7	63.4	76.2	72.2
Q60770	Syntaxin-binding protein 3 OS=Mus musculus OX=10090 GN=Stxbp3 PE=1 SV=1	151.8	140.6	157.2	65.6	75.1	64	82.1	77.4	86.2
Q9ER35	Fructosamine-3-kinase OS=Mus musculus OX=10090 GN=Fn3k PE=1 SV=1	151.8	149.1	155	81.8	61.2	51.3	83.3	107.8	58.8
Q02013	Aquaporin-1 OS=Mus musculus OX=10090 GN=Aqp1 PE=1 SV=3	151.7	134.7	131	81.9	112.3	84.4	58.4	77.5	68.1
Q9CX56	26S proteasome non-ATPase regulatory subunit 8 OS=Mus musculus OX=10090 GN=Psmd8 PE=1 SV=2	151.7	155.4	156.5	84.6	63.1	64.7	71.2	67.7	85.1
P20491	High affinity immunoglobulin epsilon receptor subunit gamma OS=Mus musculus OX=10090 GN=Fcer1g PE=1 SV=1	151.7	148.7	141.8	45.2	54.2	51.2	97.1	107.7	102.5
Q922D8	C-1-tetrahydrofolate synthase, cytoplasmic OS=Mus musculus OX=10090 GN=Mthfd1 PE=1 SV=4	151.6	145.3	161	63.6	65	62.1	88.3	84.2	78.8
Q8CHW4	Translation initiation factor eIF-2B subunit epsilon OS=Mus musculus OX=10090 GN=Eif2b5 PE=1 SV=1	151.4	180.3	178	62	55	51.4	74.2	71.7	76
O70325	Phospholipid hydroperoxide glutathione peroxidase OS=Mus musculus OX=10090 GN=Gpx4 PE=1 SV=4	151.4	145.8	155.4	94.1	70.8	72.8	70.6	66.7	72.4
Q8K1B8	Fermitin family homolog 3 OS=Mus musculus OX=10090 GN=Fermt3 PE=1 SV=1	151.3	150.9	160.3	71.2	65.7	62.2	79.9	78.9	79.5
Q8R2H9	Phosphoethanolamine/phosphocholine phosphatase OS=Mus musculus OX=10090 GN=Phospho1 PE=1 SV=1	151.3	142.8	153	64.7	68	63.6	90.2	90.8	75.6
Q8CHT0	Delta-1-pyrroline-5-carboxylate dehydrogenase, mitochondrial OS=Mus musculus OX=10090 GN=Aldh4a1 PE=1 SV=3	151.2	141.4	146.4	65.8	62	57.3	92.6	91.5	91.8
Q05144	Ras-related C3 botulinum toxin substrate 2 OS=Mus musculus OX=10090 GN=Rac2 PE=1 SV=1	151.2	148.6	148.5	42.8	50.6	44.2	95.2	96.7	122.2
P35285	Ras-related protein Rab-22A OS=Mus musculus OX=10090 GN=Rab22a PE=1 SV=2	151.1	147.2	153.5	67.9	56	54.2	90.9	87.3	91.8
Q9Z126	Platelet factor 4 OS=Mus musculus OX=10090 GN=Pf4 PE=1 SV=1	151	125.4	140.6	75.6	62.3	52.8	107.6	94.2	90.4
Q91X34	Bile acid-CoA:amino acid N-acyltransferase OS=Mus musculus OX=10090 GN=Baat PE=1 SV=1	151	146	157.6	63.5	75.5	68.3	85.6	71.9	80.6
Q9R0H0	Peroxisomal acyl-coenzyme A oxidase 1 OS=Mus musculus OX=10090 GN=Acox1 PE=1 SV=5	150.9	140.8	140.8	67.4	66.1	57	93.2	93.8	90.1
Q05117	Tartrate-resistant acid phosphatase type 5 OS=Mus musculus OX=10090 GN=Acp5 PE=1 SV=2	150.9	159.8	174.1	69	83.3	73.3	62.1	66.8	60.7
Q60870	Receptor expression-enhancing protein 5 OS=Mus musculus OX=10090 GN=Reep5 PE=1 SV=1	150.9	136.4	138.7	76.2	62.3	62.3	79.7	87.8	105.6
Q921H8	3-ketoacyl-CoA thiolase A, peroxisomal OS=Mus musculus OX=10090 GN=Acaa1a PE=1 SV=1	150.8	152.1	167.1	64.5	69.5	59.4	83.3	78.5	74.8
Q9R118	Serine protease HTRA1 OS=Mus musculus OX=10090 GN=Htra1 PE=1 SV=2	150.8	149.1	152.8	78.6	79.1	71.5	72.1	72	74.1
Q9QY36	N-alpha-acetyltransferase 10 OS=Mus musculus OX=10090 GN=Naa10 PE=1 SV=1	150.8	166.5	180.3	83.8	58.9	50.4	70.6	61.3	77.4
Q91VJ4	Serine/threonine-protein kinase 38 OS=Mus musculus OX=10090 GN=Stk38 PE=1 SV=1	150.7	141.6	159.7	74.6	76.3	65.5	73.8	75.4	82.4
O55038	C-X-C motif chemokine 13 OS=Mus musculus OX=10090 GN=Cxcl13 PE=1 SV=1	150.7	124.1	134.6	55.2	62.7	56.4	103.9	103.1	109.4
Q8CIE6	Coatomer subunit alpha OS=Mus musculus OX=10090 GN=Copa PE=1 SV=2	150.6	146.4	166.8	54.2	56.4	52.8	82.5	91	99.3
P52623	Uridine-cytidine kinase 1 OS=Mus musculus OX=10090 GN=Uck1 PE=1 SV=2	150.6	145.3	154.6	72.5	75.8	69.4	78.7	78.7	74.4
Q99NB9	Splicing factor 3B subunit 1 OS=Mus musculus OX=10090 GN=Sf3b1 PE=1 SV=1	150.5	160.4	150	76.8	68.9	69.4	70.3	68.2	85.6
P35700	Peroxiredoxin-1 OS=Mus musculus OX=10090 GN=Prdx1 PE=1 SV=1	150.5	149.1	159.2	73.3	80.9	63.7	77.6	72.3	73.5
Q810A7	ATP-dependent RNA helicase DDX42 OS=Mus musculus OX=10090 GN=Ddx42 PE=1 SV=3	150.5	162.3	141.6	60	57.3	56.1	87.3	86.3	98.5
Q9D9V3	Ethylmalonyl-CoA decarboxylase OS=Mus musculus OX=10090 GN=Echdc1 PE=1 SV=2	150.5	139.2	149.7	56.9	61.2	47.7	99.4	97.5	97.9
P70372	ELAV-like protein 1 OS=Mus musculus OX=10090 GN=Elavl1 PE=1 SV=2	150.5	145.3	150.3	64.8	67.4	62.1	72.3	72.4	115
P70340	Mothers against decapentaplegic homolog 1 OS=Mus musculus OX=10090 GN=Smad1 PE=1 SV=2	150.5	158.9	145	71.8	58.3	62.5	85.5	96.6	70.9
P61079	Ubiquitin-conjugating enzyme E2 D3 OS=Mus musculus OX=10090 GN=Ube2d3 PE=1 SV=1	150.4	144.1	156.4	71.3	86.7	50.6	68.7	82.5	89.2
P19157	Glutathione S-transferase P 1 OS=Mus musculus OX=10090 GN=Gstp1 PE=1 SV=2	150.3	144.6	166.1	62.7	74.4	52.4	88.9	80.6	79.9
P55258	Ras-related protein Rab-8A OS=Mus musculus OX=10090 GN=Rab8a PE=1 SV=2	150.3	141.2	148	65.5	61.7	55.3	82.6	81.3	114.2
Q8R0A0	General transcription factor IIF subunit 2 OS=Mus musculus OX=10090 GN=Gtf2f2 PE=1 SV=1	150.3	138.3	151.7	72.4	71.4	71.1	80.2	84.4	80.2
Q63880	Carboxylesterase 3A OS=Mus musculus OX=10090 GN=Ces3a PE=1 SV=2	150.3	140.6	152.5	60.7	77	55.1	88.1	90.9	84.8
Q9JL16	Interferon-stimulated gene 20 kDa protein OS=Mus musculus OX=10090 GN=Isg20 PE=1 SV=1	150.3	150	158.4	71.7	55.3	49.3	79	94	92
P62960	Nuclease-sensitive element-binding protein 1 OS=Mus musculus OX=10090 GN=Ybx1 PE=1 SV=3	150.2	156.7	121.5	56.6	66	54.3	93.6	97.2	103.9
P41241	Tyrosine-protein kinase CSK OS=Mus musculus OX=10090 GN=Csk PE=1 SV=2	150.2	149.1	159.3	71	69.7	64.3	77.3	78.7	80.5
Q8K274	Ketosamine-3-kinase OS=Mus musculus OX=10090 GN=Fn3krp PE=1 SV=2	150.2	139.8	158.5	58.3	63.1	49.7	100.3	94.8	85.4
P32921	Tryptophan--tRNA ligase, cytoplasmic OS=Mus musculus OX=10090 GN=Wars PE=1 SV=2	150.1	147.1	163	60.6	72.6	65.9	82	77.4	81.3
Q9Z2W0	Aspartyl aminopeptidase OS=Mus musculus OX=10090 GN=Dnpep PE=1 SV=2	150	154.1	173.1	51.9	57.2	55	87.5	91.1	80.1
Q9CR50	RING finger and CHY zinc finger domain-containing protein 1 OS=Mus musculus OX=10090 GN=Rchy1 PE=1 SV=1	150	126.9	141.6	90.1	49.8	65.1	83.7	82.5	110.4
P09411	Phosphoglycerate kinase 1 OS=Mus musculus OX=10090 GN=Pgk1 PE=1 SV=4	149.8	135.5	151.3	59.8	62.4	48.9	82.7	82.4	127.1
Q9JJK2	LanC-like protein 2 OS=Mus musculus OX=10090 GN=Lancl2 PE=1 SV=1	149.6	147.7	157.4	65.3	61.3	55.7	86.5	87	89.7
Q9CQV1	Mitochondrial import inner membrane translocase subunit TIM16 OS=Mus musculus OX=10090 GN=Pam16 PE=1 SV=1	149.6	133.5	125.7	77.8	74.2	72.6	82.3	99.4	85
Q9EP82	tRNA (guanine-N(7)-)-methyltransferase non-catalytic subunit WDR4 OS=Mus musculus OX=10090 GN=Wdr4 PE=1 SV=2	149.6	146.4	157.5	66.1	59.6	65.2	87.2	86.5	81.8
P47226	Testin OS=Mus musculus OX=10090 GN=Tes PE=1 SV=1	149.5	141.9	136.5	78.7	83.2	67.5	68.4	74.1	100.2
Q9DBK0	Acyl-coenzyme A thioesterase 12 OS=Mus musculus OX=10090 GN=Acot12 PE=1 SV=1	149.4	144	163.2	74.8	72.6	67.5	74.8	73.9	79.8
Q99JX4	Eukaryotic translation initiation factor 3 subunit M OS=Mus musculus OX=10090 GN=Eif3m PE=1 SV=1	149.4	193.9	199.2	69.9	58.8	57.4	53.8	49.5	68.1
P35235	Tyrosine-protein phosphatase non-receptor type 11 OS=Mus musculus OX=10090 GN=Ptpn11 PE=1 SV=2	149.3	146.1	157.8	74.5	78.6	66.2	73.7	71.5	82.3
P50580	Proliferation-associated protein 2G4 OS=Mus musculus OX=10090 GN=Pa2g4 PE=1 SV=3	149.3	148.8	145.4	73.3	67.4	66.7	76.3	75.3	97.5
A2AJL3	FGGY carbohydrate kinase domain-containing protein OS=Mus musculus OX=10090 GN=Fggy PE=1 SV=1	149.3	162.3	169.5	57.1	70.9	58.8	75.9	81.9	74.3
P61027	Ras-related protein Rab-10 OS=Mus musculus OX=10090 GN=Rab10 PE=1 SV=1	149.2	134.4	142.9	63.1	60.4	52.8	92.1	92.4	112.6
Q01339	Beta-2-glycoprotein 1 OS=Mus musculus OX=10090 GN=Apoh PE=1 SV=1	149.1	131.8	134.5	53.4	64.4	51.7	104.2	105.5	105.4
[truncated: 599 more rows]

## Sheet: TC
Accession	Description	Abundances (Grouped): TO			Abundances (Grouped): TC			Abundances (Grouped): Un
[truncated: 484 more rows]

[truncated: 1 more sheets: Un]
