# Supplementary material for: Tandem‐Mass‐Tag Based Proteomic Analysis Facilitates Analyzing Critical Factors of Porous Silicon Nanoparticles in Determining Their Biological Responses under Diseased Condition
Source: Adv Sci (Weinh). 2020 Jun 23;7(15):2001129. doi: 10.1002/advs.202001129 (PMC7404168; doi:10.1002/advs.202001129)
Supplement: Supplementary file 3 — Supporting data2 [file ADVS-7-2001129-s003.xlsx]

## Sheet: Supplementary Data 2
Supplementary Data S2
Corona complex were obtained in the same method as described in Supplementary Data S1. Among the obtained results, proteins annotated as extracellular proteins were filtered and their corresponding information including their assestion and basic description were listed in "Extracellular proteins". Among the extracellular proteins, proteins directly participated in immune process were further filt…

## Sheet: Extracellular proteins
Accession	Description	Abundances (Grouped): TO			Abundances (Grouped): TC			Abundances (Grouped): Un
		TO-1	TO-2	TO-3	TC-1	TC-2	TC-3	Un-1	Un-2	Un-3
P45376	Aldose reductase OS=Mus musculus OX=10090 GN=Akr1b1 PE=1 SV=3	154.8	142	144.7	64.2	71.3	85.8	82.6	80.8	73.8
Q8K1I3	Secreted phosphoprotein 24 OS=Mus musculus OX=10090 GN=Spp2 PE=1 SV=2	91.5	86.8	104	58.9	64.2	53.5	124.4	156.5	160.3
Q06890	Clusterin OS=Mus musculus OX=10090 GN=Clu PE=1 SV=1	41.4	43	44.7	120.5	123.9	105.5	122.5	139	159.5
Q9EPL2	Calsyntenin-1 OS=Mus musculus OX=10090 GN=Clstn1 PE=1 SV=1	40.3	41.7	42.3	127.1	114.3	101.2	128.8	149.9	154.4
P27784	C-C motif chemokine 6 OS=Mus musculus OX=10090 GN=Ccl6 PE=1 SV=1	215.8	173	216.4	60.5	65.2	72.7	39.8	35.7	20.8
P47876	Insulin-like growth factor-binding protein 1 OS=Mus musculus OX=10090 GN=Igfbp1 PE=2 SV=2	97.3	97.1	98.5	82.2	74.6	69	145.2	121.2	115
P06684	Complement C5 OS=Mus musculus OX=10090 GN=C5 PE=1 SV=2	102	87.2	98.6	92	89.4	91.3	106.1	112.6	120.8
Q9QYY1	Interleukin-36 receptor antagonist protein OS=Mus musculus OX=10090 GN=IL36RN PE=1 SV=2	95.4	118	41.7	86.6	74.8	296.5	58.1	75.8	53.2
P01724	Ig lambda-1 chain V regions MOPC 104E/RPC20/J558/S104 OS=Mus musculus OX=10090 PE=1 SV=1	103.4	94.3	93	88.5	92.2	86.9	107.9	115.9	117.9
Q9JHI0	Matrix metalloproteinase-19 OS=Mus musculus OX=10090 GN=Mmp19 PE=2 SV=1	167.7	155.9	177	76.1	74.5	73.5	59.1	58.3	57.7
Q8VCG4	Complement component C8 gamma chain OS=Mus musculus OX=10090 GN=C8g PE=1 SV=1	153.1	142.3	153.7	89.9	82.2	89.6	65	72.3	51.7
P51910	Apolipoprotein D OS=Mus musculus OX=10090 GN=Apod PE=1 SV=1	72.7	71	69.4	101.3	95.2	91.6	123.5	127.5	147.7
Q61508	Extracellular matrix protein 1 OS=Mus musculus OX=10090 GN=Ecm1 PE=1 SV=2	115.4	123.2	133.7	97.4	94.1	89.3	75.9	92.4	78.6
P97298	Pigment epithelium-derived factor OS=Mus musculus OX=10090 GN=Serpinf1 PE=1 SV=2	209.1	241.2	169.3	46.8	45.8	44.8	51.3	47.8	43.9
P33587	Vitamin K-dependent protein C OS=Mus musculus OX=10090 GN=Proc PE=1 SV=2	79.3	76.1	78.5	104.4	103	95.1	124.7	111.1	127.7
A2AEP0	Odorant-binding protein 1b OS=Mus musculus OX=10090 GN=Obp1b PE=1 SV=1	17.8	17.8	19.5	50.3	50.3	39.6	225	227.1	252.6
P33434	72 kDa type IV collagenase OS=Mus musculus OX=10090 GN=Mmp2 PE=1 SV=1	99.6	91.6	102.9	108.6	94.3	94.6	112.9	96.4	99.2
P14824	Annexin A6 OS=Mus musculus OX=10090 GN=Anxa6 PE=1 SV=3	100.7	96.5	99	97	99	145.1	91.4	83.5	87.8
Q61711	Bone sialoprotein 2 OS=Mus musculus OX=10090 GN=Ibsp PE=2 SV=2	38.7	33.4	34.4	113.8	129.6	110.2	118.8	162.2	158.9
Q8VDJ3	Vigilin OS=Mus musculus OX=10090 GN=Hdlbp PE=1 SV=1	138.1	138.3	147.1	88.7	90.5	86.1	67	74.5	69.6
P11588	Major urinary protein 1 OS=Mus musculus OX=10090 GN=Mup1 PE=1 SV=1	39.7	43.6	42.7	52.7	48.7	37.4	228.5	179.1	227.6
Q9CZT5	Vasorin OS=Mus musculus OX=10090 GN=Vasn PE=2 SV=2	50.3	44.1	46.4	138.2	212.5	224.5	62.6	56.8	64.7
P34884	Macrophage migration inhibitory factor OS=Mus musculus OX=10090 GN=Mif PE=1 SV=2	81.7	86.1	90.2	64.9	56.3	52.6	208.5	133.3	126.3
P47212	Galanin peptides OS=Mus musculus OX=10090 GN=Gal PE=2 SV=1	68.9	79.3	75.1	112.7	106.4	96.9	114	137.8	108.9
P07356	Annexin A2 OS=Mus musculus OX=10090 GN=Anxa2 PE=1 SV=2	100.3	95.5	97.1	76.1	85.8	272.2	61.7	58.3	53
P13020	Gelsolin OS=Mus musculus OX=10090 GN=Gsn PE=1 SV=3	128.3	111.2	124.8	90.2	91.1	93.8	87.2	91.9	81.5
P06745	Glucose-6-phosphate isomerase OS=Mus musculus OX=10090 GN=Gpi PE=1 SV=4	113	113.1	115.3	82.9	83.7	128.8	75.2	101.8	86.2
P70452	Syntaxin-4 OS=Mus musculus OX=10090 GN=Stx4 PE=1 SV=1	86.2	87.4	79.1	120.6	115.6	139.4	95.7	93.9	82.1
P40240	CD9 antigen OS=Mus musculus OX=10090 GN=Cd9 PE=1 SV=2	128.8	120.5	127.8	86.7	87.8	80.6	83.8	93.6	90.4
Q91VU0	Protein FAM3C OS=Mus musculus OX=10090 GN=Fam3c PE=1 SV=1	65.3	55.2	64.5	91.1	101.1	179.8	127.9	102.3	112.8
P98064	Mannan-binding lectin serine protease 1 OS=Mus musculus OX=10090 GN=Masp1 PE=1 SV=2	71.5	70.3	72.1	111.8	112.2	99.7	110.7	122.1	129.7
P11680	Properdin OS=Mus musculus OX=10090 GN=Cfp PE=2 SV=2	61.5	57.1	61.1	99.4	114	125.4	100.7	152.2	128.5
P61939	Thyroxine-binding globulin OS=Mus musculus OX=10090 GN=Serpina7 PE=2 SV=1	78	60.4	58.7	120.8	106.9	119.7	120.6	111.9	123
Q9D1D6	Collagen triple helix repeat-containing protein 1 OS=Mus musculus OX=10090 GN=Cthrc1 PE=2 SV=2	129	116.1	122.1	115	99.7	112.5	71.6	66.1	68
P56388	Cocaine- and amphetamine-regulated transcript protein OS=Mus musculus OX=10090 GN=Cartpt PE=1 SV=2	115.7	102.9	112.1	109	91.8	108.6	103.4	85.6	70.9
Q9EQX0	Appetite-regulating hormone OS=Mus musculus OX=10090 GN=Ghrl PE=1 SV=1	20.6	21.9	24.6	130.4	133.3	108.2	134.3	155.8	170.9
Q7TQ32	Hemojuvelin OS=Mus musculus OX=10090 GN=Hfe2 PE=1 SV=1	103.5	94.5	92.1	76.3	95.6	124.5	110.2	101.4	101.8
Q9EP95	Resistin-like alpha OS=Mus musculus OX=10090 GN=Retnla PE=1 SV=1	12.1	12.8	13.7	73.3	63.2	47.9	190.3	246.4	240.4
Q9JM99	Proteoglycan 4 OS=Mus musculus OX=10090 GN=Prg4 PE=1 SV=2	116.8	134.4	119.8	67.7	70.8	60.2	82.6	128.5	119.3
Q07456	Protein AMBP OS=Mus musculus OX=10090 GN=Ambp PE=1 SV=2	68.7	63.5	73.1	107.9	102.8	92.2	131.4	125.5	135
P12023	Amyloid-beta A4 protein OS=Mus musculus OX=10090 GN=App PE=1 SV=3	59.9	62.7	66.7	128.5	124.9	133.2	95.4	116.9	111.7
Q61739	Integrin alpha-6 OS=Mus musculus OX=10090 GN=Itga6 PE=1 SV=3	92.8	89.1	92	119.6	119.4	144.6	74	87	81.6
Q62356	Follistatin-related protein 1 OS=Mus musculus OX=10090 GN=Fstl1 PE=1 SV=2	40.9	42.1	43.7	116.1	131.3	130.7	124.9	133.3	136.9
Q8CIT9	Suprabasin OS=Mus musculus OX=10090 GN=Sbsn PE=2 SV=1	86.8	100.1	65.5	108.9	120	102.5	96.5	107	112.7
Q3V1G4	Olfactomedin-like protein 2B OS=Mus musculus OX=10090 GN=Olfml2b PE=1 SV=2	53.2	55.9	61.3	123.7	128.6	112.1	139	107.8	118.5
P11087	Collagen alpha-1(I) chain OS=Mus musculus OX=10090 GN=Col1a1 PE=1 SV=4	20	22.5	23.2	110.8	157.5	154.8	128.3	138.1	144.8
O09107	Insulin-like 3 OS=Mus musculus OX=10090 GN=Insl3 PE=1 SV=2	82.4	81.2	80.6	107.1	112.3	108	114.7	107.9	105.9
P57016	Ladinin-1 OS=Mus musculus OX=10090 GN=Lad1 PE=1 SV=1	70.6	67.1	72.3	98.8	100.6	98.7	114.8	146.5	130.6
P55097	Cathepsin K OS=Mus musculus OX=10090 GN=Ctsk PE=1 SV=2	131.5	115.3	131.8	79.9	99.4	70.8	86	84.3	100.9
Q61147	Ceruloplasmin OS=Mus musculus OX=10090 GN=Cp PE=1 SV=2	76.7	71	76.1	111	94.7	100.5	102.4	140.5	127
P21981	Protein-glutamine gamma-glutamyltransferase 2 OS=Mus musculus OX=10090 GN=Tgm2 PE=1 SV=4	61.6	68.8	69.5	142.5	132.2	130.1	82.1	109.6	103.6
P20033	Platelet-derived growth factor subunit A OS=Mus musculus OX=10090 GN=Pdgfa PE=2 SV=2	87.8	82.3	76.7	102.9	109.1	91.8	111.5	118.1	119.8
Q9R1B9	Slit homolog 2 protein OS=Mus musculus OX=10090 GN=Slit2 PE=2 SV=2	145.7	135	103.3	103.5	75.9	151.4	50.8	71.4	63.1
Q9Z0M9	Interleukin-18-binding protein OS=Mus musculus OX=10090 GN=Il18bp PE=1 SV=2	49	39.3	50.8	114.9	115	111.9	127.9	135.6	155.4
Q99KV1	DnaJ homolog subfamily B member 11 OS=Mus musculus OX=10090 GN=Dnajb11 PE=1 SV=1	74	80.7	87.6	145.1	132.3	131.8	96.4	76.4	75.7
P07724	Serum albumin OS=Mus musculus OX=10090 GN=Alb PE=1 SV=3	49.8	47	50.4	100.3	109.3	103.9	156.9	118.8	163.6
Q9JHY3	WAP four-disulfide core domain protein 12 OS=Mus musculus OX=10090 GN=Wfdc12 PE=2 SV=1	15.3	16.9	18.6	73.7	92	67.7	160.9	230.6	224.1
Q00519	Xanthine dehydrogenase/oxidase OS=Mus musculus OX=10090 GN=Xdh PE=1 SV=5	136.7	133.8	142.8	87.1	88.3	90.1	74.6	73	73.7
P01810	Ig heavy chain V region J539 OS=Mus musculus OX=10090 PE=1 SV=1	148	148.4	181.2	74.4	51.2	80.3	56.4	96.4	63.9
Q8BHE5	Bone morphogenetic protein 3 OS=Mus musculus OX=10090 GN=Bmp3 PE=1 SV=1	70.9	76.1	79.5	100.4	100.2	99.3	123.1	130.3	120.3
Q8BLX7	Collagen alpha-1(XVI) chain OS=Mus musculus OX=10090 GN=Col16a1 PE=1 SV=2	154.8	168.1	146.6	88.4	71.5	121.1	58.4	52	39
P01837	Immunoglobulin kappa constant OS=Mus musculus OX=10090 GN=Igkc PE=1 SV=2	82.9	82.3	78.8	92.5	91.6	86.5	117.9	133.6	133.8
P10810	Monocyte differentiation antigen CD14 OS=Mus musculus OX=10090 GN=Cd14 PE=1 SV=1	66.8	60.9	69.5	126.6	108.1	96	123.8	125.4	122.9
P59114	Phosphorylated CTD-interacting factor 1 OS=Mus musculus OX=10090 GN=Pcif1 PE=1 SV=1	68	98.3	94	93.6	98.3	146.7	90.8	107.6	102.6
Q30KN8	Beta-defensin 25 OS=Mus musculus OX=10090 GN=Defb25 PE=3 SV=1	34.8	28.1	25.5	75.8	119.6	90.2	205.1	167.4	153.5
P18406	Protein CYR61 OS=Mus musculus OX=10090 GN=Cyr61 PE=1 SV=1	125.4	115.5	116.4	104.1	100.7	86	72.3	89.5	90
Q8R4W6	Procollagen C-endopeptidase enhancer 2 OS=Mus musculus OX=10090 GN=Pcolce2 PE=2 SV=2	81.7	78.7	85.4	131.6	136.8	185.5	70.2	56.5	73.5
P33174	Chromosome-associated kinesin KIF4 OS=Mus musculus OX=10090 GN=Kif4 PE=1 SV=3	96.1	84.6	111.3	78.8	65.5	57.6	133	131.5	141.6
Q9CQC2	Colipase OS=Mus musculus OX=10090 GN=Clps PE=1 SV=1	25.4	26.6	27	114.9	103.7	92.4	169.3	173.3	167.2
O08689	Growth/differentiation factor 8 OS=Mus musculus OX=10090 GN=Mstn PE=1 SV=1	76.2	72.1	93.5	99.5	101.3	111.3	127.3	106.8	112
O35664	Interferon alpha/beta receptor 2 OS=Mus musculus OX=10090 GN=Ifnar2 PE=1 SV=2	36.2	38.4	44	108.5	102.5	80.8	150.7	160.2	178.7
Q9D708	Protein S100-A16 OS=Mus musculus OX=10090 GN=S100a16 PE=1 SV=1	96.8	93.9	91.8	121.9	103.4	138.4	95.1	85.1	73.6
O88271	Craniofacial development protein 1 OS=Mus musculus OX=10090 GN=Cfdp1 PE=1 SV=1	112.1	105.7	102	119.4	112.7	119	70.8	79.9	78.3
P28481	Collagen alpha-1(II) chain OS=Mus musculus OX=10090 GN=Col2a1 PE=1 SV=2	60.4	56.7	50.3	104.7	91.7	151.9	110.8	130.2	143.2
O35074	Prostacyclin synthase OS=Mus musculus OX=10090 GN=Ptgis PE=1 SV=1	69.2	62	76.8	118.2	125.4	112	117.5	109.2	109.7
P08003	Protein disulfide-isomerase A4 OS=Mus musculus OX=10090 GN=Pdia4 PE=1 SV=3	111.7	100.1	107.4	85.7	89.4	127.2	93.7	94	90.7
P14847	C-reactive protein OS=Mus musculus OX=10090 GN=Crp PE=1 SV=2	79.6	75.2	77.5	93.9	115.9	98.9	114	124.8	120.2
Q9D7Q0	Lysozyme g-like protein 1 OS=Mus musculus OX=10090 GN=Lyg1 PE=2 SV=1	163.9	138	172.5	80.1	73.2	77.3	63.1	66.7	65.2
O70165	Ficolin-1 OS=Mus musculus OX=10090 GN=Fcn1 PE=1 SV=1	60.5	61.9	59.2	125.2	129.1	111.5	100.8	129.4	122.5
Q04999	Inhibin beta B chain OS=Mus musculus OX=10090 GN=Inhbb PE=2 SV=4	95.2	95.7	103.3	96.5	99	108.8	106.3	94.1	101.2
Q91WR8	Glutathione peroxidase 6 OS=Mus musculus OX=10090 GN=Gpx6 PE=2 SV=2	23.8	21.7	25.6	128.5	130.1	86.7	130.1	172.3	181.3
Q64524	Histone H2B type 2-E OS=Mus musculus OX=10090 GN=Hist2h2be PE=1 SV=3	10.5	7.5	9.8	26.6	71.9	751.1	8.8	6.7	7.1
O54908	Dickkopf-related protein 1 OS=Mus musculus OX=10090 GN=Dkk1 PE=1 SV=2	89	99	97.6	160.5	115.4	150.5	66.6	61	60.6
Q61245	Collagen alpha-1(XI) chain OS=Mus musculus OX=10090 GN=Col11a1 PE=1 SV=2	17.5	16.5	17.2	99.6	117.7	116.3	183.8	168.9	162.5
Q5FW85	Extracellular matrix protein 2 OS=Mus musculus OX=10090 GN=Ecm2 PE=1 SV=1	47.4	60.3	59.8	170.5	175.3	236.2	53.2	51	46.2
P56371	Ras-related protein Rab-4A OS=Mus musculus OX=10090 GN=Rab4a PE=1 SV=2	83.9	82.7	98.9	109	107.8	145.5	99.5	89.6	83.2
Q9ET66	Peptidase inhibitor 16 OS=Mus musculus OX=10090 GN=Pi16 PE=1 SV=1	20.7	22.3	24.5	107.9	129.8	130.9	132.8	155.1	175.9
Q00898	Alpha-1-antitrypsin 1-5 OS=Mus musculus OX=10090 GN=Serpina1e PE=1 SV=1	76.4	46	56	110.4	102.7	102.6	129.5	133.1	143.2
P01665	Ig kappa chain V-III region PC 7043 OS=Mus musculus OX=10090 PE=1 SV=1	59	63.9	61.2	82	79.7	79.9	112.9	169.5	192
P01631	Ig kappa chain V-II region 26-10 OS=Mus musculus OX=10090 PE=1 SV=1	93.8	87.4	65.3	108.1	107.8	101.9	110.7	110.2	114.8
P61021	Ras-related protein Rab-5B OS=Mus musculus OX=10090 GN=Rab5b PE=1 SV=1	96.3	87.4	92.1	93.1	99.9	101.4	121.1	107	101.7
Q03404	Trefoil factor 2 OS=Mus musculus OX=10090 GN=Tff2 PE=1 SV=2	75.2	62.4	66.8	93.4	65.1	36.1	144.5	185.3	171.1
Q8BK48	Pyrethroid hydrolase Ces2e OS=Mus musculus OX=10090 GN=Ces2e PE=1 SV=1	110.6	111.3	121.3	101.7	98.9	99.7	90.2	84.5	81.9
Q01149	Collagen alpha-2(I) chain OS=Mus musculus OX=10090 GN=Col1a2 PE=1 SV=2	32	33.2	30.9	131.8	139.9	136	138.4	130.5	127.3
Q8C0F9	Inactive serine protease 35 OS=Mus musculus OX=10090 GN=Prss35 PE=2 SV=1	28.3	37.6	33.4	118.2	114.9	110.5	126.2	166.2	164.8
O08692	Neutrophilic granule protein OS=Mus musculus OX=10090 GN=Ngp PE=1 SV=1	72.9	76	79	112.9	115.4	104.6	104.1	118	117.1
Q6P253	Dermokine OS=Mus musculus OX=10090 GN=Dmkn PE=2 SV=2	40.1	37.9	42.2	111.7	117.9	97.7	155.2	148.9	148.5
Q9Z126	Platelet factor 4 OS=Mus musculus OX=10090 GN=Pf4 PE=1 SV=1	151	125.4	140.6	107.6	94.2	90.4	75.6	62.3	52.8
P18419	Seminal vesicle secretory protein 4 OS=Mus musculus OX=10090 GN=Svs4 PE=1 SV=2	31.3	34.5	33	124.6	158.4	127.4	116.2	148.3	126.2
Q62087	Serum paraoxonase/lactonase 3 OS=Mus musculus OX=10090 GN=Pon3 PE=1 SV=2	134.8	119	138.3	112.5	101.3	103.4	64.6	66.3	59.8
P97430	Antileukoproteinase OS=Mus musculus OX=10090 GN=Slpi PE=1 SV=1	140.6	127.9	108.1	113.4	111.5	97.3	75.7	61.8	63.7
Q9QXV0	ProSAAS OS=Mus musculus OX=10090 GN=Pcsk1n PE=1 SV=2	44.5	49.5	49.9	130.4	123.3	112.1	115.6	140.1	134.7
Q9DD06	Retinoic acid receptor responder protein 2 OS=Mus musculus OX=10090 GN=Rarres2 PE=1 SV=1	157.9	128.6	148.3	87.3	85.2	90	66.5	72.3	63.9
Q8VCM7	Fibrinogen gamma chain OS=Mus musculus OX=10090 GN=Fgg PE=1 SV=1	47.6	61.4	58.9	136.5	124.4	126.2	101.9	124.7	118.2
Q9CQ45	Neudesin OS=Mus musculus OX=10090 GN=Nenf PE=1 SV=1	47.7	39.4	42	132.3	146.7	110.1	113.7	143.9	124.2
Q9Z1R3	Apolipoprotein M OS=Mus musculus OX=10090 GN=Apom PE=1 SV=1	117.7	108.8	114.6	88.8	90.3	111	107.8	81	80
Q9JI02	Secretoglobin family 2B member 20 OS=Mus musculus OX=10090 GN=Scgb2b20 PE=2 SV=1	21.3	19.7	24.4	106.9	94.2	72.9	223.3	155.5	181.7
Q8BH34	Semaphorin-3D OS=Mus musculus OX=10090 GN=Sema3d PE=1 SV=1	110.6	99.5	71.5	123	138.8	119.5	85.6	76.3	75.1
O70138	Neutrophil collagenase OS=Mus musculus OX=10090 GN=Mmp8 PE=2 SV=2	144.7	137.6	149.2	94	90.9	90.6	64.3	65.5	63.3
Q00493	Carboxypeptidase E OS=Mus musculus OX=10090 GN=Cpe PE=1 SV=2	63.1	87	79.5	107.9	88.9	108.1	127.1	117.3	121.1
B5X0G2	Major urinary protein 17 OS=Mus musculus OX=10090 GN=Mup17 PE=2 SV=2	59.1	66	70.4	80.6	88.8	97.8	151.1	127.6	158.6
P11590	Major urinary protein 4 OS=Mus musculus OX=10090 GN=Mup4 PE=1 SV=1	22.8	23.5	26.2	62.4	59.9	50.5	247.4	179.3	228
P35441	Thrombospondin-1 OS=Mus musculus OX=10090 GN=Thbs1 PE=1 SV=1	121.5	122.4	121.9	83.3	82.2	77.5	105.5	93.7	92.1
P01193	Pro-opiomelanocortin OS=Mus musculus OX=10090 GN=Pomc PE=1 SV=1	56.6	57.3	62	90.1	88.1	90.3	136.8	157.4	161.4
Q00897	Alpha-1-antitrypsin 1-4 OS=Mus musculus OX=10090 GN=Serpina1d PE=1 SV=1	72.6	44.8	52.5	111.5	121.7	129.6	119.9	110.8	136.7
P31786	Acyl-CoA-binding protein OS=Mus musculus OX=10090 GN=Dbi PE=1 SV=2	19.2	21.7	24.1	89.9	84.8	68.2	186.7	194.5	211
Q61001	Laminin subunit alpha-5 OS=Mus musculus OX=10090 GN=Lama5 PE=1 SV=4	102.9	89.8	93.7	130.9	109.7	117.4	89.8	91.1	74.8
P98063	Bone morphogenetic protein 1 OS=Mus musculus OX=10090 GN=Bmp1 PE=1 SV=2	104.5	97.7	106.1	110.4	118.5	117.8	72.4	88.8	83.8
Q6S5C2	N-acetylglucosamine-1-phosphotransferase subunit gamma OS=Mus musculus OX=10090 GN=Gnptg PE=1 SV=1	58.7	59.3	64.6	118.9	113.9	105.9	114.9	135.4	128.3
Q8BZQ2	Cysteine-rich secretory protein LCCL domain-containing 2 OS=Mus musculus OX=10090 GN=Crispld2 PE=1 SV=1	107.2	99.4	100.3	94.2	104.6	97	123.3	91.7	82.2
P63158	High mobility group protein B1 OS=Mus musculus OX=10090 GN=Hmgb1 PE=1 SV=2	77.2	76.6	68.4	109.6	158.1	168.8	75	82.7	83.6
P86546	Osteocalcin OS=Mus musculus OX=10090 GN=Bglap PE=2 SV=1	41.8	47.9	41.1	99.6	95.7	77.1	153.3	166.1	177.3
Q9QXC1	Fetuin-B OS=Mus musculus OX=10090 GN=Fetub PE=1 SV=1	52.9	49.5	55.1	95.7	92.1	83.7	200.4	113.5	157
Q9QZZ6	Dermatopontin OS=Mus musculus OX=10090 GN=Dpt PE=1 SV=1	14.1	16.7	14.1	68.5	57.3	64.4	206.1	221.9	236.9
Q8CD91	SPARC-related modular calcium-binding protein 2 OS=Mus musculus OX=10090 GN=Smoc2 PE=1 SV=1	96.3	82.3	70.4	97.5	157	169.6	77.1	81.5	68.3
P00683	Ribonuclease pancreatic OS=Mus musculus OX=10090 GN=Rnase1 PE=1 SV=2	73.8	82.8	78	101.4	137.5	86.1	93.8	137.1	109.5
P50228	C-X-C motif chemokine 5 OS=Mus musculus OX=10090 GN=Cxcl5 PE=1 SV=2	171.8	138.3	155.6	86	82.7	68.7	75.2	64.9	56.8
A2RT60	Serine protease HTRA4 OS=Mus musculus OX=10090 GN=Htra4 PE=2 SV=1	206.1	159.3	166.3	68.9	107.9	70.6	50.3	36.6	34.1
Q80YX1	Tenascin OS=Mus musculus OX=10090 GN=Tnc PE=1 SV=1	65.6	75.6	70.5	110.4	107.6	115.8	101.2	136.3	117
P01638	Ig kappa chain V-V region L6 (Fragment) OS=Mus musculus OX=10090 PE=4 SV=1	72.4	71.2	70.9	70	66.5	60	142	171.1	175.8
Q91V80	Apolipoprotein F OS=Mus musculus OX=10090 GN=Apof PE=2 SV=2	62.8	60.8	66.6	133.1	117.7	101.3	127.4	114.7	115.6
P09528	Ferritin heavy chain OS=Mus musculus OX=10090 GN=Fth1 PE=1 SV=2	77.5	74.1	75.2	98.6	93.9	84.2	100.6	145.8	150
P04939	Major urinary protein 3 OS=Mus musculus OX=10090 GN=Mup3 PE=1 SV=1	47.1	58.5	54.8	90.8	81.4	68.3	174.7	145.8	178.8
P28862	Stromelysin-1 OS=Mus musculus OX=10090 GN=Mmp3 PE=2 SV=2	130.4	127.1	136.8	102.2	97.8	107.5	67.9	66.9	63.4
P01898	H-2 class I histocompatibility antigen, Q10 alpha chain OS=Mus musculus OX=10090 GN=H2-Q10 PE=1 SV=3	59.8	53.9	62.1	110.4	97.7	95.8	135.2	140.2	145.1
Q91WP0	Mannan-binding lectin serine protease 2 OS=Mus musculus OX=10090 GN=Masp2 PE=1 SV=1	66.5	63.5	69	112.6	108.4	117.3	121.5	116.4	124.9
P02816	Prolactin-inducible protein homolog OS=Mus musculus OX=10090 GN=Pip PE=2 SV=3	62.6	63.7	61.3	90.2	101.6	105.5	129.7	131.5	153.9
Q9WVJ9	EGF-containing fibulin-like extracellular matrix protein 2 OS=Mus musculus OX=10090 GN=Efemp2 PE=1 SV=1	53.4	58.6	55.3	111.5	107.9	107.5	148.1	123.1	134.6
P22599	Alpha-1-antitrypsin 1-2 OS=Mus musculus OX=10090 GN=Serpina1b PE=1 SV=2	74.6	47.7	57.9	127.7	122.4	133.1	105.1	109.1	122.4
Q64442	Sorbitol dehydrogenase OS=Mus musculus OX=10090 GN=Sord PE=1 SV=3	116.6	109.2	122.1	112.5	97.5	99.6	96.8	72.3	73.4
O08538	Angiopoietin-1 OS=Mus musculus OX=10090 GN=Angpt1 PE=1 SV=2	134.3	150.7	152.4	85.1	87.5	87.3	66.6	70.5	65.7
P31532	Serum amyloid A-4 protein OS=Mus musculus OX=10090 GN=Saa4 PE=1 SV=2	203.2	214.7	116.1	73.4	76.3	80.5	61.8	39.9	34.1
P18524	Ig heavy chain V region RF OS=Mus musculus OX=10090 PE=1 SV=1	251.9	212	181.4	39.2	33.8	38.9	43.7	56	43.2
Q7M742	Secretoglobin family 1C member 1 OS=Mus musculus OX=10090 GN=Scgb1c1 PE=3 SV=2	28.3	30	28.7	89.3	80.7	73.9	193.2	188.7	187.3
Q01339	Beta-2-glycoprotein 1 OS=Mus musculus OX=10090 GN=Apoh PE=1 SV=1	149.1	131.8	134.5	104.2	105.5	105.4	53.4	64.4	51.7
P21812	Mast cell protease 4 OS=Mus musculus OX=10090 GN=Mcpt4 PE=1 SV=1	95	107.4	46.4	86.1	82.6	199	56.6	120.2	106.6
Q8CG14	Complement C1s-A subcomponent OS=Mus musculus OX=10090 GN=C1sa PE=2 SV=2	82.8	78.8	86	108.9	106.2	93.3	124	104.2	115.7
P25785	Metalloproteinase inhibitor 2 OS=Mus musculus OX=10090 GN=Timp2 PE=1 SV=2	64.5	65.5	71	138.4	129.6	151.4	96.1	99.1	84.3
Q03401	Cysteine-rich secretory protein 1 OS=Mus musculus OX=10090 GN=Crisp1 PE=2 SV=1	115.7	107.7	114.3	100.2	98.2	86.8	89.6	97.4	90.1
Q9JK88	Serpin I2 OS=Mus musculus OX=10090 GN=Serpini2 PE=1 SV=1	79.8	81.5	87.3	111.5	116.9	92.6	95.5	123	111.9
Q9JK53	Prolargin OS=Mus musculus OX=10090 GN=Prelp PE=1 SV=2	186.7	175	163.2	75.6	75	77.6	48.5	52.9	45.6
O70370	Cathepsin S OS=Mus musculus OX=10090 GN=Ctss PE=1 SV=2	103.3	97.4	100.8	92	90.3	82.7	108	117.5	108
P40224	Stromal cell-derived factor 1 OS=Mus musculus OX=10090 GN=Cxcl12 PE=2 SV=2	261.7	185.6	223.7	46	48.1	45.6	43.3	28.6	17.4
O08717	Inhibin beta E chain OS=Mus musculus OX=10090 GN=Inhbe PE=2 SV=2	93	101.6	99.9	112.2	92.1	111	108.7	95.9	85.7
Q62009	Periostin OS=Mus musculus OX=10090 GN=Postn PE=1 SV=2	138.3	127.8	139.5	86.5	97.8	86.8	70.7	83	69.7
Q8VCC9	Spondin-1 OS=Mus musculus OX=10090 GN=Spon1 PE=1 SV=1	134.3	134.1	111	107.5	111.7	115.1	60.8	66	59.6
P14206	40S ribosomal protein SA OS=Mus musculus OX=10090 GN=Rpsa PE=1 SV=4	110.7	111.2	117.2	125.1	107.7	119.9	77.4	70.4	60.4
O08992	Syntenin-1 OS=Mus musculus OX=10090 GN=Sdcbp PE=1 SV=1	111.8	107	168.2	62.5	61.7	108.5	104.4	98.3	77.7
Q8K4G1	Latent-transforming growth factor beta-binding protein 4 OS=Mus musculus OX=10090 GN=Ltbp4 PE=1 SV=2	56.1	72	51.5	113.4	112.2	96.6	117.5	144.1	136.6
P39876	Metalloproteinase inhibitor 3 OS=Mus musculus OX=10090 GN=Timp3 PE=1 SV=1	265.6	224.7	232.3	26.6	28.5	32	35.8	32.7	21.9
P18242	Cathepsin D OS=Mus musculus OX=10090 GN=Ctsd PE=1 SV=1	101.1	95.6	103.2	108.8	98.1	103.6	99.4	97.4	92.9
Q80XD8	Proline-rich acidic protein 1 OS=Mus musculus OX=10090 GN=Prap1 PE=2 SV=1	33.1	35.9	36.8	123.5	121.7	105.9	134.3	157.1	151.7
Q80W21	Glutathione S-transferase Mu 7 OS=Mus musculus OX=10090 GN=Gstm7 PE=1 SV=1	129.6	110.2	132.8	110.2	95.3	71	91.1	83.1	76.6
Q00724	Retinol-binding protein 4 OS=Mus musculus OX=10090 GN=Rbp4 PE=1 SV=2	28.1	31	31	80.2	78.1	72.1	227.6	172.3	179.7
P31725	Protein S100-A9 OS=Mus musculus OX=10090 GN=S100a9 PE=1 SV=3	136.5	112.7	127.2	92.9	85.1	99.5	83.5	88.5	74.1
Q91VD6	Beta-defensin 6 OS=Mus musculus OX=10090 GN=Defb6 PE=2 SV=1	177.3	169.2	153.5	74.8	84.8	106.7	52.9	45.9	35
Q3V2T4	Keratinocyte differentiation-associated protein OS=Mus musculus OX=10090 GN=Krtdap PE=2 SV=1	25.6	38.2	32.3	58.2	57.3	42.2	153.6	246.4	246.2
Q8R4G6	Alpha-1,6-mannosylglycoprotein 6-beta-N-acetylglucosaminyltransferase A OS=Mus musculus OX=10090 GN=Mgat5 PE=2 SV=1	49.1	45.2	51	146.1	153.9	127.2	109	107.6	110.9
O88393	Transforming growth factor beta receptor type 3 OS=Mus musculus OX=10090 GN=Tgfbr3 PE=1 SV=1	64.2	63	67.9	110.3	110	119.2	141.6	109.6	114.1
Q61703	Inter-alpha-trypsin inhibitor heavy chain H2 OS=Mus musculus OX=10090 GN=Itih2 PE=1 SV=1	125.7	103.4	116.8	99.3	114.9	128.1	72.9	73.7	65.3
Q99KC8	von Willebrand factor A domain-containing protein 5A OS=Mus musculus OX=10090 GN=Vwa5a PE=1 SV=2	126.6	123.6	133.3	93.7	89.3	102.9	81.6	78.5	70.5
Q91WP6	Serine protease inhibitor A3N OS=Mus musculus OX=10090 GN=Serpina3n PE=1 SV=1	134.2	119.4	129.1	80	79.7	97.3	98.9	83.9	77.7
P28666	Murinoglobulin-2 OS=Mus musculus OX=10090 GN=Mug2 PE=1 SV=2	129.9	111.9	130.6	69	54.5	60.5	124.8	108.9	109.9
Q9D8T2	Gasdermin-D OS=Mus musculus OX=10090 GN=Gsdmdc1 PE=1 SV=1	120.4	113.1	123.8	104.4	100.7	106.4	77.2	77.9	76.2
Q9EPW4	C-type lectin domain family 3 member A OS=Mus musculus OX=10090 GN=Clec3a PE=3 SV=1	170.6	156.3	169.7	72.4	76.9	68.2	77.8	56.5	51.5
P01635	Ig kappa chain V-V region K2 (Fragment) OS=Mus musculus OX=10090 PE=1 SV=1	108.5	97.2	100.3	59.9	59.2	51.8	128.4	153.1	141.6
Q9R0E1	Procollagen-lysine,2-oxoglutarate 5-dioxygenase 3 OS=Mus musculus OX=10090 GN=Plod3 PE=1 SV=1	116.5	121.1	98.3	101.5	131	140.2	72.3	57.7	61.4
O88200	C-type lectin domain family 11 member A OS=Mus musculus OX=10090 GN=Clec11a PE=1 SV=1	42.2	42	45.5	138.3	136.6	120.5	115.7	126.1	133.1
Q2VLH6	Scavenger receptor cysteine-rich type 1 protein M130 OS=Mus musculus OX=10090 GN=Cd163 PE=1 SV=2	70.8	77.9	80.7	119.9	136.2	132.5	88.1	94.7	99.2
Q920A5	Retinoid-inducible serine carboxypeptidase OS=Mus musculus OX=10090 GN=Scpep1 PE=1 SV=2	66.4	66.9	71.9	134.5	155.5	145.1	98.2	73.2	88.2
Q8K482	EMILIN-2 OS=Mus musculus OX=10090 GN=Emilin2 PE=1 SV=1	104.2	99.6	107.1	83.5	87	91.3	95.4	125.7	106.1
P97321	Prolyl endopeptidase FAP OS=Mus musculus OX=10090 GN=Fap PE=1 SV=1	126.6	112.4	98.3	122.5	148.4	120.3	55.6	55.8	60.2
P08607	C4b-binding protein OS=Mus musculus OX=10090 GN=C4bpa PE=1 SV=3	45.7	43.8	47.1	96.3	87.6	77.9	148.4	169.5	183.8
Q9Z0L8	Gamma-glutamyl hydrolase OS=Mus musculus OX=10090 GN=Ggh PE=1 SV=2	70.9	62.7	71	97.6	100.7	89.7	142.5	121.2	143.7
Q9WVL7	C-X-C motif chemokine 15 OS=Mus musculus OX=10090 GN=Cxcl15 PE=1 SV=1	72.1	70.8	66.3	111.3	110.1	107.2	128.5	124.3	109.4
Q9DBB9	Carboxypeptidase N subunit 2 OS=Mus musculus OX=10090 GN=Cpn2 PE=1 SV=2	118.8	129.7	121.1	71.5	73.9	68.9	102	104.7	109.5
P01642	Ig kappa chain V-V region L7 (Fragment) OS=Mus musculus OX=10090 GN=Gm10881 PE=1 SV=1	61	57.2	59.1	136.1	138.3	127.4	91	113.7	116.4
Q9CXI5	Mesencephalic astrocyte-derived neurotrophic factor OS=Mus musculus OX=10090 GN=Manf PE=1 SV=1	148.2	133.5	144.5	61.6	60.5	58.4	113.7	89.8	89.7
Q99LS0	Augurin OS=Mus musculus OX=10090 GN=Ecrg4 PE=1 SV=2	22.3	22.1	23.6	96	118.7	113.3	166.2	164.7	173.1
P24270	Catalase OS=Mus musculus OX=10090 GN=Cat PE=1 SV=4	187.1	174.5	163.9	61.9	64.4	65.2	61.1	66	56
Q9CQS6	Gastrokine-2 OS=Mus musculus OX=10090 GN=Gkn2 PE=1 SV=1	215.6	162.5	145.7	80.3	113.2	81.5	37	34.8	29.5
Q9CQF9	Prenylcysteine oxidase OS=Mus musculus OX=10090 GN=Pcyox1 PE=1 SV=1	153.7	151.9	152.1	76.2	79	93.9	68.8	68.1	56.5
Q8BIS8	Coiled-coil domain-containing protein 126 OS=Mus musculus OX=10090 GN=Ccdc126 PE=2 SV=1	35.6	39	44.4	124.9	119.1	105.9	132.7	135.6	162.8
P10923	Osteopontin OS=Mus musculus OX=10090 GN=Spp1 PE=1 SV=1	33.5	35.8	39.9	107.6	102.9	83.2	153.6	166.1	177.4
Q61646	Haptoglobin OS=Mus musculus OX=10090 GN=Hp PE=1 SV=1	49.1	43.6	48	117.3	101.8	114.2	115.7	147.8	162.4
P16045	Galectin-1 OS=Mus musculus OX=10090 GN=Lgals1 PE=1 SV=3	36.3	35.8	36.3	113.6	103.8	88.3	127.3	175	183.6
Q91ZR2	Sorting nexin-18 OS=Mus musculus OX=10090 GN=Snx18 PE=1 SV=1	55.6	52.2	62.7	125.8	136.4	119.4	99.3	133.6	115.1
Q03517	Secretogranin-2 OS=Mus musculus OX=10090 GN=Scg2 PE=1 SV=1	44.5	47.7	48.9	128	134.9	114.9	109.7	132.6	138.8
O35566	CD151 antigen OS=Mus musculus OX=10090 GN=Cd151 PE=1 SV=2	118.2	105.3	112.7	98.1	109.4	103.6	78.9	86.1	87.7
P19221	Prothrombin OS=Mus musculus OX=10090 GN=F2 PE=1 SV=1	101.9	96.6	106.5	96.1	94.8	80.8	100.1	108.3	114.8
P09411	Phosphoglycerate kinase 1 OS=Mus musculus OX=10090 GN=Pgk1 PE=1 SV=4	149.8	135.5	151.3	82.7	82.4	127.1	59.8	62.4	48.9
Q9WV56	Growth/differentiation factor 2 OS=Mus musculus OX=10090 GN=Gdf2 PE=1 SV=2	42.6	46	44.7	108	113.3	92.4	150.1	153	149.9
Q64356	Seminal vesicle secretory protein 6 OS=Mus musculus OX=10090 GN=Svs6 PE=2 SV=1	23.6	21.4	20.5	171.9	204.9	169	83.5	102.4	102.8
Q80W65	Proprotein convertase subtilisin/kexin type 9 OS=Mus musculus OX=10090 GN=Pcsk9 PE=1 SV=2	107.5	105.9	100.8	78.8	114.7	110.9	92.5	84.3	104.7
Q80T19	Hepcidin-2 OS=Mus musculus OX=10090 GN=Hamp2 PE=2 SV=1	34.6	38.1	35.2	91.6	127.5	141.7	129.3	145.5	156.7
Q9R0X2	ADAM DEC1 OS=Mus musculus OX=10090 GN=Adamdec1 PE=2 SV=1	158.4	146.9	153	78	77.5	83	74.3	68.8	60.1
Q70E20	Sushi, nidogen and EGF-like domain-containing protein 1 OS=Mus musculus OX=10090 GN=Sned1 PE=2 SV=2	70.7	77.5	78.8	117.4	109.5	98.5	110.2	125.2	112.1
Q80YC5	Coagulation factor XII OS=Mus musculus OX=10090 GN=F12 PE=1 SV=2	168.2	201.8	186.8	48.1	48.7	44.2	73.7	65.8	62.6
P97299	Secreted frizzled-related protein 2 OS=Mus musculus OX=10090 GN=Sfrp2 PE=1 SV=2	176.9	147.3	154.2	86.1	97.8	104.4	50.8	44	38.5
P10518	Delta-aminolevulinic acid dehydratase OS=Mus musculus OX=10090 GN=Alad PE=1 SV=1	101	93.1	107.5	108.8	100.7	107.8	81.7	105.9	93.5
P01027	Complement C3 OS=Mus musculus OX=10090 GN=C3 PE=1 SV=3	143.4	107.9	119.2	91.8	90.5	95.1	81.1	91.8	79.2
P11214	Tissue-type plasminogen activator OS=Mus musculus OX=10090 GN=Plat PE=1 SV=3	155.6	153	162.1	81.8	75	72.3	56.8	73.2	70.1
P01751	Ig heavy chain V region B1-8/186-2 OS=Mus musculus OX=10090 GN=Ighv1-72 PE=1 SV=1	181.7	137.8	138.4	92.2	101.4	106	47.9	57	37.4
P01647	Ig kappa chain V-V region HP 124E1 OS=Mus musculus OX=10090 PE=1 SV=1	75.6	86	87	76.8	63.6	92.7	125.9	143.1	149.2
Q60997	Deleted in malignant brain tumors 1 protein OS=Mus musculus OX=10090 GN=Dmbt1 PE=1 SV=2	9.2	10.9	12.5	128.9	130	110.3	156.6	165	176.4
O08712	Tumor necrosis factor receptor superfamily member 11B OS=Mus musculus OX=10090 GN=Tnfrsf11b PE=1 SV=1	186.5	175.3	182.4	68	68.2	60.5	53.2	53.8	52.1
P47880	Insulin-like growth factor-binding protein 6 OS=Mus musculus OX=10090 GN=Igfbp6 PE=2 SV=2	126.7	112.4	120	95.2	90.7	87.4	94.8	89.9	82.9
O08859	Tumor necrosis factor-inducible gene 6 protein OS=Mus musculus OX=10090 GN=Tnfaip6 PE=2 SV=1	137.9	133.1	156.7	81.9	84.8	99.1	63.7	71.9	71
Q8BT20	Serine protease inhibitor Kazal-type 6 OS=Mus musculus OX=10090 GN=Spink6 PE=2 SV=1	26.1	31	32.4	152	163.6	180.9	129.6	91.5	92.9
Q9Z0J7	Growth/differentiation factor 15 OS=Mus musculus OX=10090 GN=Gdf15 PE=2 SV=2	140.6	134.6	133.3	93.3	82	73	88	85.1	70.3
Q9CXF4	TBC1 domain family member 15 OS=Mus musculus OX=10090 GN=Tbc1d15 PE=1 SV=1	78.3	76.7	77.2	126.3	119.4	126.1	106.8	87.9	101.2
Q9JI78	Peptide-N(4)-(N-acetyl-beta-glucosaminyl)asparagine amidase OS=Mus musculus OX=10090 GN=Ngly1 PE=1 SV=2	106.8	109.5	108.1	106.3	121.1	129.4	72.6	79.1	67.1
Q05816	Fatty acid-binding protein, epidermal OS=Mus musculus OX=10090 GN=Fabp5 PE=1 SV=3	38.1	39.3	38.4	73	68.8	61.2	157.1	213.8	210.4
P05064	Fructose-bisphosphate aldolase A OS=Mus musculus OX=10090 GN=Aldoa PE=1 SV=2	133.3	114.8	129.7	101.2	100.9	150.7	53.7	67.6	48
P49282	Natural resistance-associated macrophage protein 2 OS=Mus musculus OX=10090 GN=Slc11a2 PE=1 SV=2	95.8	93	87.7	124.9	118.3	97.4	90.1	97.1	95.7
O35658	Complement component 1 Q subcomponent-binding protein, mitochondrial OS=Mus musculus OX=10090 GN=C1qbp PE=1 SV=1	69.9	80	84.3	97.8	116	100.9	104.7	120	126.4
P01592	Immunoglobulin J chain OS=Mus musculus OX=10090 GN=Jchain PE=1 SV=4	100.4	102.6	99.7	112.9	117.7	105.4	64.8	98.5	97.9
Q8K426	Resistin-like gamma OS=Mus musculus OX=10090 GN=Retnlg PE=1 SV=1	61.3	51.8	47.5	54.1	57.3	37.8	158.8	200.9	230.4
O88998	Noelin OS=Mus musculus OX=10090 GN=Olfm1 PE=1 SV=1	47.4	50.3	57.9	113.3	107	97.7	126.8	148.6	151
Q8BTC1	Uncharacterized protein C12orf73 homolog OS=Mus musculus OX=10090 PE=3 SV=1	56.7	50.4	57.6	137	132.8	111.7	105.1	118.5	130.2
Q61268	Apolipoprotein C-IV OS=Mus musculus OX=10090 GN=Apoc4 PE=1 SV=1	83.5	81.7	82.3	113.4	121.8	108.4	112.1	100.7	96.2
Q8BTE6	Protein Wfdc21 OS=Mus musculus OX=10090 GN=Wfdc21 PE=2 SV=1	35.7	61	46	110.7	119.5	116.9	105.7	150.4	154
P01729	Ig lambda-2 chain V region MOPC 315 OS=Mus musculus OX=10090 PE=1 SV=1	82.8	80.2	82	116.1	105.6	104.8	107.3	110.7	110.6
P14069	Protein S100-A6 OS=Mus musculus OX=10090 GN=S100a6 PE=1 SV=3	43.9	41.9	44.2	116.2	116.3	137.2	137.7	127.6	135.1
P16301	Phosphatidylcholine-sterol acyltransferase OS=Mus musculus OX=10090 GN=Lcat PE=1 SV=2	95.8	88.8	94	106.6	101.3	92	108.8	106.1	106.6
Q64339	Ubiquitin-like protein ISG15 OS=Mus musculus OX=10090 GN=Isg15 PE=1 SV=4	84.7	81.5	89.6	80.3	74.5	72.9	178	122.4	116.1
Q8CGD2	Cysteine-rich secretory protein LCCL domain-containing 1 OS=Mus musculus OX=10090 GN=Crispld1 PE=2 SV=1	9.7	10	8.6	96	110.6	56.3	187	206.5	215.3
P48356	Leptin receptor OS=Mus musculus OX=10090 GN=Lepr PE=1 SV=1	38.6	37.4	50.9	103	95.1	163.4	138.8	133.1	139.7
Q80XI7	Vomeromodulin OS=Mus musculus OX=10090 GN=Bpifb9a PE=1 SV=1	45.9	37.2	43.5	131.7	115.7	114.5	161.6	123.8	126
Q91X79	Chymotrypsin-like elastase family member 1 OS=Mus musculus OX=10090 GN=Cela1 PE=1 SV=1	70.3	55.7	54.9	109.1	84.6	100.4	123	145.3	156.6
O35887	Calumenin OS=Mus musculus OX=10090 GN=Calu PE=1 SV=1	46.6	44.3	47.5	136.2	134.8	147.7	105.7	117.3	120.1
P21614	Vitamin D-binding protein OS=Mus musculus OX=10090 GN=Gc PE=1 SV=2	50.2	50.9	53.9	111.6	104	100.9	182.1	111.2	135.2
Q9QWK4	CD5 antigen-like OS=Mus musculus OX=10090 GN=Cd5l PE=1 SV=3	84.8	80.5	78.7	116.6	129.6	110.3	72.4	114.8	112.2
Q61398	Procollagen C-endopeptidase enhancer 1 OS=Mus musculus OX=10090 GN=Pcolce PE=1 SV=2	168.4	167.8	157.1	70.4	72.4	70.5	60	70.1	63.2
Q9R118	Serine protease HTRA1 OS=Mus musculus OX=10090 GN=Htra1 PE=1 SV=2	150.8	149.1	152.8	72.1	72	74.1	78.6	79.1	71.5
P04945	Ig kappa chain V-VI region NQ2-6.1 OS=Mus musculus OX=10090 PE=2 SV=1	61.8	61.4	63.1	92.4	96.9	112.2	117.1	140.4	154.7
Q9Z0F8	Disintegrin and metalloproteinase domain-containing protein 17 OS=Mus musculus OX=10090 GN=Adam17 PE=1 SV=3	57	62.1	59.3	134.3	117.6	115.9	115.5	112.9	125.3
P30933	Seminal vesicle secretory protein 5 OS=Mus musculus OX=10090 GN=Svs5 PE=2 SV=1	75.2	73.7	63.8	111.8	115.9	100.4	122.5	130	106.6
Q99KG5	Lipolysis-stimulated lipoprotein receptor OS=Mus musculus OX=10090 GN=Lsr PE=1 SV=1	55.5	56.7	55.4	108.8	115.3	118.4	135.2	126	128.7
Q9ES30	Complement C1q tumor necrosis factor-related protein 3 OS=Mus musculus OX=10090 GN=C1qtnf3 PE=2 SV=1	72.8	79.3	77.7	94.6	85.9	84	135.8	130.7	139.2
O88188	Lymphocyte antigen 86 OS=Mus musculus OX=10090 GN=Ly86 PE=1 SV=1	79	75.7	90.8	68.4	106.6	78.4	136.3	137.9	126.9
Q9CPT4	Myeloid-derived growth factor OS=Mus musculus OX=10090 GN=Mydgf PE=1 SV=1	30.3	29.5	30	65.1	58.1	68.5	249.9	176	192.7
Q99MQ4	Asporin OS=Mus musculus OX=10090 GN=Aspn PE=1 SV=1	182.9	177	193.9	60.6	58.7	52.9	54.9	62.2	56.9
Q9JKR6	Hypoxia up-regulated protein 1 OS=Mus musculus OX=10090 GN=Hyou1 PE=1 SV=1	104.3	103.5	108.3	99	99.3	114.8	90.1	90.9	89.8
Q9QZ25	Vascular non-inflammatory molecule 3 OS=Mus musculus OX=10090 GN=Vnn3 PE=1 SV=3	45.3	63.7	47.5	76.9	120.9	89.6	204.9	106.4	144.8
P97352	Protein S100-A13 OS=Mus musculus OX=10090 GN=S100a13 PE=1 SV=1	55.3	52.1	76.9	130.7	129.2	137	108.2	104.7	106
P15306	Thrombomodulin OS=Mus musculus OX=10090 GN=Thbd PE=1 SV=1	108.3	95	103.5	98	137.5	146.1	70.5	68.7	72.5
P13597	Intercellular adhesion molecule 1 OS=Mus musculus OX=10090 GN=Icam1 PE=1 SV=1	89	81.5	81.9	105.4	138	110.3	91.3	94.5	108
Q9WVH9	Fibulin-5 OS=Mus musculus OX=10090 GN=Fbln5 PE=1 SV=1	44.6	44.5	56.8	130.5	118.5	115.8	145.3	114	129.9
P22005	Proenkephalin-A OS=Mus musculus OX=10090 GN=Penk PE=1 SV=2	70.7	71.1	71.7	117.4	115.7	110.2	109.5	113.1	120.5
Q5FW60	Major urinary protein 20 OS=Mus musculus OX=10090 GN=Mup20 PE=1 SV=1	71.2	71.3	79	69.5	67.2	55.7	154.8	148.6	182.8
P12804	Fibroleukin OS=Mus musculus OX=10090 GN=Fgl2 PE=1 SV=1	60.2	63.9	53.9	93.7	86.9	102.6	146.6	147.8	144.4
Q64685	Beta-galactoside alpha-2,6-sialyltransferase 1 OS=Mus musculus OX=10090 GN=St6gal1 PE=1 SV=2	166.5	175	179.8	67.1	55.2	69.5	71.3	61.3	54.3
Q08423	Trefoil factor 1 OS=Mus musculus OX=10090 GN=Tff1 PE=2 SV=1	39.4	41.9	43.6	114	115.7	89.5	135.2	163.7	157
P49003	Bone morphogenetic protein 5 OS=Mus musculus OX=10090 GN=Bmp5 PE=2 SV=1	158.6	168.7	136.9	61.7	61.2	78.4	101.9	69.6	62.9
P35230	Regenerating islet-derived protein 3-beta OS=Mus musculus OX=10090 GN=Reg3b PE=1 SV=1	30.9	29.3	30.2	55.5	46.5	43.2	290.4	197.9	176
O70624	Myocilin OS=Mus musculus OX=10090 GN=Myoc PE=1 SV=1	79.4	80.9	84.8	110.6	107.1	96.6	112.6	117.6	110.4
Q640N1	Adipocyte enhancer-binding protein 1 OS=Mus musculus OX=10090 GN=Aebp1 PE=1 SV=1	91.9	91.8	88.1	132.1	148.3	120.5	73.5	75.4	78.4
O88839	Disintegrin and metalloproteinase domain-containing protein 15 OS=Mus musculus OX=10090 GN=Adam15 PE=1 SV=2	57.6	58.2	65.4	108.6	113.7	101.9	112.2	142.8	139.6
O88803	Leukocyte cell-derived chemotaxin-2 OS=Mus musculus OX=10090 GN=Lect2 PE=1 SV=1	235.7	184.2	201.6	55.2	49.2	55.8	36.2	42.1	40.1
Q00690	E-selectin OS=Mus musculus OX=10090 GN=Sele PE=2 SV=1	52.2	53.3	56.1	99.5	101.9	89.5	139.2	142.4	166
Q64726	Zinc-alpha-2-glycoprotein OS=Mus musculus OX=10090 GN=Azgp1 PE=1 SV=2	66.7	61.6	70.4	124.5	111.5	112.9	129.3	112.4	110.7
P01675	Ig kappa chain V-VI region XRPC 44 OS=Mus musculus OX=10090 PE=1 SV=1	75.8	74.6	79.9	77.6	78.8	81.3	145.7	126.5	159.8
Q62151	Advanced glycosylation end product-specific receptor OS=Mus musculus OX=10090 GN=Ager PE=1 SV=2	129.9	129.8	134.5	70.6	70.1	61.1	97.6	108.4	98.2
Q812G0	Alpha-1,3-mannosyl-glycoprotein 4-beta-N-acetylglucosaminyltransferase A OS=Mus musculus OX=10090 GN=Mgat4a PE=2 SV=1	118.5	103.5	99.3	93.7	89.8	85.2	111.6	106.2	92.2
Q99KQ4	Nicotinamide phosphoribosyltransferase OS=Mus musculus OX=10090 GN=Nampt PE=1 SV=1	136.8	135.1	143.8	90.5	85.3	92.1	76.6	74.9	64.8
P31230	Aminoacyl tRNA synthase complex-interacting multifunctional protein 1 OS=Mus musculus OX=10090 GN=Aimp1 PE=1 SV=2	129.6	139.2	124.5	76.9	73.1	72.4	95.9	95.4	92.9
P06728	Apolipoprotein A-IV OS=Mus musculus OX=10090 GN=Apoa4 PE=1 SV=3	89.8	90.6	91.8	107.8	109.2	98.5	104.1	98.5	109.7
O70456	14-3-3 protein sigma OS=Mus musculus OX=10090 GN=Sfn PE=1 SV=2	42.8	44.8	30.7	83.6	74.8	194.8	220.9	108.4	99.2
Q8CG19	Latent-transforming growth factor beta-binding protein 1 OS=Mus musculus OX=10090 GN=Ltbp1 PE=1 SV=2	133.8	125.8	128.7	87.6	88.9	84.4	72.4	93.1	85.4
Q9ESH5	WAP four-disulfide core domain protein 1 OS=Mus musculus OX=10090 GN=Wfdc1 PE=2 SV=1	89	84.7	57.8	98.6	145.3	115.6	106.1	103.2	99.7
P01671	Ig kappa chain V-III region PC 7175 OS=Mus musculus OX=10090 PE=1 SV=1	60.9	55.5	76.1	133.6	137.7	106.6	115.6	115	99
Q71KU9	Fibrinogen-like protein 1 OS=Mus musculus OX=10090 GN=Fgl1 PE=1 SV=2	44.2	41.8	48.6	117.6	111.6	106.5	143.5	137.4	148.8
Q91WN1	DnaJ homolog subfamily C member 9 OS=Mus musculus OX=10090 GN=Dnajc9 PE=1 SV=2	81.1	74.1	102.5	115.5	93.8	131.7	97.4	117	86.9
P28798	Granulins OS=Mus musculus OX=10090 GN=Grn PE=1 SV=2	94	93.4	94.6	79.9	75	72.9	143.5	117.7	128.8
P01648	Ig kappa chain V-V region HP 91A3 OS=Mus musculus OX=10090 PE=1 SV=1	138	133.1	146.5	70.1	63.1	57.8	89.7	102.6	99.2
P50608	Fibromodulin OS=Mus musculus OX=10090 GN=Fmod PE=2 SV=1	51.8	38.8	51.7	117.4	117.9	137	133	119.6	132.9
P70274	Selenoprotein P OS=Mus musculus OX=10090 GN=Selenop PE=1 SV=3	134.7	140.5	131.7	77.3	87.7	79.8	81.8	83.7	82.8
Q9CR36	Gastrokine-1 OS=Mus musculus OX=10090 GN=Gkn1 PE=2 SV=2	26.5	28.7	30.2	83.6	72.1	62.9	213	197.4	185.5
P01786	Ig heavy chain V region MOPC 47A OS=Mus musculus OX=10090 PE=1 SV=1	208.4	182.2	167	34.2	34.1	38.6	78	87.7	69.7
P02469	Laminin subunit beta-1 OS=Mus musculus OX=10090 GN=Lamb1 PE=1 SV=3	41.9	50.3	46	140.4	124.7	148	84.1	135.4	129.2
P18760	Cofilin-1 OS=Mus musculus OX=10090 GN=Cfl1 PE=1 SV=3	120.7	113.7	114.4	71.6	69.1	75.4	123.9	111.6	99.5
Q8R2H9	Phosphoethanolamine/phosphocholine phosphatase OS=Mus musculus OX=10090 GN=Phospho1 PE=1 SV=1	151.3	142.8	153	90.2	90.8	75.6	64.7	68	63.6
Q9EPB4	Apoptosis-associated speck-like protein containing a CARD OS=Mus musculus OX=10090 GN=Pycard PE=1 SV=1	51.8	51.7	56.3	102.5	94.4	86.8	158.8	150.7	147
Q07076	Annexin A7 OS=Mus musculus OX=10090 GN=Anxa7 PE=1 SV=2	98	104.2	102.2	95.4	86.4	104.8	122.8	92.7	93.5
P63038	60 kDa heat shock protein, mitochondrial OS=Mus musculus OX=10090 GN=Hspd1 PE=1 SV=1	78.3	84.6	92.6	126.6	119.5	115.7	95.8	94.9	92.1
Q8BPB5	EGF-containing fibulin-like extracellular matrix protein 1 OS=Mus musculus OX=10090 GN=Efemp1 PE=1 SV=1	47.8	47.8	49	132.5	126.9	120.1	145.7	107.8	122.4
O09051	Guanylate cyclase activator 2B OS=Mus musculus OX=10090 GN=Guca2b PE=1 SV=2	27.8	29.4	34.1	93.1	103.3	79.5	150.2	190.3	192.4
Q9EPX2	Papilin OS=Mus musculus OX=10090 GN=Papln PE=2 SV=2	180.1	181.2	122.9	67.3	65.3	69.3	70.5	78.3	65
P14106	Complement C1q subcomponent subunit B OS=Mus musculus OX=10090 GN=C1qb PE=1 SV=2	121.7	111.8	107	77.9	77.7	86.3	106.2	109.3	102.1
P05208	Chymotrypsin-like elastase family member 2A OS=Mus musculus OX=10090 GN=Cela2a PE=1 SV=1	57.6	79.5	70.1	167.5	133.1	99	84.8	102.4	106.1
Q91V13	Liver-expressed antimicrobial peptide 2 OS=Mus musculus OX=10090 GN=Leap2 PE=3 SV=1	95.6	81.2	88.1	119.7	131.3	118	94	97.4	74.8
Q80Z71	Tenascin-N OS=Mus musculus OX=10090 GN=Tnn PE=1 SV=2	55.9	58.1	67.5	81.3	76	120.1	135.6	145.4	160
Q3U962	Collagen alpha-2(V) chain OS=Mus musculus OX=10090 GN=Col5a2 PE=1 SV=1	24.2	34.1	27.4	90.6	90.9	70.3	160.8	195.9	205.8
Q8R3N6	THO complex subunit 1 OS=Mus musculus OX=10090 GN=Thoc1 PE=1 SV=1	38.1	44	43.1	115.5	127.7	117.2	113.6	153.7	147.1
Q80X19	Collagen alpha-1(XIV) chain OS=Mus musculus OX=10090 GN=Col14a1 PE=1 SV=2	71	108.1	85.7	134	74.9	82.9	108.1	148.1	87.1
Q9Z0G4	WNT1-inducible-signaling pathway protein 2 OS=Mus musculus OX=10090 GN=Wisp2 PE=2 SV=1	128.2	135.3	136.1	90.6	89.7	112	77.2	65.8	65
P01652	Ig kappa chain V-V region J606 OS=Mus musculus OX=10090 PE=1 SV=1	73.9	72.3	92.2	143.5	132.3	84.8	124.8	90.5	85.6
P41317	Mannose-binding protein C OS=Mus musculus OX=10090 GN=Mbl2 PE=1 SV=2	62.6	63.1	67.7	132	124.7	112.6	106	115.5	115.8
P63028	Translationally-controlled tumor protein OS=Mus musculus OX=10090 GN=Tpt1 PE=1 SV=1	59.9	59.4	64.8	68.1	64.2	69.2	150.8	177.5	186
O35608	Angiopoietin-2 OS=Mus musculus OX=10090 GN=Angpt2 PE=2 SV=2	40.7	40.2	43.5	117.1	119.1	100.3	138.7	144.2	156.2
P22777	Plasminogen activator inhibitor 1 OS=Mus musculus OX=10090 GN=Serpine1 PE=1 SV=1	115.4	123.1	118.9	98.6	100.6	91.4	73.3	94.5	84.2
P97450	ATP synthase-coupling factor 6, mitochondrial OS=Mus musculus OX=10090 GN=Atp5j PE=1 SV=1	76.9	69.6	69.3	110	119.7	94.7	105.9	125.4	128.5
P54751	CMP-N-acetylneuraminate-beta-galactosamide-alpha-2,3-sialyltransferase 1 OS=Mus musculus OX=10090 GN=St3gal1 PE=1 SV=1	47.5	58.5	60	128.7	119.9	110.3	120	125.6	129.5
Q8VI78	Phospholipase A1 member A OS=Mus musculus OX=10090 GN=Pla1a PE=2 SV=3	159	164.3	178.6	74.5	69.8	62.2	61.5	70.1	60.1
Q07079	Insulin-like growth factor-binding protein 5 OS=Mus musculus OX=10090 GN=Igfbp5 PE=1 SV=1	122.4	112.8	78.2	93.9	165.7	172.1	48.2	52	54.6
Q8CFG8	Complement C1s-B subcomponent OS=Mus musculus OX=10090 GN=C1sb PE=2 SV=1	56.9	67.1	53.9	108.3	95	95	136	124.7	163.1
Q99P27	Group XIIB secretory phospholipase A2-like protein OS=Mus musculus OX=10090 GN=Pla2g12b PE=1 SV=1	38.6	38.1	39.5	151.9	130.5	107.5	166.8	114.4	112.7
P97361	BPI fold-containing family A member 1 OS=Mus musculus OX=10090 GN=Bpifa1 PE=1 SV=3	62.1	52.1	63.6	144.1	123.8	154.1	117.3	91.1	91.7
Q99P87	Resistin OS=Mus musculus OX=10090 GN=Retn PE=1 SV=1	103.5	104.4	104.7	113.4	107.3	89.1	82.8	101.2	93.6
O88273	Gremlin-2 OS=Mus musculus OX=10090 GN=Grem2 PE=1 SV=1	228.4	120.8	151.3	95.6	90.8	71.5	48.8	58.7	34.2
O54974	Galectin-7 OS=Mus musculus OX=10090 GN=Lgals7 PE=2 SV=3	79.1	97.5	76.2	107.7	91.6	144	97.9	112.1	93.8
P52480	Pyruvate kinase PKM OS=Mus musculus OX=10090 GN=Pkm PE=1 SV=4	125.6	103.7	116	81.2	89.7	213.3	62.1	56.2	52.3
Q61207	Prosaposin OS=Mus musculus OX=10090 GN=Psap PE=1 SV=2	79.7	78.6	84.2	95	91.9	85.6	111.7	133.1	140.2
P54615	Osteocalcin-related protein OS=Mus musculus OX=10090 GN=Bglap3 PE=2 SV=1	41.9	29.3	47.6	86.9	72.7	108.7	158.6	190.2	164.1
Q61247	Alpha-2-antiplasmin OS=Mus musculus OX=10090 GN=Serpinf2 PE=1 SV=1	84.5	81.9	85.3	116.4	110.4	108.1	111.6	101.4	100.3
P05367	Serum amyloid A-2 protein OS=Mus musculus OX=10090 GN=Saa2 PE=1 SV=1	56.5	60.1	63.2	112.2	124.4	107.2	98.8	140.3	137.2
O35206	Collagen alpha-1(XV) chain OS=Mus musculus OX=10090 GN=Col15a1 PE=1 SV=2	57.5	61.2	69.9	113.3	118.3	103.9	126.1	122	127.7
Q91VI7	Ribonuclease inhibitor OS=Mus musculus OX=10090 GN=Rnh1 PE=1 SV=1	75.8	81	86.9	111.6	112.1	116.1	102.2	107.3	106.9
P01029	Complement C4-B OS=Mus musculus OX=10090 GN=C4b PE=1 SV=3	90.9	82.6	84.4	105.6	100.1	104.3	108.7	116	107.4
O09159	Lysosomal alpha-mannosidase OS=Mus musculus OX=10090 GN=Man2b1 PE=1 SV=4	160.7	129.5	131.9	75.5	103.8	67	53.6	117.2	60.8
Q9JJH1	Ribonuclease 4 OS=Mus musculus OX=10090 GN=Rnase4 PE=1 SV=1	176	147.5	167.2	78.9	83.5	89.2	61.6	51.9	44.2
Q8CBR6	Tsukushin OS=Mus musculus OX=10090 GN=Tsku PE=2 SV=2	124.1	146.9	118.5	120.2	98.7	92.7	79	64.8	55.1
P15702	Leukosialin OS=Mus musculus OX=10090 GN=Spn PE=1 SV=1	86.1	109.8	101.7	89.3	112.4	92.9	87.7	101.3	118.7
P28665	Murinoglobulin-1 OS=Mus musculus OX=10090 GN=Mug1 PE=1 SV=3	107.9	99.7	103.1	96	96.5	90.4	101.8	102	102.6
O89020	Afamin OS=Mus musculus OX=10090 GN=Afm PE=1 SV=2	52.2	48.3	54.7	121.8	123.9	114.2	133.8	110.6	140.4
P28301	Protein-lysine 6-oxidase OS=Mus musculus OX=10090 GN=Lox PE=1 SV=1	90.5	81.1	80	115.8	118	126	101.8	103.8	83
O35451	Cyclic AMP-dependent transcription factor ATF-6 beta OS=Mus musculus OX=10090 GN=Atf6b PE=1 SV=1	73.6	75.9	81.7	94.1	93.7	85.8	128.3	130.3	136.5
P01787	Ig heavy chain V regions TEPC 15/S107/HPCM1/HPCM2/HPCM3 OS=Mus musculus OX=10090 PE=1 SV=1	131.3	129.6	103.5	53.6	49	58.3	111	142.1	121.7
Q9DBD0	Inhibitor of carbonic anhydrase OS=Mus musculus OX=10090 GN=Ica PE=1 SV=1	180.1	141.5	170	68.9	71.3	71.6	77.6	64.3	54.7
P05555	Integrin alpha-M OS=Mus musculus OX=10090 GN=Itgam PE=1 SV=2	112.6	104.1	106.4	106.7	101.2	101	91.3	90.6	86
Q91XA9	Acidic mammalian chitinase OS=Mus musculus OX=10090 GN=Chia PE=1 SV=2	71.5	75.8	99.7	102.1	93.3	117.8	124.7	109.6	105.5
P58022	Lysyl oxidase homolog 2 OS=Mus musculus OX=10090 GN=Loxl2 PE=1 SV=2	124.4	110.8	130.3	97.3	88.1	99.6	89.5	90.5	69.5
Q06194	Coagulation factor VIII OS=Mus musculus OX=10090 GN=F8 PE=2 SV=2	62.4	62	63.9	110.7	110.3	105.5	114.2	132.1	138.8
Q9D0E1	Heterogeneous nuclear ribonucleoprotein M OS=Mus musculus OX=10090 GN=Hnrnpm PE=1 SV=3	132	123	123	82.6	87.5	132.9	74.3	75.3	69.4
P26928	Hepatocyte growth factor-like protein OS=Mus musculus OX=10090 GN=Mst1 PE=2 SV=2	119.3	125.3	125.6	92.5	86.4	84.6	91.2	88.5	86.6
P01644	Ig kappa chain V-V region HP R16.7 OS=Mus musculus OX=10090 PE=1 SV=1	64.6	62.2	59.7	92.9	100.5	86.5	113.7	157.8	162.2
Q80VJ2	Steroid receptor RNA activator 1 OS=Mus musculus OX=10090 GN=Sra1 PE=1 SV=3	100.3	87.8	79.3	120.7	148.1	134.9	87.4	74.3	67.1
Q9DC11	Plexin domain-containing protein 2 OS=Mus musculus OX=10090 GN=Plxdc2 PE=1 SV=1	79.9	77.6	76.9	84.7	88.1	78.5	140.3	123	150.9
Q5SXG7	Vitelline membrane outer layer protein 1 homolog OS=Mus musculus OX=10090 GN=Vmo1 PE=3 SV=1	12.9	12.3	17.6	58.2	62.8	55.1	207.5	240.3	233.1
P47867	Secretogranin-3 OS=Mus musculus OX=10090 GN=Scg3 PE=1 SV=1	53.1	53.6	56.7	128.3	121.8	113	118.7	124.3	130.5
Q61702	Inter-alpha-trypsin inhibitor heavy chain H1 OS=Mus musculus OX=10090 GN=Itih1 PE=1 SV=2	116.7	103.5	120.7	100.9	95.8	96.4	86.5	93.8	85.5
O88968	Transcobalamin-2 OS=Mus musculus OX=10090 GN=Tcn2 PE=1 SV=1	170.1	158.6	165.7	77.8	71.9	67.1	69.4	60.8	58.5
P43025	Tetranectin OS=Mus musculus OX=10090 GN=Clec3b PE=1 SV=2	161.4	178.9	183.8	55.1	53.4	48.6	73.1	75	70.8
P97449	Aminopeptidase N OS=Mus musculus OX=10090 GN=Anpep PE=1 SV=4	77.7	75.6	79.6	139.8	139.7	128.6	82.1	88.5	88.5
Q922Q9	Chitinase domain-containing protein 1 OS=Mus musculus OX=10090 GN=Chid1 PE=1 SV=1	174.6	161.2	159.1	68.6	69.8	101.9	76.6	48	40.2
Q91WG0	Acylcarnitine hydrolase OS=Mus musculus OX=10090 GN=Ces2c PE=1 SV=1	64.5	70.5	53.6	125.1	141.6	145.3	99.3	100.2	99.9
Q9QYY7	Endothelial cell-specific molecule 1 OS=Mus musculus OX=10090 GN=Esm1 PE=2 SV=1	24	40.8	27.8	112.1	131.2	108.4	127.1	158.4	170.2
O09049	Regenerating islet-derived protein 3-gamma OS=Mus musculus OX=10090 GN=Reg3g PE=1 SV=1	63.6	52	58.9	66.5	59.6	73.9	205.8	173.4	146.5
P06327	Ig heavy chain V region VH558 A1/A4 OS=Mus musculus OX=10090 GN=Gm5629 PE=2 SV=1	128.9	140.8	112.5	85.6	70	98.6	72.5	99.1	92
P97873	Lysyl oxidase homolog 1 OS=Mus musculus OX=10090 GN=Loxl1 PE=2 SV=3	117.3	114.7	96.9	90.5	97.4	104.7	107.9	89.5	81.2
Q61730	Interleukin-1 receptor accessory protein OS=Mus musculus OX=10090 GN=Il1rap PE=1 SV=1	47.9	47.4	51.1	94.8	96.7	78.5	131.7	160	191.8
O88783	Coagulation factor V OS=Mus musculus OX=10090 GN=F5 PE=1 SV=1	110.4	103.2	96.3	91.9	97.4	85	93.1	112.8	109.8
P97467	Peptidyl-glycine alpha-amidating monooxygenase OS=Mus musculus OX=10090 GN=Pam PE=1 SV=2	86.9	89.6	94.7	80.7	82.2	72.8	96.4	151.2	145.5
P01819	Ig heavy chain V region MOPC 141 OS=Mus musculus OX=10090 PE=4 SV=1	198.5	167.9	157.8	73.4	71.5	80.9	38.7	66.4	44.9
Q9Z1X0	C-C motif chemokine 27 OS=Mus musculus OX=10090 GN=Ccl27 PE=2 SV=2	137.7	110	113.6	89.1	89.2	71.7	135.5	106.6	46.5
Q07113	Cation-independent mannose-6-phosphate receptor OS=Mus musculus OX=10090 GN=Igf2r PE=1 SV=1	68.7	73.7	75.9	121.2	136.1	113.4	102.7	111.1	97.2
Q08761	Vitamin K-dependent protein S OS=Mus musculus OX=10090 GN=Pros1 PE=2 SV=1	93.3	80	95	106.5	97.1	96.2	127.4	102	102.3
P07743	BPI fold-containing family A member 2 OS=Mus musculus OX=10090 GN=Bpifa2 PE=1 SV=1	115.8	100.6	106.5	134.5	117.2	130.3	74.7	64.9	55.5
Q61316	Heat shock 70 kDa protein 4 OS=Mus musculus OX=10090 GN=Hspa4 PE=1 SV=1	94.4	89.5	99	114	116.6	114.9	81	95.7	94.9
P50543	Protein S100-A11 OS=Mus musculus OX=10090 GN=S100a11 PE=1 SV=1	48	42.2	43.9	107.8	180	183.7	105.2	96.3	92.9
P09470	Angiotensin-converting enzyme OS=Mus musculus OX=10090 GN=Ace PE=1 SV=3	90.9	95.4	98.1	113.3	107.5	125.3	84.9	99	85.6
Q8VCT3	Aminopeptidase B OS=Mus musculus OX=10090 GN=Rnpep PE=1 SV=2	157.8	141.2	152.5	90.5	83.1	80.3	71.2	62.8	60.6
Q3U515	von Willebrand factor C and EGF domain-containing protein OS=Mus musculus OX=10090 GN=Vwce PE=2 SV=2	115.7	123.6	117.7	92.8	97.4	112.5	85.6	79.6	75.1
P70375	Coagulation factor VII OS=Mus musculus OX=10090 GN=F7 PE=1 SV=1	63.7	59.8	66.2	120.8	183.8	239.3	61.3	52.7	52.4
P21180	Complement C2 OS=Mus musculus OX=10090 GN=C2 PE=1 SV=2	64.4	62.7	66.1	106.2	96.1	89.4	148	134.3	132.8
P10493	Nidogen-1 OS=Mus musculus OX=10090 GN=Nid1 PE=1 SV=2	64.4	66.3	73.8	146.8	143.8	159	80.3	84.4	81.3
P48756	Gastric inhibitory polypeptide OS=Mus musculus OX=10090 GN=Gip PE=2 SV=2	53.8	54.5	54.7	93.9	89.6	93.4	143.2	159.1	157.9
P17897	Lysozyme C-1 OS=Mus musculus OX=10090 GN=Lyz1 PE=1 SV=1	222	182	200.7	49.4	50.5	52.5	56.1	47.2	39.6
P21275	Bone morphogenetic protein 4 OS=Mus musculus OX=10090 GN=Bmp4 PE=1 SV=2	99	104	106.6	97.6	85.1	81.2	119.4	112.2	94.9
P08228	Superoxide dismutase [Cu-Zn] OS=Mus musculus OX=10090 GN=Sod1 PE=1 SV=2	90.8	86.2	85.7	109.8	116.4	101.6	103.6	105.8	100
Q811D0	Disks large homolog 1 OS=Mus musculus OX=10090 GN=Dlg1 PE=1 SV=1	78.1	87.4	86.2	119.5	124.1	123.4	91.2	99.2	90.9
Q920C1	Chordin-like protein 1 OS=Mus musculus OX=10090 GN=Chrdl1 PE=1 SV=1	218.7	133.7	169	68.3	68.5	93.5	59.6	54.1	34.5
P07759	Serine protease inhibitor A3K OS=Mus musculus OX=10090 GN=Serpina3k PE=1 SV=2	54.7	48.3	56.8	99.3	95	96.6	148.3	133.4	167.5
P07214	SPARC OS=Mus musculus OX=10090 GN=Sparc PE=1 SV=1	47.5	46.2	51.5	161.9	154.8	128	102.5	99.9	107.7
Q7M747	Secretoglobin family 2B member 24 OS=Mus musculus OX=10090 GN=Scgb2b24 PE=2 SV=1	46.1	36.8	45.8	129.9	98.5	92.6	205.8	125.5	118.9
P51859	Hepatoma-derived growth factor OS=Mus musculus OX=10090 GN=Hdgf PE=1 SV=2	92.5	108.2	78.8	66.6	68.8	73.7	124.1	152.9	134.4
P28843	Dipeptidyl peptidase 4 OS=Mus musculus OX=10090 GN=Dpp4 PE=1 SV=3	114.9	109.2	114.4	99.4	108.2	89.5	77.6	94.8	92.1
Q62426	Cystatin-B OS=Mus musculus OX=10090 GN=Cstb PE=1 SV=1	41	42.2	37.7	74.7	144.9	153.9	130.4	130	145.1
P21661	Neuroendocrine convertase 2 OS=Mus musculus OX=10090 GN=Pcsk2 PE=1 SV=1	44.2	48.7	45	187.3	182.6	175.5	78.9	72.8	64.9
P54310	Hormone-sensitive lipase OS=Mus musculus OX=10090 GN=Lipe PE=1 SV=2	176.1	165.6	174.5	70.2	65.1	76.4	61.2	56.9	54
P09242	Alkaline phosphatase, tissue-nonspecific isozyme OS=Mus musculus OX=10090 GN=Alpl PE=1 SV=2	70.6	65.5	72.4	121	133.7	120.4	113.2	101.6	101.6
Q8R116	Palmitoleoyl-protein carboxylesterase NOTUM OS=Mus musculus OX=10090 GN=Notum PE=1 SV=2	122.5	121	123.8	89.1	86.8	77.5	87.6	108.3	83.4
Q61191	Host cell factor 1 OS=Mus musculus OX=10090 GN=Hcfc1 PE=1 SV=2	95.8	99.6	103.6	101.2	100.8	106	97.2	103.6	92.1
O08573	Galectin-9 OS=Mus musculus OX=10090 GN=Lgals9 PE=1 SV=1	201	195.6	197.8	52.8	61	61.8	51.1	44.6	34.4
Q8K4Z3	NAD(P)H-hydrate epimerase OS=Mus musculus OX=10090 GN=Naxe PE=1 SV=1	98.6	100.6	97.2	149.7	118.3	123.4	65.5	85.9	60.8
Q30KP5	Beta-defensin 18 OS=Mus musculus OX=10090 GN=Defb18 PE=3 SV=1	75.8	82.2	66.1	146.9	94.9	158.9	73.2	95.5	106.6
Q62059	Versican core protein OS=Mus musculus OX=10090 GN=Vcan PE=1 SV=2	135.5	120.7	126.8	87.8	93.8	90.5	69.9	91.2	83.8
Q9EQ21	Hepcidin OS=Mus musculus OX=10090 GN=Hamp PE=2 SV=1	38.2	39.8	39.1	90.1	92.8	65.4	173.5	180.8	180.4
P33435	Collagenase 3 OS=Mus musculus OX=10090 GN=Mmp13 PE=1 SV=1	56.1	80.3	57.4	113	115.8	85.5	135.1	120.7	136.1
Q4LFA9	Semaphorin-3G OS=Mus musculus OX=10090 GN=Sema3g PE=2 SV=1	44.2	61.2	71.9	124	148	199.6	83.4	89.6	78
Q62188	Dihydropyrimidinase-related protein 3 OS=Mus musculus OX=10090 GN=Dpysl3 PE=1 SV=1	84.1	86	89.4	105.9	103.9	89.9	97.8	124.2	118.8
P97953	Vascular endothelial growth factor C OS=Mus musculus OX=10090 GN=Vegfc PE=1 SV=1	89.8	87	91.8	94.8	91.3	89.6	113.8	125.3	116.6
A2AVA0	Sushi, von Willebrand factor type A, EGF and pentraxin domain-containing protein 1 OS=Mus musculus OX=10090 GN=Svep1 PE=1 SV=1	57.3	66.5	64.9	126.5	113.8	107.3	99.9	138.5	125.4
P13609	Serglycin OS=Mus musculus OX=10090 GN=Srgn PE=1 SV=1	54.8	57.6	51.6	51.4	48	35.6	167.1	202.5	231.4
O55134	Protocadherin-12 OS=Mus musculus OX=10090 GN=Pcdh12 PE=1 SV=2	75.1	77.1	80.1	104.3	104.4	101	105.3	120.6	132
Q60994	Adiponectin OS=Mus musculus OX=10090 GN=Adipoq PE=1 SV=2	64.9	60.9	66.5	112.2	98.8	106.4	130	126	134.4
P11859	Angiotensinogen OS=Mus musculus OX=10090 GN=Agt PE=1 SV=1	83.9	72	86.2	122.7	113.4	108.1	108.8	105	100
P08101	Low affinity immunoglobulin gamma Fc region receptor II OS=Mus musculus OX=10090 GN=Fcgr2 PE=1 SV=2	110.4	88.6	108.2	86.1	115	107.1	119.8	84.1	80.6
O88632	Semaphorin-3F OS=Mus musculus OX=10090 GN=Sema3f PE=2 SV=2	152.1	143.9	149.6	68.6	61.1	64.1	102.5	84.8	73.2
P10605	Cathepsin B OS=Mus musculus OX=10090 GN=Ctsb PE=1 SV=2	60.6	61.6	63	110.8	110.4	101.1	113.1	133	146.4
P21836	Acetylcholinesterase OS=Mus musculus OX=10090 GN=Ache PE=1 SV=1	120	152.2	138.3	98	117.5	92.5	56.8	69.3	55.4
Q9Z2W0	Aspartyl aminopeptidase OS=Mus musculus OX=10090 GN=Dnpep PE=1 SV=2	150	154.1	173.1	87.5	91.1	80.1	51.9	57.2	55
Q9JI33	Netrin-4 OS=Mus musculus OX=10090 GN=Ntn4 PE=1 SV=2	141.5	139.2	123.9	100	100.2	125.2	63.5	56.3	50.3
P09036	Serine protease inhibitor Kazal-type 1 OS=Mus musculus OX=10090 GN=Spink1 PE=1 SV=1	25.9	24.9	27.8	74.3	77.8	53.9	185	191.4	239
P29621	Serine protease inhibitor A3C OS=Mus musculus OX=10090 GN=Serpina3c PE=2 SV=1	91.1	86.1	83.2	99.3	89.2	91.9	121.6	115.6	121.9
Q69ZT1	Fanconi-associated nuclease 1 OS=Mus musculus OX=10090 GN=Fan1 PE=2 SV=2	48.8	58.7	60.1	112.3	122	102.4	100	145.9	149.7
P39039	Mannose-binding protein A OS=Mus musculus OX=10090 GN=Mbl1 PE=1 SV=1	69.8	64.4	69.3	91.7	84.5	77.1	144	148.3	151
P29788	Vitronectin OS=Mus musculus OX=10090 GN=Vtn PE=1 SV=2	91.5	96.2	95.2	102.4	102.7	94.6	92.1	109.5	115.7
Q3UP87	Neutrophil elastase OS=Mus musculus OX=10090 GN=Elane PE=2 SV=1	142.8	135.4	138	83.6	99.8	90.1	77	68.5	64.8
P00688	Pancreatic alpha-amylase OS=Mus musculus OX=10090 GN=Amy2 PE=1 SV=2	86	88.8	90.2	110	104.8	104	116.1	99.7	100.4
P21274	Bone morphogenetic protein 2 OS=Mus musculus OX=10090 GN=Bmp2 PE=1 SV=3	83.8	73.2	76.6	104	116.6	105.2	129.7	106.9	104
Q61900	Submaxillary gland androgen-regulated protein 3A OS=Mus musculus OX=10090 GN=Smr3a PE=2 SV=1	39.9	43.9	43.3	107.7	98.1	100.7	144.2	182.6	139.6
Q9WTR5	Cadherin-13 OS=Mus musculus OX=10090 GN=Cdh13 PE=1 SV=2	65.1	60.7	65.9	118.7	119.9	102.2	111.9	126.6	129
P06909	Complement factor H OS=Mus musculus OX=10090 GN=Cfh PE=1 SV=2	140.6	126.6	130.8	75.1	79.3	78	85.1	100.6	84
Q9ESB3	Histidine-rich glycoprotein OS=Mus musculus OX=10090 GN=Hrg PE=1 SV=2	144	172.7	110.2	65.5	62.7	60.7	104	86.7	93.6
P57774	Pro-neuropeptide Y OS=Mus musculus OX=10090 GN=Npy PE=1 SV=2	54.4	74.8	59.6	118.5	141.2	127.7	122.6	99.6	101.6
Q61114	BPI fold-containing family B member 1 OS=Mus musculus OX=10090 GN=Bpifb1 PE=2 SV=4	63.8	63.9	61.1	117.5	105.2	120.8	148.2	107.3	112.2
Q06318	Uteroglobin OS=Mus musculus OX=10090 GN=Scgb1a1 PE=1 SV=1	23.9	25.2	29.4	79.6	73.2	66.6	183.3	206.7	212
Q62028	Secretory phospholipase A2 receptor OS=Mus musculus OX=10090 GN=Pla2r1 PE=1 SV=1	35.6	33	28.4	128.4	176	293.8	76.5	68	60.3
P19788	Matrix Gla protein OS=Mus musculus OX=10090 GN=Mgp PE=3 SV=1	111.7	95	94.8	106.6	156.9	157.8	68.1	57.1	52
Q9Z1T2	Thrombospondin-4 OS=Mus musculus OX=10090 GN=Thbs4 PE=1 SV=1	79.7	79.4	86.7	110	103.8	97.8	105.2	121	116.5
P21460	Cystatin-C OS=Mus musculus OX=10090 GN=Cst3 PE=1 SV=2	58.4	56.3	59.2	94.1	82.3	80.1	169.3	159.4	141
Q3UTY6	Thrombospondin type-1 domain-containing protein 4 OS=Mus musculus OX=10090 GN=Thsd4 PE=1 SV=2	120.9	128.2	117.7	81	97.8	122.9	88.5	64.3	78.6
P43137	Lithostathine-1 OS=Mus musculus OX=10090 GN=Reg1 PE=1 SV=1	15	19.4	18.2	64	89	93.2	240.8	184.1	176.4
Q8CIZ8	von Willebrand factor OS=Mus musculus OX=10090 GN=Vwf PE=1 SV=2	62.2	73	60.8	151.1	133.9	111.6	93.4	106.8	107.2
O55189	Ameloblastin OS=Mus musculus OX=10090 GN=Ambn PE=2 SV=1	59.5	55	60.8	108.7	120.6	107.3	122.7	135.9	129.7
P35454	Oxytocin-neurophysin 1 OS=Mus musculus OX=10090 GN=Oxt PE=2 SV=1	28.2	33.3	35.4	90.1	100.2	81.2	164.8	182.4	184.3
P03976	Ig kappa chain V-II region 17S29.1 OS=Mus musculus OX=10090 PE=1 SV=1	107.3	92.9	92.7	99	103.1	96.3	99.7	106.2	102.8
P11247	Myeloperoxidase OS=Mus musculus OX=10090 GN=Mpo PE=1 SV=2	134.5	130.6	142.1	77.3	82.4	83.8	88.6	82.2	78.5
P48774	Glutathione S-transferase Mu 5 OS=Mus musculus OX=10090 GN=Gstm5 PE=1 SV=1	146.1	155.4	123.6	74.1	89.8	118.3	69.9	67.4	55.2
O55042	Alpha-synuclein OS=Mus musculus OX=10090 GN=Snca PE=1 SV=2	38.8	37	40.9	110.7	113.1	90.9	121.5	175.7	171.5
Q9CR35	Chymotrypsinogen B OS=Mus musculus OX=10090 GN=Ctrb1 PE=1 SV=1	68.6	71.3	69.4	111.5	104.1	92.2	133.3	117.3	132.3
P61226	Ras-related protein Rap-2b OS=Mus musculus OX=10090 GN=Rap2b PE=1 SV=1	107.6	100.2	101.4	111.7	107.4	121.3	107	74.5	69
Q8K0D2	Hyaluronan-binding protein 2 OS=Mus musculus OX=10090 GN=Habp2 PE=1 SV=2	81.4	79.9	89.6	124.5	118.7	121.4	99.8	93	91.6
O08677	Kininogen-1 OS=Mus musculus OX=10090 GN=Kng1 PE=1 SV=1	79.4	82	83.1	92.4	98.1	89	112.1	127.9	136.2
Q9D8G5	Regenerating islet-derived protein 4 OS=Mus musculus OX=10090 GN=Reg4 PE=2 SV=1	216.6	180.7	195.8	58.7	69.5	62.7	45	38.5	32.5
P07309	Transthyretin OS=Mus musculus OX=10090 GN=Ttr PE=1 SV=1	39.9	42.7	45.3	135.5	130	124.4	116.7	131.2	134.3
P15501	Prostatic spermine-binding protein OS=Mus musculus OX=10090 GN=Sbp PE=2 SV=1	35.9	32.8	38.1	58.9	62.2	62.2	248.2	168.1	193.6
Q9WV54	Acid ceramidase OS=Mus musculus OX=10090 GN=Asah1 PE=1 SV=1	87	100.8	107.3	110.1	118.1	113	95.6	87.9	80.2
P09535	Insulin-like growth factor II OS=Mus musculus OX=10090 GN=Igf2 PE=1 SV=1	148	157.8	162.3	54	50.8	37	83.1	114.1	92.9
Q8C1C1	Proactivator polypeptide-like 1 OS=Mus musculus OX=10090 GN=Psapl1 PE=1 SV=2	123.5	102	125.8	88.7	69.1	72.3	82.1	164.6	71.8
Q9WVB4	Slit homolog 3 protein OS=Mus musculus OX=10090 GN=Slit3 PE=2 SV=2	126.3	141.6	186.3	43	61.3	51.8	93.6	115.1	81
P27931	Interleukin-1 receptor type 2 OS=Mus musculus OX=10090 GN=Il1r2 PE=1 SV=1	42.8	41.4	48.6	126	125.3	111.9	121	133.3	149.6
P27046	Alpha-mannosidase 2 OS=Mus musculus OX=10090 GN=Man2a1 PE=1 SV=2	76	72.3	75.2	116.4	106.7	111.5	127.9	98.1	115.9
Q07235	Glia-derived nexin OS=Mus musculus OX=10090 GN=Serpine2 PE=1 SV=2	238.4	232.8	180.5	46.9	51.8	49	38.2	34.2	28.2
P18525	Ig heavy chain V region 5-84 OS=Mus musculus OX=10090 PE=1 SV=1	148.6	145	119.4	73.4	71.1	71.5	73	108.4	89.5
Q5EBG6	Heat shock protein beta-6 OS=Mus musculus OX=10090 GN=Hspb6 PE=1 SV=1	40.9	45.7	49.2	115.3	120.1	135.1	130.8	132.8	130.1
P02468	Laminin subunit gamma-1 OS=Mus musculus OX=10090 GN=Lamc1 PE=1 SV=2	43.5	42.7	45.4	135.8	130.5	120.7	107.7	137	136.7
Q61554	Fibrillin-1 OS=Mus musculus OX=10090 GN=Fbn1 PE=1 SV=2	70.1	78.9	79.4	114.7	114	102.7	82.2	137	121
P01758	Ig heavy chain V region 108A OS=Mus musculus OX=10090 GN=Igh-VJ558 PE=4 SV=1	148.5	134.1	122.7	68.7	49.9	101.1	92.3	100	82.6
P05366	Serum amyloid A-1 protein OS=Mus musculus OX=10090 GN=Saa1 PE=1 SV=2	61.9	60.6	72	113.8	127.9	114.9	95.4	129.9	123.7
P06330	Ig heavy chain V region AC38 205.12 OS=Mus musculus OX=10090 PE=1 SV=1	131	122.7	117.7	91.5	92.1	96.7	69.1	97.3	81.8
Q02819	Nucleobindin-1 OS=Mus musculus OX=10090 GN=Nucb1 PE=1 SV=2	59.7	61.8	66.6	129.3	141	132.2	99.3	103	107.1
O88745	Scrapie-responsive protein 1 OS=Mus musculus OX=10090 GN=Scrg1 PE=2 SV=1	58.6	73.6	70.8	147.2	149.3	170.9	104.8	67	57.8
O09131	Glutathione S-transferase omega-1 OS=Mus musculus OX=10090 GN=Gsto1 PE=1 SV=2	119	109.3	118.5	86.6	77.9	86.5	119.2	93.2	89.8
Q8VBT6	Apolipoprotein B receptor OS=Mus musculus OX=10090 GN=Apobr PE=1 SV=1	37.7	41	46.9	117.1	90.1	104.6	145.2	170.6	146.9
P97290	Plasma protease C1 inhibitor OS=Mus musculus OX=10090 GN=Serping1 PE=1 SV=3	137.2	127.3	131.1	75.7	69.4	72.4	111.7	82.7	92.5
Q03734	Serine protease inhibitor A3M OS=Mus musculus OX=10090 GN=Serpina3m PE=1 SV=2	74.1	85.9	118.5	80.8	94.3	83.4	118.1	118.3	126.6
P14211	Calreticulin OS=Mus musculus OX=10090 GN=Calr PE=1 SV=1	81.1	73.8	75.8	99.9	99.1	156.3	87	110.2	116.8
P62960	Nuclease-sensitive element-binding protein 1 OS=Mus musculus OX=10090 GN=Ybx1 PE=1 SV=3	150.2	156.7	121.5	93.6	97.2	103.9	56.6	66	54.3
P01637	Ig kappa chain V-V region T1 OS=Mus musculus OX=10090 PE=4 SV=1	75.1	68.7	67.2	109.3	105.8	99.1	119.5	128.5	126.8
P10107	Annexin A1 OS=Mus musculus OX=10090 GN=Anxa1 PE=1 SV=2	130.8	119.3	130.8	72.3	71.5	90.9	99.7	93.4	91.3
P08905	Lysozyme C-2 OS=Mus musculus OX=10090 GN=Lyz2 PE=1 SV=2	204.9	178.2	184.4	48.2	45.8	51	72.2	63.9	51.3
Q9R1E6	Ectonucleotide pyrophosphatase/phosphodiesterase family member 2 OS=Mus musculus OX=10090 GN=Enpp2 PE=1 SV=3	166.7	131.7	157.1	77	78.4	77.5	75.6	67.7	68.3
P10148	C-C motif chemokine 2 OS=Mus musculus OX=10090 GN=Ccl2 PE=1 SV=1	79.1	72.6	76.3	78.6	99.3	117.7	143.5	114	118.9
Q04592	Proprotein convertase subtilisin/kexin type 5 OS=Mus musculus OX=10090 GN=Pcsk5 PE=1 SV=3	74.8	76.2	79.4	110.3	117.8	111.3	108.6	109.7	111.8
Q8K5B2	Multiple coagulation factor deficiency protein 2 homolog OS=Mus musculus OX=10090 GN=Mcfd2 PE=1 SV=1	31.6	36.2	35.9	114.3	106.3	131.8	127.8	157.4	158.6
P34960	Macrophage metalloelastase OS=Mus musculus OX=10090 GN=Mmp12 PE=1 SV=3	134.5	119.2	144.8	103.7	91.4	122.6	77.2	52.9	53.8
Q08879	Fibulin-1 OS=Mus musculus OX=10090 GN=Fbln1 PE=1 SV=2	61.8	58.8	62.9	118.1	114.2	101.6	133.3	120.2	129.1
P16056	Hepatocyte growth factor receptor OS=Mus musculus OX=10090 GN=Met PE=1 SV=1	45.3	51.6	47.5	102.8	151.5	157	115.5	118.2	110.6
P06879	Prolactin OS=Mus musculus OX=10090 GN=Prl PE=2 SV=1	80.2	70.9	82.1	108.5	90.3	89.2	148.9	112.5	117.4
P84444	C-C motif chemokine 21a OS=Mus musculus OX=10090 GN=Ccl21a PE=1 SV=1	168	125.6	142.2	102.2	97	84.9	70.4	60.3	49.4
Q9DCZ4	MICOS complex subunit Mic26 OS=Mus musculus OX=10090 GN=Apoo PE=1 SV=2	60.9	54.8	55.9	117.4	126.7	99.3	113.4	130.8	140.8
P05132	cAMP-dependent protein kinase catalytic subunit alpha OS=Mus musculus OX=10090 GN=Prkaca PE=1 SV=3	198.3	167.7	180.7	60.9	65.6	91.2	53.6	47.9	34.1
P49935	Pro-cathepsin H OS=Mus musculus OX=10090 GN=Ctsh PE=1 SV=2	146.9	81.4	156.4	55.5	66	66.8	130	97.1	99.8
P01725	Ig lambda-1 chain V region S178 OS=Mus musculus OX=10090 PE=1 SV=1	85.7	75.2	80.6	134.8	88.8	97	102.1	129.2	106.6
Q8BND5	Sulfhydryl oxidase 1 OS=Mus musculus OX=10090 GN=Qsox1 PE=1 SV=1	104.4	98.4	107.3	97.1	93.8	101	117.8	88.7	91.5
Q61559	IgG receptor FcRn large subunit p51 OS=Mus musculus OX=10090 GN=Fcgrt PE=1 SV=1	69.4	75.6	72.3	100.3	115.9	88.9	115.4	129.6	132.6
Q00262	Syntaxin-2 OS=Mus musculus OX=10090 GN=Stx2 PE=1 SV=1	94.5	95.8	100	119.8	110.4	108.5	85.3	99.9	85.9
Q99J85	Neuronal pentraxin receptor OS=Mus musculus OX=10090 GN=Nptxr PE=1 SV=1	55	30.6	48.5	175.8	152.6	170.7	73.6	98.9	94.4
P61148	Fibroblast growth factor 1 OS=Mus musculus OX=10090 GN=Fgf1 PE=1 SV=1	119.8	97.5	97.3	102.5	139.1	107.6	92.6	78.1	65.6
Q61477	Neuroblastoma suppressor of tumorigenicity 1 OS=Mus musculus OX=10090 GN=Nbl1 PE=1 SV=2	10.9	12.1	14.8	116.2	108.6	97.6	173	179.7	187
P09813	Apolipoprotein A-II OS=Mus musculus OX=10090 GN=Apoa2 PE=1 SV=2	30.8	29.3	32.3	139.4	149.2	116.2	126.2	137.3	139.3
O54824	Pro-interleukin-16 OS=Mus musculus OX=10090 GN=Il16 PE=1 SV=3	87.8	85.6	87.4	102.9	99.5	96	108.4	118	114.5
Q64739	Collagen alpha-2(XI) chain OS=Mus musculus OX=10090 GN=Col11a2 PE=2 SV=3	94.2	81.2	91.2	99.3	106.4	89.6	114.6	111.1	112.5
P63017	Heat shock cognate 71 kDa protein OS=Mus musculus OX=10090 GN=Hspa8 PE=1 SV=1	82	81.8	88.9	114.4	108.4	107.7	115.6	100.1	101.1
Q63961	Endoglin OS=Mus musculus OX=10090 GN=Eng PE=1 SV=2	91.1	80.3	84.5	107.2	118.2	153.6	82.1	86.4	96.5
Q8CFV4	Neuritin OS=Mus musculus OX=10090 GN=Nrn1 PE=1 SV=1	28.1	26.4	27	116.2	111.8	91.2	141.5	176.7	181.2
O54819	Tissue factor pathway inhibitor OS=Mus musculus OX=10090 GN=Tfpi PE=2 SV=1	136.1	140.7	139.7	87.3	84.2	73.2	70.9	81.6	86.3
P01887	Beta-2-microglobulin OS=Mus musculus OX=10090 GN=B2m PE=1 SV=2	58	51.6	49.5	63.9	66.9	65.6	276.4	143.6	124.5
P20918	Plasminogen OS=Mus musculus OX=10090 GN=Plg PE=1 SV=3	217.7	212.6	191.5	49.9	50.1	51.8	46.1	44.2	36.1
P14430	H-2 class I histocompatibility antigen, Q8 alpha chain OS=Mus musculus OX=10090 GN=H2-Q8 PE=3 SV=1	105.5	92.7	107.4	82.9	82	105.1	115.1	104.3	104.9
P01674	Ig kappa chain V-III region PC 2154 OS=Mus musculus OX=10090 PE=1 SV=1	74.2	73.3	73.1	97.5	89.5	114.5	110	133.3	134.5
O55226	Chondroadherin OS=Mus musculus OX=10090 GN=Chad PE=2 SV=1	205	192.9	200	59.8	71.6	66.5	41.8	34.9	27.6
Q3U0B3	Dehydrogenase/reductase SDR family member 11 OS=Mus musculus OX=10090 GN=Dhrs11 PE=1 SV=1	96.4	100.4	105.8	107	103.6	95	108.5	92.3	90.9
P21765	Epididymal secretory glutathione peroxidase OS=Mus musculus OX=10090 GN=Gpx5 PE=2 SV=3	203.2	194.8	240.2	44	46	49.2	42.6	46.6	33.5
P01636	Ig kappa chain V-V region MOPC 149 OS=Mus musculus OX=10090 PE=1 SV=1	86.8	80.3	79.7	36.8	33	29.9	148.3	204.7	200.7
Q8K182	Complement component C8 alpha chain OS=Mus musculus OX=10090 GN=C8a PE=1 SV=1	118.5	111.5	118.5	111.3	109	104.5	71.3	89.6	65.9
Q9JM84	Cystatin 10 OS=Mus musculus OX=10090 GN=Cst10 PE=1 SV=1	32.7	30	37.3	86.7	78.5	71.9	234.9	163.7	164.3
P27656	Hepatic triacylglycerol lipase OS=Mus musculus OX=10090 GN=Lipc PE=2 SV=2	101.3	96.2	107.7	129.8	111.3	116.2	87.9	75.9	73.7
P57110	A disintegrin and metalloproteinase with thrombospondin motifs 8 OS=Mus musculus OX=10090 GN=Adamts8 PE=2 SV=1	25.3	35.3	23.7	193.7	179.2	164.9	94.8	94.6	88.4
Q8QZR3	Pyrethroid hydrolase Ces2a OS=Mus musculus OX=10090 GN=Ces2a PE=1 SV=1	123	144.9	153.3	79.9	91.6	91	63.5	82.4	70.3
Q04857	Collagen alpha-1(VI) chain OS=Mus musculus OX=10090 GN=Col6a1 PE=1 SV=1	82.6	100.4	86.5	101.4	97.3	102.8	93.5	117.3	118.2
P11499	Heat shock protein HSP 90-beta OS=Mus musculus OX=10090 GN=Hsp90ab1 PE=1 SV=3	84.7	79.4	87.7	121	107.1	116.8	126.9	80.3	96.1
Q03350	Thrombospondin-2 OS=Mus musculus OX=10090 GN=Thbs2 PE=1 SV=2	95.9	98.1	95.5	99.5	92.2	100.1	112.6	109	97
P48036	Annexin A5 OS=Mus musculus OX=10090 GN=Anxa5 PE=1 SV=1	108.3	104.3	104.9	86.2	93.9	148.2	83.5	85.9	84.8
Q60590	Alpha-1-acid glycoprotein 1 OS=Mus musculus OX=10090 GN=Orm1 PE=1 SV=1	48.3	49.9	53.2	77	77.3	78	164.2	133.1	219
Q61092	Laminin subunit gamma-2 OS=Mus musculus OX=10090 GN=Lamc2 PE=1 SV=2	93.4	99.3	97.6	113.5	106.7	137	97.4	79.7	75.4
Q9DBH5	Vesicular integral-membrane protein VIP36 OS=Mus musculus OX=10090 GN=Lman2 PE=1 SV=2	120.6	134.2	123.7	73.7	74	119.7	85.8	84.7	83.6
P01867	Ig gamma-2B chain C region OS=Mus musculus OX=10090 GN=Igh-3 PE=1 SV=3	121	115.7	114.7	79	78	78.5	98.9	118	96.2
Q7TPC1	Corneodesmosin OS=Mus musculus OX=10090 GN=Cdsn PE=2 SV=2	20.9	22.9	24.2	107	108.5	92.6	150.5	182.1	191.2
Q9D1H9	Microfibril-associated glycoprotein 4 OS=Mus musculus OX=10090 GN=Mfap4 PE=1 SV=1	93.9	89.9	93.4	73.2	63.6	88	130.2	130.7	137.1
O08644	Ephrin type-B receptor 6 OS=Mus musculus OX=10090 GN=Ephb6 PE=2 SV=4	83.4	103	99.7	90.7	128.7		100.1	150.7	143.7
P48298	Eotaxin OS=Mus musculus OX=10090 GN=Ccl11 PE=2 SV=1	183.6	145.5	146.5	79.6	112.7	89.5	41	54.6	46.9
O35598	Disintegrin and metalloproteinase domain-containing protein 10 OS=Mus musculus OX=10090 GN=Adam10 PE=1 SV=2	74.5	79.4	75.6	104.8	112	114.4	111.2	111.8	116.3
P17742	Peptidyl-prolyl cis-trans isomerase A OS=Mus musculus OX=10090 GN=Ppia PE=1 SV=2	40.5	43.1	43.3	65.3	59.5	85.1	214.3	180.2	168.8
Q62000	Mimecan OS=Mus musculus OX=10090 GN=Ogn PE=1 SV=1	49.7	43	48.7	65.9	64.7	68.7	162.6	201.9	194.8
P55850	Desmocollin-3 OS=Mus musculus OX=10090 GN=Dsc3 PE=1 SV=3	27	30.9	28.4	97.7	95	83.8	220.2	161.9	155.2
Q8CI19	Platelet-derived growth factor C OS=Mus musculus OX=10090 GN=Pdgfc PE=1 SV=2	51.3	53.5	52.4	149.6	144.4	121.9	102.5	110.6	113.7
Q8VCC1	15-hydroxyprostaglandin dehydrogenase [NAD(+)] OS=Mus musculus OX=10090 GN=Hpgd PE=1 SV=1	113.6	124	130.7	118.3	98.6	114.7	71.1	71.1	57.7
P01654	Ig kappa chain V-III region PC 2880/PC 1229 OS=Mus musculus OX=10090 PE=1 SV=1	78.2	69.5	72.5	105.5	101.8	100.4	91.4	142.1	138.6
P11672	Neutrophil gelatinase-associated lipocalin OS=Mus musculus OX=10090 GN=Lcn2 PE=1 SV=1	58.5	60.6	59.8	80.5	74.2	83.8	221.3	127.8	133.4
Q61187	Tumor susceptibility gene 101 protein OS=Mus musculus OX=10090 GN=Tsg101 PE=1 SV=2	116.5	127.8	132.3	87.2	100.9	96.1	86.4	82.2	70.5
P51670	C-C motif chemokine 9 OS=Mus musculus OX=10090 GN=Ccl9 PE=1 SV=1	168.8	131.3	143.6	100.8	106	130.4	59.1	33.6	26.3
Q08481	Platelet endothelial cell adhesion molecule OS=Mus musculus OX=10090 GN=Pecam1 PE=1 SV=1	110.8	102.4	107.3	87.3	94.4	87.9	101.3	103.2	105.6
Q8R1U2	Cell growth regulator with EF hand domain protein 1 OS=Mus musculus OX=10090 GN=Cgref1 PE=1 SV=1	26	26.8	30.2	165.5	154.4	146	116.8	114.1	120.3
P11589	Major urinary protein 2 OS=Mus musculus OX=10090 GN=Mup2 PE=1 SV=1	50.8	53.9	55.9	76	75	64.2	180.3	149.6	194.3
P18528	Ig heavy chain V region 6.96 OS=Mus musculus OX=10090 PE=4 SV=1	107.9	94.6	102.9	120.1	125.4	115.5	76.9	83.3	73.4
Q91V88	Nephronectin OS=Mus musculus OX=10090 GN=Npnt PE=1 SV=1	194.6	170.1	196.2	64.9	65.3	73.7	49.7	46.8	38.6
P47878	Insulin-like growth factor-binding protein 3 OS=Mus musculus OX=10090 GN=Igfbp3 PE=2 SV=2	158.3	165.9	123.7	80.9	89.7	75.4	74.6	69.9	61.5
P01741	Ig heavy chain V region OS=Mus musculus OX=10090 PE=1 SV=1	121.4	107.9	121.1	97.2	103.3	98.8	79.9	90.5	79.8
P01844	Ig lambda-2 chain C region OS=Mus musculus OX=10090 GN=Iglc2 PE=1 SV=1	84.1	81.2	81.5	104.9	102.4	91.3	110	120.6	124
P07901	Heat shock protein HSP 90-alpha OS=Mus musculus OX=10090 GN=Hsp90aa1 PE=1 SV=4	93.7	83.7	95.7	104.6	95.7	108.7	121.2	92.7	103.9
Q61292	Laminin subunit beta-2 OS=Mus musculus OX=10090 GN=Lamb2 PE=1 SV=2	88.9	86.3	98.5	96.1	110.8	97.8	87.8	118.6	115.1
P01633	Ig kappa chain V19-17 OS=Mus musculus OX=10090 GN=Igk-V19-17 PE=1 SV=1	68.4	70.2	63.8	117.9	105.4	102.4	115.2	130	126.7
P08071	Lactotransferrin OS=Mus musculus OX=10090 GN=Ltf PE=1 SV=4	161.3	153.2	168	74.6	74	89.7	63	61.7	54.4
Q61810	Latent-transforming growth factor beta-binding protein 3 OS=Mus musculus OX=10090 GN=Ltbp3 PE=1 SV=3	39	61	61	159.9	140.9	146.8	107.8	105.2	78.4
Q03402	Cysteine-rich secretory protein 3 OS=Mus musculus OX=10090 GN=Crisp3 PE=1 SV=1	120.8	100.9	107.7	112.7	86.9	125.9	86.9	76.4	81.8
Q8CG16	Complement C1r-A subcomponent OS=Mus musculus OX=10090 GN=C1ra PE=1 SV=1	69.8	63	69.8	114.7	105.3	101.8	123.8	124.2	127.6
Q8R0Z6	Angiopoietin-related protein 6 OS=Mus musculus OX=10090 GN=Angptl6 PE=2 SV=1	108	113.7	113.7	127.8	132.9	120.8	53.6	67	62.6
P40124	Adenylyl cyclase-associated protein 1 OS=Mus musculus OX=10090 GN=Cap1 PE=1 SV=4	147.2	152.3	137.8	77.6	77.8	81.5	82.8	74.7	68.5
O35516	Neurogenic locus notch homolog protein 2 OS=Mus musculus OX=10090 GN=Notch2 PE=1 SV=1	58.4	63.1	62.2	121.9	119.7	108.7	112.2	134.7	119
Q9D2C2	Protein SAAL1 OS=Mus musculus OX=10090 GN=Saal1 PE=1 SV=1	84	98.8	106.2	108.6	112.2	117.1	74	106.4	92.8
P29533	Vascular cell adhesion protein 1 OS=Mus musculus OX=10090 GN=Vcam1 PE=1 SV=1	69	67.8	72.2	102	102.5	89.3	119.6	132.6	145
P01845	Ig lambda-3 chain C region OS=Mus musculus OX=10090 GN=Iglc3 PE=1 SV=1	74.1	81.5	78.9	126.5	103.3	77	87.6	143	128.1
P20029	Endoplasmic reticulum chaperone BiP OS=Mus musculus OX=10090 GN=Hspa5 PE=1 SV=3	71.7	73.3	75.9	114.9	119.7	137	101.3	103.4	102.8
P47879	Insulin-like growth factor-binding protein 4 OS=Mus musculus OX=10090 GN=Igfbp4 PE=1 SV=2	133.7	131.2	127.6	70.1	70.6	65.9	100.3	104.1	96.5
O88668	Protein CREG1 OS=Mus musculus OX=10090 GN=Creg1 PE=1 SV=1	83.3	70.5	76.2	101.3	109	102	144.8	100.8	112.1
O55183	Stanniocalcin-1 OS=Mus musculus OX=10090 GN=Stc1 PE=2 SV=1	95.6	96	97.5	103	107.4	113.9	97.5	99.8	89.2
A6H6E2	Multimerin-2 OS=Mus musculus OX=10090 GN=Mmrn2 PE=1 SV=1	74.2	71.1	72.6	126.8	123.5	139.8	98.2	99.3	94.5
Q9CYK2	Glutaminyl-peptide cyclotransferase OS=Mus musculus OX=10090 GN=Qpct PE=1 SV=2	161.5	159	161.7	60.2	71.4	58.2	89.5	70	68.5
Q61581	Insulin-like growth factor-binding protein 7 OS=Mus musculus OX=10090 GN=Igfbp7 PE=1 SV=3	203	190.8	191.4	49.2	51.9	44.3	64.5	56.7	48.2
E9PV24	Fibrinogen alpha chain OS=Mus musculus OX=10090 GN=Fga PE=1 SV=1	45.8	59.4	48.3	155.5	146.4	139.1	88.9	113.4	103.3
Q9D154	Leukocyte elastase inhibitor A OS=Mus musculus OX=10090 GN=Serpinb1a PE=1 SV=1	164.7	134.2	155.2	81.3	102.1	90.6	61.6	57.2	53.1
Q9D3H2	Odorant-binding protein 1a OS=Mus musculus OX=10090 GN=Obp1a PE=1 SV=2	16.9	18.9	19.9	59.6	56.5	46.8	248.1	198.5	234.8
P10649	Glutathione S-transferase Mu 1 OS=Mus musculus OX=10090 GN=Gstm1 PE=1 SV=2	180.3	173.7	189.7	79.1	76.1	71.6	46.4	46.9	36.2
Q91WL5	Cytochrome P450 4A12A OS=Mus musculus OX=10090 GN=Cyp4a12a PE=1 SV=2	86.6	87.1	86.4	125.9	121.9	134.3	88.5	83	86.2
P18531	Ig heavy chain V region 3-6 OS=Mus musculus OX=10090 GN=Ighv3-6 PE=1 SV=1	182.6	160.4	156.9	44.8	39.6	37.5	86.6	114.2	77.4
O55123	Stromelysin-2 OS=Mus musculus OX=10090 GN=Mmp10 PE=2 SV=1	137.4	144.9	146.3	81	92.1	94.6	78	65.7	59.9
Q9D6X6	Serine protease 23 OS=Mus musculus OX=10090 GN=Prss23 PE=2 SV=2	49.4	52.4	54.3	123.5	133.1	114	120.9	123.7	128.7
O70570	Polymeric immunoglobulin receptor OS=Mus musculus OX=10090 GN=Pigr PE=1 SV=1	75.7	75.2	71.9	118.3	121.6	115.3	80.3	121.3	120.5
Q62177	Semaphorin-3B OS=Mus musculus OX=10090 GN=Sema3b PE=2 SV=2	98.1	94.1	100.4	114.1	97.7	133.1	85.7	87.3	89.5
Q9Z1R2	Large proline-rich protein BAG6 OS=Mus musculus OX=10090 GN=Bag6 PE=1 SV=1	81.1	84.8	83.2	122.9	118.3	119.6	100	96	94.2
P97401	Secreted frizzled-related protein 3 OS=Mus musculus OX=10090 GN=Frzb PE=1 SV=1	207.5	170.9	180.7	93.5	86.3	73.2	31	31.9	24.9
Q62351	Transferrin receptor protein 1 OS=Mus musculus OX=10090 GN=Tfrc PE=1 SV=1	111.1	104	114.9	111.7	111.8	105.2	86.8	79	75.4
Q9CZD3	Glycine--tRNA ligase OS=Mus musculus OX=10090 GN=Gars PE=1 SV=1	99.6	99.5	106.9	106.3	102.9	112.5	96.3	85.5	90.4
Q8R121	Protein Z-dependent protease inhibitor OS=Mus musculus OX=10090 GN=Serpina10 PE=1 SV=1	70.9	65.4	72.4	119.7	124.9	106.9	102.8	117.4	119.5
O55070	Deoxyribonuclease gamma OS=Mus musculus OX=10090 GN=Dnase1l3 PE=1 SV=1	246.5	190.6	204.4	43.8	45.1	59.6	38.2	38.1	33.6
P26262	Plasma kallikrein OS=Mus musculus OX=10090 GN=Klkb1 PE=1 SV=2	155.5	145.8	136.1	80.5	82.8	77.3	70.7	76.6	74.7
P01869	Ig gamma-1 chain C region, membrane-bound form OS=Mus musculus OX=10090 GN=Ighg1 PE=1 SV=2	128.7	123.1	120.2	108.8	95.9	112.1	59.8	92.7	58.7
O35744	Chitinase-like protein 3 OS=Mus musculus OX=10090 GN=Chil3 PE=1 SV=2	89.9	90.5	96	106.4	108.4	96.3	120.6	90.5	101.4
P23492	Purine nucleoside phosphorylase OS=Mus musculus OX=10090 GN=Pnp PE=1 SV=2	87	84.5	92	124.7	125	129.7	76.9	95.7	84.4
Q8C9W3	A disintegrin and metalloproteinase with thrombospondin motifs 2 OS=Mus musculus OX=10090 GN=Adamts2 PE=1 SV=2	40.7	42.2	43.8	118.8	114.9	93.4	133.8	157.5	154.8
Q9D2L5	Inactive carboxypeptidase-like protein X2 OS=Mus musculus OX=10090 GN=Cpxm2 PE=2 SV=1	69.1	76.6	75.1	125.9	142.4	131.1	84.8	104	90.9
P01630	Ig kappa chain V-II region 7S34.1 OS=Mus musculus OX=10090 PE=1 SV=1	115	104.8	87	75.8	67.8	76.2	122.9	123.7	126.7
P11152	Lipoprotein lipase OS=Mus musculus OX=10090 GN=Lpl PE=1 SV=3	117.2	112.1	115.8	103.2	99.7	92.4	83	91.8	84.8
P37889	Fibulin-2 OS=Mus musculus OX=10090 GN=Fbln2 PE=1 SV=2	66	58	69.7	139.2	92.7	129.7	141.6	91.3	111.9
Q99NH8	Triggering receptor expressed on myeloid cells 2 OS=Mus musculus OX=10090 GN=Trem2 PE=1 SV=1	38.9	33.6	40.2	92.1	85.2	87.6	138.8	186.5	197.1
Q8BFR2	Follistatin-related protein 5 OS=Mus musculus OX=10090 GN=Fstl5 PE=2 SV=1	65.3	51.2	56	124	101.3	77.6	126.2	147.5	150.7
P28653	Biglycan OS=Mus musculus OX=10090 GN=Bgn PE=1 SV=1	122.6	119.6	117.2	100	94.2	104.2	77.5	80.5	84.2
Q80ZU7	BPI fold-containing family B member 3 OS=Mus musculus OX=10090 GN=Bpifb3 PE=2 SV=2	133.7	116.9	131.8	85.5	75.9	93.6	102.7	84	75.9
Q6PHN9	Ras-related protein Rab-35 OS=Mus musculus OX=10090 GN=Rab35 PE=1 SV=1	125.3	115.7	125.7	95.1	101.2	105.8	80.8	76.8	73.8
Q60841	Reelin OS=Mus musculus OX=10090 GN=Reln PE=1 SV=3	91.6	100.2	96.7	107.1	98.2	93.4	90.9	109.9	112.1
P27005	Protein S100-A8 OS=Mus musculus OX=10090 GN=S100a8 PE=1 SV=3	105.4	100	82.8	65.1	58.9	99	81.9	148.5	158.3
Q00896	Alpha-1-antitrypsin 1-3 OS=Mus musculus OX=10090 GN=Serpina1c PE=1 SV=2	72.2	43.4	51.3	111.6	129.3	127.2	134.8	97	133.1
Q91X72	Hemopexin OS=Mus musculus OX=10090 GN=Hpx PE=1 SV=2	50.2	47.2	51.8	94.9	89	94.3	155.5	157.6	159.6
P01727	Ig lambda-1 chain V region S43 OS=Mus musculus OX=10090 PE=1 SV=1	81.7	130.8	75.6	100.4	114.9	135.9	77.9	94.2	88.6
P62962	Profilin-1 OS=Mus musculus OX=10090 GN=Pfn1 PE=1 SV=2	59	54.8	63.3	74.3	63.1	71.6	228.6	147.8	137.5
Q3URD3	Sarcolemmal membrane-associated protein OS=Mus musculus OX=10090 GN=Slmap PE=1 SV=2	99	65.8	71.2	105.4	131	85.4	103.1	104.6	134.4
P52793	Ephrin-A1 OS=Mus musculus OX=10090 GN=Efna1 PE=1 SV=1	47	52.8	52.5	93.8	74.8	123.5	149.7	151.3	154.6
Q01102	P-selectin OS=Mus musculus OX=10090 GN=Selp PE=1 SV=1	52.1	51.7	55	106.3	104.5	100	118.5	150.5	161.5
Q8K1H9	Odorant-binding protein 2a OS=Mus musculus OX=10090 GN=Obp2a PE=2 SV=1	38.3	37.2	45.2	86.2	74.2	69.6	183.8	171.6	193.9
P05017	Insulin-like growth factor I OS=Mus musculus OX=10090 GN=Igf1 PE=1 SV=2	211.1	207.3	219.4	35.4	41	51.4	52.3	49.9	32.1
O89051	Integral membrane protein 2B OS=Mus musculus OX=10090 GN=Itm2b PE=1 SV=1	65.6	67.8	65.6	126.6	139.6	105.7	102	111.1	115.9
Q921I1	Serotransferrin OS=Mus musculus OX=10090 GN=Tf PE=1 SV=1	136.1	99.2	118.7	117.2	102.8	122.4	51.8	105.6	46.4
P55772	Ectonucleoside triphosphate diphosphohydrolase 1 OS=Mus musculus OX=10090 GN=Entpd1 PE=1 SV=1	94	97	95.8	106.1	111.8	105.7	87.9	102.1	99.6
O08976	Probasin OS=Mus musculus OX=10090 GN=Pbsn PE=2 SV=2	163.2	137.5	147.7	91.7	87.4	82.6	69.3	60.9	59.9
P52430	Serum paraoxonase/arylesterase 1 OS=Mus musculus OX=10090 GN=Pon1 PE=1 SV=2	122.6	111.2	124.4	99.3	91.1	92.9	95.7	80.1	83
Q03311	Cholinesterase OS=Mus musculus OX=10090 GN=Bche PE=1 SV=2	71.4	88.7	71.5	126.3	86.7	142.1	117.1	107.5	88.7
Q5MJS3	Extracellular serine/threonine protein kinase FAM20C OS=Mus musculus OX=10090 GN=Fam20c PE=1 SV=1	69	70.5	69	124	108	129.2	117.5	104.9	107.8
P14142	Solute carrier family 2, facilitated glucose transporter member 4 OS=Mus musculus OX=10090 GN=Slc2a4 PE=1 SV=3	110.1	103.6	100.2	109.9	111.2	105.6	104	76.8	78.6
Q8CF98	Collectin-10 OS=Mus musculus OX=10090 GN=Colec10 PE=2 SV=1	78.8	80.8	82.5	136.5	115	115	105.4	90.8	95.2
Q9CYN9	Renin receptor OS=Mus musculus OX=10090 GN=Atp6ap2 PE=1 SV=2	85.2	89	89.6	129.8	124.9	128	98.1	76.8	78.5
Q9WVJ3	Carboxypeptidase Q OS=Mus musculus OX=10090 GN=Cpq PE=1 SV=1	81.5	72.9	85.6	96.1	98.8	92.1	139.8	113.8	119.5
Q6NZB0	DnaJ homolog subfamily C member 8 OS=Mus musculus OX=10090 GN=Dnajc8 PE=1 SV=2	87	73.2	75.5	84.8	103.6	84.2	129.2	131.3	131.3
Q62165	Dystroglycan OS=Mus musculus OX=10090 GN=Dag1 PE=1 SV=4	62.1	66.1	74.6	103.7	101.1	87.3	135.2	131.6	138.4
Q61805	Lipopolysaccharide-binding protein OS=Mus musculus OX=10090 GN=Lbp PE=1 SV=2	177.3	172.3	176.6	59	61.1	64.7	66	64.5	58.5
Q5I2A0	Serine protease inhibitor A3G OS=Mus musculus OX=10090 GN=Serpina3g PE=1 SV=2	46.2	178.8	52.3	89.5	94.9	131.6	94	101.7	111
Q8R555	Cartilage acidic protein 1 OS=Mus musculus OX=10090 GN=Crtac1 PE=2 SV=1	122	138.3	144.2	96.3	83.6	89.2	78.9	75	72.4
P32261	Antithrombin-III OS=Mus musculus OX=10090 GN=Serpinc1 PE=1 SV=1	83.3	84.4	83.1	95.2	91.1	93.5	134.4	111.1	124.1
P28654	Decorin OS=Mus musculus OX=10090 GN=Dcn PE=1 SV=1	89.7	86.4	78.1	113.3	111.3	147	72.1	99.7	102.3
P82198	Transforming growth factor-beta-induced protein ig-h3 OS=Mus musculus OX=10090 GN=Tgfbi PE=1 SV=1	195.7	169.7	206	58.1	65.4	62.3	50.5	50.8	41.5
Q3UZ09	Complement C1r subcomponent-like protein OS=Mus musculus OX=10090 GN=C1rl PE=1 SV=1	85.7	80.8	88.7	95.8	94.9	157.8	114.7	89.5	92.1
O35215	D-dopachrome decarboxylase OS=Mus musculus OX=10090 GN=Ddt PE=1 SV=3	39.3	44.8	45.2	72.5	70.5	75.8	233.5	149.9	168.6
Q9WUU7	Cathepsin Z OS=Mus musculus OX=10090 GN=Ctsz PE=1 SV=1	67.5	66.3	65.4	130.3	124.4	169.9	88.9	93.3	93.9
P70296	Phosphatidylethanolamine-binding protein 1 OS=Mus musculus OX=10090 GN=Pebp1 PE=1 SV=3	43.6	43.7	46.3	76.8	74.7	77.9	161.7	178.1	197.2
Q08048	Hepatocyte growth factor OS=Mus musculus OX=10090 GN=Hgf PE=1 SV=1	154.5	149.5	147.8	86.2	93.9	100.3	61.4	57.6	48.8
Q61107	Guanylate-binding protein 4 OS=Mus musculus OX=10090 GN=Gbp4 PE=1 SV=1	155	104.5	147.9	76.1	73.3	106.4	88.8	64.1	83.8
Q05020	Apolipoprotein C-II OS=Mus musculus OX=10090 GN=Apoc2 PE=2 SV=1	28.5	27.2	31.9	156.2	154	120.8	104.6	138.9	137.9
Q61543	Golgi apparatus protein 1 OS=Mus musculus OX=10090 GN=Glg1 PE=1 SV=1	104.7	104.1	110.2	99.2	94.6	97.3	99.9	93	97
Q62507	Cochlin OS=Mus musculus OX=10090 GN=Coch PE=1 SV=2	122	120.8	128.6	74.1	70.9	66	123.5	97.8	96.4
O88947	Coagulation factor X OS=Mus musculus OX=10090 GN=F10 PE=1 SV=1	71.5	68.3	77	102.1	99.4	90.5	135.6	121.1	134.4
Q8C7G5	Apolipoprotein A-V OS=Mus musculus OX=10090 GN=Apoa5 PE=1 SV=1	101	93.2	99.4	97.2	96.6	95	110.8	105.8	101.1
Q62472	Vomeronasal secretory protein 2 OS=Mus musculus OX=10090 GN=Lcn4 PE=2 SV=1	40.7	54.7	52.4	165.8	110.6	196.1	88.6	87.1	104
P34928	Apolipoprotein C-I OS=Mus musculus OX=10090 GN=Apoc1 PE=1 SV=1	43.7	46.4	47.2	107.3	101.4	76.4	172.5	153	152.1
P11591	Major urinary protein 5 OS=Mus musculus OX=10090 GN=Mup5 PE=2 SV=2	54.3	48.4	60.3	48.4	43.6		204.4	187.6	253.1
Q00623	Apolipoprotein A-I OS=Mus musculus OX=10090 GN=Apoa1 PE=1 SV=2	113.6	126.7	108.9	89.4	90.5	85.3	91.3	94.7	99.7
P01680	Ig kappa chain V-IV region S107B OS=Mus musculus OX=10090 PE=4 SV=1	113.2	118.7	105.6	89.8	103.5	84.1	84	102	99.2
P01639	Ig kappa chain V-V region MOPC 41 OS=Mus musculus OX=10090 GN=Gm5571 PE=1 SV=1	79.4	71	85.1	76.3	80.9	72.8	120.7	158.4	155.5
Q91X17	Uromodulin OS=Mus musculus OX=10090 GN=Umod PE=1 SV=1	37.1	41	42.4	129.3	130.8	124.4	125	127.3	142.7
P07361	Alpha-1-acid glycoprotein 2 OS=Mus musculus OX=10090 GN=Orm2 PE=1 SV=1	30	32.9	34.7	125.4	123.3	103	130.5	122.7	197.4
Q9WU78	Programmed cell death 6-interacting protein OS=Mus musculus OX=10090 GN=Pdcd6ip PE=1 SV=3	131.2	133.9	132	97.6	91.8	96.2	74.9	74.8	67.7
P04186	Complement factor B OS=Mus musculus OX=10090 GN=Cfb PE=1 SV=2	175.8	139.3	158.8	68.1	69	67.5	72.2	80.9	68.4
P01139	Beta-nerve growth factor OS=Mus musculus OX=10090 GN=Ngf PE=1 SV=2	206.2	192	194.2	56.1	53.7	57.8	56.9	45.4	37.6
P29699	Alpha-2-HS-glycoprotein OS=Mus musculus OX=10090 GN=Ahsg PE=1 SV=1	41.3	42.4	47.1	105.9	105.5	93.2	156.4	141.4	166.8
Q04998	Inhibin beta A chain OS=Mus musculus OX=10090 GN=Inhba PE=1 SV=1	106.9	110.2	113.4	91.1	90.5	87.4	100.1	98.9	101.6
O88452	Stanniocalcin-2 OS=Mus musculus OX=10090 GN=Stc2 PE=1 SV=1	163.8	175.9	161.1	59.4	59.4	45.7	79.3	74.9	80.4
D3YXG0	Hemicentin-1 OS=Mus musculus OX=10090 GN=Hmcn1 PE=1 SV=1	9.5	19.9	7.6	138.8	138.3	487.4	67.7	18.8	11.9
P98086	Complement C1q subcomponent subunit A OS=Mus musculus OX=10090 GN=C1qa PE=1 SV=2	114	107.6	98.8	94.6	92.6	87.3	106.1	102.5	96.5
P41245	Matrix metalloproteinase-9 OS=Mus musculus OX=10090 GN=Mmp9 PE=1 SV=2	83	83	84.2	106	101.8	99	113.4	115.2	114.3
P03953	Complement factor D OS=Mus musculus OX=10090 GN=Cfd PE=1 SV=1	81.5	70.9	81.1	109.4	103.9	94.4	118.5	114.1	126.1
P21570	Angiogenin OS=Mus musculus OX=10090 GN=Ang PE=1 SV=1	255	182	177.7	51.9	58.4	58.1	47.9	37.8	31.1
Q9R001	A disintegrin and metalloproteinase with thrombospondin motifs 5 OS=Mus musculus OX=10090 GN=Adamts5 PE=2 SV=2	105.6	98.3	104.3	97.7	113.5	125.4	107.6	74.2	73.5
Q9D0F3	Protein ERGIC-53 OS=Mus musculus OX=10090 GN=Lman1 PE=1 SV=1	49	49.3	53.2	154.7	137	130.8	118.8	101.3	105.9
Q9R098	Hepatocyte growth factor activator OS=Mus musculus OX=10090 GN=Hgfac PE=1 SV=1	118.1	117.3	132.9	89.1	84.7	80.5	79	104	94.4
P68181	cAMP-dependent protein kinase catalytic subunit beta OS=Mus musculus OX=10090 GN=Prkacb PE=1 SV=2	126.3	116	126.5	114.6	123.4	108.1	69.2	60.2	55.6
P33622	Apolipoprotein C-III OS=Mus musculus OX=10090 GN=Apoc3 PE=1 SV=2	35.4	35.5	39.5	146.5	148.6	123.4	102.4	132.6	136.2
Q9D4C5	ELL-associated factor 1 OS=Mus musculus OX=10090 GN=Eaf1 PE=1 SV=2	73.1	86.6	77.3	104	110.4	121.6	106.8	114.8	105.4
P70663	SPARC-like protein 1 OS=Mus musculus OX=10090 GN=Sparcl1 PE=1 SV=3	68.7	69	73.2	122.9	120.3	105	118.5	107.5	115
P47877	Insulin-like growth factor-binding protein 2 OS=Mus musculus OX=10090 GN=Igfbp2 PE=2 SV=2	134.4	133.2	131.1	71.4	70.5	68	104.8	96.7	89.9
Q8K0E8	Fibrinogen beta chain OS=Mus musculus OX=10090 GN=Fgb PE=1 SV=1	66.5	86	78.7	128.7	120.1	118.9	80.3	126.8	94.1
P51885	Lumican OS=Mus musculus OX=10090 GN=Lum PE=1 SV=2	69.2	60.1	66.9	120.2	117.9	102.4	105.1	119.7	138.6
O09043	Napsin-A OS=Mus musculus OX=10090 GN=Napsa PE=1 SV=1	174.1	176.5	199.7	69.3	66.8	67.7	50.1	52	43.9
P97429	Annexin A4 OS=Mus musculus OX=10090 GN=Anxa4 PE=1 SV=4	93.6	100.7	97.6	111.7	118.2	174.2	79.5	61.9	62.7
Q8VCS0	N-acetylmuramoyl-L-alanine amidase OS=Mus musculus OX=10090 GN=Pglyrp2 PE=1 SV=1	122.5	116.7	131.2	90.8	89.6	85.9	91.6	86	85.7
P11477	Alpha-defensin 1 OS=Mus musculus OX=10090 GN=Defa1 PE=1 SV=2	196.6	168.9	156.1	43	45	45.9	68.2	92.2	84.1
P97384	Annexin A11 OS=Mus musculus OX=10090 GN=Anxa11 PE=1 SV=2	125.4	144.5	135.1	94.2	77.7	97.3	83.5	78.6	63.6
P01750	Ig heavy chain V region 102 OS=Mus musculus OX=10090 PE=1 SV=1	163.1	155.5	143.2	75	79.6	87.4	55.2	85.8	55.2
P62810	WAP four-disulfide core domain protein 18 OS=Mus musculus OX=10090 GN=Wfdc18 PE=3 SV=1	21	24.8	26	65.1	71.1	52	214.8	213.2	212.1
P15949	Kallikrein 1-related peptidase b9 OS=Mus musculus OX=10090 GN=Klk1b9 PE=2 SV=1	42.5	39.4	44.3	102.1	111	87.8	152.2	167.1	153.5
P06797	Cathepsin L1 OS=Mus musculus OX=10090 GN=Ctsl PE=1 SV=2	66.2	63.4	65.8	79.3	77.2	76.9	197.6	126.4	147.3
P21956	Lactadherin OS=Mus musculus OX=10090 GN=Mfge8 PE=1 SV=3	141.3	132.9	133.5	91.9	88.4	98.5	70.2	76.3	67
Q64314	Hematopoietic progenitor cell antigen CD34 OS=Mus musculus OX=10090 GN=Cd34 PE=1 SV=1	73.1	71.1	72.8	106	116.9	109.1	104.6	124.2	122.3
Q9Z121	C-C motif chemokine 8 OS=Mus musculus OX=10090 GN=Ccl8 PE=3 SV=1	99.8	97.7	98.8	74.7	66.6	61.6	167.7	127.1	106
P12246	Serum amyloid P-component OS=Mus musculus OX=10090 GN=Apcs PE=1 SV=2	69.7	68	72.9	126.6	107.9	117.2	128.8	105.9	102.8
O70362	Phosphatidylinositol-glycan-specific phospholipase D OS=Mus musculus OX=10090 GN=Gpld1 PE=1 SV=1	110.3	95.4	104.2	101.6	96.9	102.2	100.2	96.4	92.8
P01662	Ig kappa chain V-III region ABPC 22/PC 9245 OS=Mus musculus OX=10090 PE=1 SV=1	80.9	88	84.4	83.3	75.6	45.3	110.5	159.8	172.1
Q3UQ28	Peroxidasin homolog OS=Mus musculus OX=10090 GN=Pxdn PE=1 SV=2	99.1	99.8	104.2	85.9	85.5	80.8	97.1	121.5	126.2
O09164	Extracellular superoxide dismutase [Cu-Zn] OS=Mus musculus OX=10090 GN=Sod3 PE=1 SV=1	62.1	65.5	66.5	113.6	112.3	95.8	118.4	132.4	133.3
P11276	Fibronectin OS=Mus musculus OX=10090 GN=Fn1 PE=1 SV=4	87.5	99.4	91.3	118.8	127.1	116.9	74.4	100	84.6
P70389	Insulin-like growth factor-binding protein complex acid labile subunit OS=Mus musculus OX=10090 GN=Igfals PE=1 SV=1	97.2	114.6	119	108.8	102.2	108	87.2	80.8	82.1
Q9QUM0	Integrin alpha-IIb OS=Mus musculus OX=10090 GN=Itga2b PE=1 SV=2	110	113.8	111.7	99.6	114.6	108.7	78.7	85.4	77.6
A2AJ76	Hemicentin-2 OS=Mus musculus OX=10090 GN=Hmcn2 PE=1 SV=1	58.5	66.3	66.1	106.7	108	98.1	114.7	140.1	141.6
P06880	Somatotropin OS=Mus musculus OX=10090 GN=Gh1 PE=2 SV=1	186.1	172.8	181.5	86.6	90.1	62.6	41.9	42.2	36.2
P10639	Thioredoxin OS=Mus musculus OX=10090 GN=Txn PE=1 SV=3	43.7	43.5	47.9	65.5	62.7	50.7	166.2	209.1	210.5
Q80T21	ADAMTS-like protein 4 OS=Mus musculus OX=10090 GN=Adamtsl4 PE=2 SV=1	72.7	83.3	78.7	94.1	96.5	89.9	120.3	134.3	130.1
O88569	Heterogeneous nuclear ribonucleoproteins A2/B1 OS=Mus musculus OX=10090 GN=Hnrnpa2b1 PE=1 SV=2	119.5	115.3	103.7	82.1	84.7	106.6	99.3	102	86.9
Q9Z1P8	Angiopoietin-related protein 4 OS=Mus musculus OX=10090 GN=Angptl4 PE=2 SV=1	129.6	128.3	133.5	90.3	81	75.1	88.5	90.6	83.2
Q9JHR7	Insulin-degrading enzyme OS=Mus musculus OX=10090 GN=Ide PE=1 SV=1	124.6	125.2	127.4	94.9	92.3	102.5	82.2	77.1	73.8
Q99K41	EMILIN-1 OS=Mus musculus OX=10090 GN=Emilin1 PE=1 SV=1	89.3	92.4	91.6	103.2	107	97.3	89.1	115.9	114.1
Q3TMQ6	Angiogenin-4 OS=Mus musculus OX=10090 GN=Ang4 PE=1 SV=1	140.7	129.1	152.5	62	57.4	55.9	115	95.7	91.8
Q6UGQ3	Secretoglobin family 2B member 2 OS=Mus musculus OX=10090 GN=Scgb2b2 PE=2 SV=1	67.2	68.3	73.7	112.5	98.8	84.4	166.1	119.4	109.5
P19324	Serpin H1 OS=Mus musculus OX=10090 GN=Serpinh1 PE=1 SV=3	94.9	88.1	83.3	103.7	121.8	163.9	74.4	86.1	83.7
Q9R0S3	Matrix metalloproteinase-17 OS=Mus musculus OX=10090 GN=Mmp17 PE=1 SV=3	53.4	54.7	62.2	131.7	135.3	131.9	101	110.7	119.3
Q07797	Galectin-3-binding protein OS=Mus musculus OX=10090 GN=Lgals3bp PE=1 SV=1	98.7	111.7	92.8	82.5	79.8	113.8	112.6	103.7	104.4
P07310	Creatine kinase M-type OS=Mus musculus OX=10090 GN=Ckm PE=1 SV=1	132.8	127.5	135.5	90.3	87.6	96.4	74.9	83	72
Q7TSK7	ADAMTS-like protein 2 OS=Mus musculus OX=10090 GN=Adamtsl2 PE=2 SV=1	46.8	43.8	47.9	123.5	136	122.1	124.7	127.4	127.9
P33680	Guanylin OS=Mus musculus OX=10090 GN=Guca2a PE=2 SV=1	34.7	34.5	39.8	95.8	103.5	87.3	150.3	181.6	172.4
Q8C6K9	Collagen alpha-6(VI) chain OS=Mus musculus OX=10090 GN=Col6a6 PE=1 SV=2	80.3	69.7	80.7	100.6	105.3	100	131.1	118.8	113.3
Q61699	Heat shock protein 105 kDa OS=Mus musculus OX=10090 GN=Hsph1 PE=1 SV=2	120	111	122.6	105.8	107	119.6	68.6	73.2	72.4
Q8BH61	Coagulation factor XIII A chain OS=Mus musculus OX=10090 GN=F13a1 PE=1 SV=3	123.8	140.6	131.2	122.3	108.2	104.9	48.9	65.4	54.5
O35490	Betaine--homocysteine S-methyltransferase 1 OS=Mus musculus OX=10090 GN=Bhmt PE=1 SV=1	203.2	180.1	209.3	51.9	62	65.1	44.6	49.1	34.8
P81117	Nucleobindin-2 OS=Mus musculus OX=10090 GN=Nucb2 PE=1 SV=2	64	75.1	76.3	126.4	123.9	122.1	95.2	113.3	103.7
Q9EQH2	Endoplasmic reticulum aminopeptidase 1 OS=Mus musculus OX=10090 GN=Erap1 PE=1 SV=2	124.5	125.1	115.2	93.2	97.1	99.3	80.3	82.5	82.8
P29268	Connective tissue growth factor OS=Mus musculus OX=10090 GN=Ctgf PE=2 SV=3	122.2	104.2	117.5	79.9	76.7	75.9	103.9	114	105.7
Q8CIE6	Coatomer subunit alpha OS=Mus musculus OX=10090 GN=Copa PE=1 SV=2	150.6	146.4	166.8	82.5	91	99.3	54.2	56.4	52.8
P01901	H-2 class I histocompatibility antigen, K-B alpha chain OS=Mus musculus OX=10090 GN=H2-K1 PE=1 SV=1	58.8	60.5	63.2	115.8	117.2	106	113.8	128.6	136.1
Q9Z0J0	NPC intracellular cholesterol transporter 2 OS=Mus musculus OX=10090 GN=Npc2 PE=1 SV=1	21.9	23.8	25.7	59.3	59.6	48.6	207.3	224.6	229.3
P07146	Anionic trypsin-2 OS=Mus musculus OX=10090 GN=Prss2 PE=1 SV=1	141.9	114	163.6	33.2	33	31.8	157.3	119	106.4
A6X935	Inter alpha-trypsin inhibitor, heavy chain 4 OS=Mus musculus OX=10090 GN=Itih4 PE=1 SV=2	34.7	38.6	39.9	106.6	97.9	95.8	171.1	149	166.4
Q06186	Proheparin-binding EGF-like growth factor OS=Mus musculus OX=10090 GN=Hbegf PE=2 SV=1	36.1	72	50.9	109.4	104.1	100.5	132.6	157.2	137.2
P41160	Leptin OS=Mus musculus OX=10090 GN=Lep PE=1 SV=1	55.1	41.8	64.7	127.2	65.7	81.1	134.4	169.3	160.8
Q9WUZ9	Ectonucleoside triphosphate diphosphohydrolase 5 OS=Mus musculus OX=10090 GN=Entpd5 PE=1 SV=1	75.2	76.4	80.5	133	118.8	140.1	102.8	85.7	87.5
B2RXS4	Plexin-B2 OS=Mus musculus OX=10090 GN=Plxnb2 PE=1 SV=1	60.1	58.1	65.3	98.8	104.2	94.5	137.2	139.2	142.6
P16110	Galectin-3 OS=Mus musculus OX=10090 GN=Lgals3 PE=1 SV=3	88.8	88.9	86.1	89	79.1	81.9	145.5	128.3	112.4
P04104	Keratin, type II cytoskeletal 1 OS=Mus musculus OX=10090 GN=Krt1 PE=1 SV=4	51.6	75	71.9	132.9	143.6	235.1	65.7	54.9	69.1
Q60753	Cardiotrophin-1 OS=Mus musculus OX=10090 GN=Ctf1 PE=2 SV=1	105.6	84.7	114.8	153.3	156.5	132.3	56.5	53.2	43.1
P23953	Carboxylesterase 1C OS=Mus musculus OX=10090 GN=Ces1c PE=1 SV=4	31.6	29.9	35.8	131.8	130.3	120.1	112.6	121.9	186
Q9CQW3	Vitamin K-dependent protein Z OS=Mus musculus OX=10090 GN=Proz PE=1 SV=1	102.5	95.5	100.3	103.7	115	105.8	104.1	87.4	85.8
P17047	Lysosome-associated membrane glycoprotein 2 OS=Mus musculus OX=10090 GN=Lamp2 PE=1 SV=2	82.7	84.6	77.5	102.4	97.9	101.6	125.9	110.1	117.4
P07141	Macrophage colony-stimulating factor 1 OS=Mus musculus OX=10090 GN=Csf1 PE=1 SV=2	39	47.6	45.1	107.4	105.1	96.2	133.5	157.9	168.2
Q61735	Leukocyte surface antigen CD47 OS=Mus musculus OX=10090 GN=Cd47 PE=1 SV=2	120.3	106.2	108.7	91.2	109.8	90.1	80	97.6	96.2
Q8R1L8	Angiopoietin-like protein 8 OS=Mus musculus OX=10090 GN=Angptl8 PE=2 SV=2	100.6	93.7	98.6	100.7	102	94.5	109.3	102	98.5
P35762	CD81 antigen OS=Mus musculus OX=10090 GN=Cd81 PE=1 SV=2	113.3	99.5	113.3	93.4	78.1	84.2	100.4	107.2	110.7
Q02788	Collagen alpha-2(VI) chain OS=Mus musculus OX=10090 GN=Col6a2 PE=1 SV=3	61.3	64.4	51.1	92	80.7	121	100.9	175.8	152.8
Q9Z1N6	Secreted frizzled-related sequence protein 4 OS=Mus musculus OX=10090 GN=Sfrp4 PE=2 SV=1	169.4	163.2	140.6	81.9	90.7	73.6	71.2	54.5	54.8
Q3TMX7	Sulfhydryl oxidase 2 OS=Mus musculus OX=10090 GN=Qsox2 PE=1 SV=1	114	111.6	115.5	99.1	100.5	120.8	82.8	78.7	77.2
P01942	Hemoglobin subunit alpha OS=Mus musculus OX=10090 GN=Hba PE=1 SV=2	130.3	126.2	136.9	90.5	93.8	83.3	98.5	71.1	69.4
P04918	Serum amyloid A-3 protein OS=Mus musculus OX=10090 GN=Saa3 PE=1 SV=1	147.5	115.9	125	73.2	119.9	146.8	65.8	55.4	50.5
Q920H1	Secretoglobin family 3A member 2 OS=Mus musculus OX=10090 GN=Scgb3a2 PE=1 SV=2	41.4	42.4	45.9	162.1	132.3	102.5	108.8	135.1	129.5
Q61838	Pregnancy zone protein OS=Mus musculus OX=10090 GN=Pzp PE=1 SV=3	93.6	79.9	86.2	109.4	108.8	102.2	85	119.1	115.9
P08122	Collagen alpha-2(IV) chain OS=Mus musculus OX=10090 GN=Col4a2 PE=1 SV=4	107.6	102.1	30.9	34.9	29.6	244.1	24.5	160.2	166
P08226	Apolipoprotein E OS=Mus musculus OX=10090 GN=Apoe PE=1 SV=2	110.9	117.4	114	101.5	109.2	105.7	88.3	79	73.9
P35456	Urokinase plasminogen activator surface receptor OS=Mus musculus OX=10090 GN=Plaur PE=1 SV=1	71.3	67.5	63	105.6	84.6	103.1	128.2	133.3	143.6
P20065	Thymosin beta-4 OS=Mus musculus OX=10090 GN=Tmsb4x PE=1 SV=1	22.9	22.5	23.9	53.3	59.5	52.3	257.3	206.3	202.1
P06869	Urokinase-type plasminogen activator OS=Mus musculus OX=10090 GN=Plau PE=1 SV=1	183.9	163.5	180.1	58.4	56.9	61.5	73	64.3	58.3
P06683	Complement component C9 OS=Mus musculus OX=10090 GN=C9 PE=1 SV=2	116.5	95.5	111.5	107.4	99.9	98.2	99.3	91.3	80.5
Q9CYH2	Redox-regulatory protein FAM213A OS=Mus musculus OX=10090 GN=Fam213a PE=1 SV=2	135.8	121.9	138.1	101.3	104.5	133.3	62.1	55.4	47.7
Q99PT1	Rho GDP-dissociation inhibitor 1 OS=Mus musculus OX=10090 GN=Arhgdia PE=1 SV=3	46.3	46.4	50.7	85.7	97.7	121.6	173.6	132.3	145.5
P08121	Collagen alpha-1(III) chain OS=Mus musculus OX=10090 GN=Col3a1 PE=1 SV=4	15	17.2	14.2	110.2	106.2	105.6	155.6	189.6	186.4
P97399	Dentin sialophosphoprotein OS=Mus musculus OX=10090 GN=Dspp PE=1 SV=2	23.8	26	25.8	97.6	108.5	87.3	216.1	151	163.9
O55038	C-X-C motif chemokine 13 OS=Mus musculus OX=10090 GN=Cxcl13 PE=1 SV=1	150.7	124.1	134.6	103.9	103.1	109.4	55.2	62.7	56.4
Q9DCT5	Stromal cell-derived factor 2 OS=Mus musculus OX=10090 GN=Sdf2 PE=1 SV=1	52.8	51	68.8	168.3	181.1	163.3	60.1	77.2	77.2
Q6GU68	Immunoglobulin superfamily containing leucine-rich repeat protein OS=Mus musculus OX=10090 GN=Islr PE=1 SV=1	73.8	74.7	80.4	91.7	125.9	143.6	100.4	112	97.3
Q01705	Neurogenic locus notch homolog protein 1 OS=Mus musculus OX=10090 GN=Notch1 PE=1 SV=3	26.6	25.2	28.3	129.7	134.4	98.1	125.9	161.4	170.4
P43028	Growth/differentiation factor 6 OS=Mus musculus OX=10090 GN=Gdf6 PE=2 SV=2	154	151.5	147.2	83.9	81.6	92.3	62.7	62.6	64.1
Q6R0H7	Guanine nucleotide-binding protein G(s) subunit alpha isoforms XLas OS=Mus musculus OX=10090 GN=Gnas PE=1 SV=1	131.8	122.9	136.4	93.8	92.5	98.3	82.8	74.4	66.9
P18761	Carbonic anhydrase 6 OS=Mus musculus OX=10090 GN=Ca6 PE=1 SV=3	107.2	108.6	119.2	65.1	101.8	84.5	84.9	115.4	113.2
Q8CIT0	Corticoliberin OS=Mus musculus OX=10090 GN=Crh PE=2 SV=1	230.6	171.3	183.2	51.4	50.8	56.6	61.8	56	38.3
P01872	Ig mu chain C region OS=Mus musculus OX=10090 GN=Ighm PE=1 SV=2	142.8	136.9	128.5	87.6	91.1	92.4	64.4	85.8	70.6
Q9CR53	Neuromedin-B OS=Mus musculus OX=10090 GN=Nmb PE=2 SV=1	106.5	106.4	115.6	99.7	95.6	80.1	82.1	102.7	111.3
P12961	Neuroendocrine protein 7B2 OS=Mus musculus OX=10090 GN=Scg5 PE=1 SV=1	43.8	44.8	45.6	126.8	133	114.1	112	139.3	140.7
Q64299	Protein NOV homolog OS=Mus musculus OX=10090 GN=Nov PE=1 SV=1	85.6	76.2	82.6	126	139.6	148.7	93.6	73.6	74.1
P00920	Carbonic anhydrase 2 OS=Mus musculus OX=10090 GN=Ca2 PE=1 SV=4	117	108.1	112.4	76.5	86.9	84.6	108.9	102.1	103.6
P49182	Heparin cofactor 2 OS=Mus musculus OX=10090 GN=Serpind1 PE=1 SV=1	174.4	130.4	139.9	78.1	72.5	74.1	85.6	72.7	72.2
Q9JJN5	Carboxypeptidase N catalytic chain OS=Mus musculus OX=10090 GN=Cpn1 PE=1 SV=1	208.3	220.7	188	52.4	53.7	53.3	45.6	44	34
P39061	Collagen alpha-1(XVIII) chain OS=Mus musculus OX=10090 GN=Col18a1 PE=1 SV=4	169.3	155.5	159.8	65.2	60	58.3	82.9	77.6	71.4
Q99MN1	Lysine--tRNA ligase OS=Mus musculus OX=10090 GN=Kars PE=1 SV=1	171.8	209.7	224.7	53.1	57.3	53.3	46.8	45.3	38
P63239	Neuroendocrine convertase 1 OS=Mus musculus OX=10090 GN=Pcsk1 PE=1 SV=1	83.5	77.6	73.4	113	113.7	111.8	113.5	105.2	108.3
O35453	Serine protease hepsin OS=Mus musculus OX=10090 GN=Hpn PE=1 SV=3	89.4	89.9	87.1	116.5	104.2	114.7	127	84.2	87.2
P08113	Endoplasmin OS=Mus musculus OX=10090 GN=Hsp90b1 PE=1 SV=2	85	76.2	86.2	107.7	104.2	157.1	109.5	82.7	91.4
P11404	Fatty acid-binding protein, heart OS=Mus musculus OX=10090 GN=Fabp3 PE=1 SV=5	16.5	16.9	19.2	57.3	48.2	46.7	298.6	192.5	204.1
P55099	Tachykinin-3 OS=Mus musculus OX=10090 GN=Tac3 PE=3 SV=2	82.1	78	86.7	117.6	130.1	118.5	82.5	109.5	95
Q06770	Corticosteroid-binding globulin OS=Mus musculus OX=10090 GN=Serpina6 PE=1 SV=1	31.5	32	34.5	136	142.1	121.4	111	112.2	179.2
P05125	Natriuretic peptides A OS=Mus musculus OX=10090 GN=Nppa PE=1 SV=2	23.7	24.9	24.7	130	220.4	201.8	85.9	93	95.7
Q99JR5	Tubulointerstitial nephritis antigen-like OS=Mus musculus OX=10090 GN=Tinagl1 PE=1 SV=1	65.4	62.3	68.5	125.5	123.5	110.6	101.2	122.8	120.1
P55095	Glucagon OS=Mus musculus OX=10090 GN=Gcg PE=1 SV=1	32.2	34.6	40.4	146.8	161.5	132.1	117.3	117.8	117.1
P23506	Protein-L-isoaspartate(D-aspartate) O-methyltransferase OS=Mus musculus OX=10090 GN=Pcmt1 PE=1 SV=3	112.6	103.3	114.2	77.7	77.7	90.4	122.8	109.6	91.8
Q5RJI4	Extracellular tyrosine-protein kinase PKDCC OS=Mus musculus OX=10090 GN=Pkdcc PE=1 SV=2	102.8	116.8	121.4	109.4	101.7	91.4	92.3	86.9	77.2
P04940	Ig kappa chain V-VI region NQ2-17.4.1 OS=Mus musculus OX=10090 PE=2 SV=1	78.2	69.9	75.8	113.9	106.4	109.4	117.8	119.3	109.2
P04202	Transforming growth factor beta-1 OS=Mus musculus OX=10090 GN=Tgfb1 PE=1 SV=1	125	121.4	126.6	97	95.1	90.4	86.6	82.8	75.3
O35536	Tissue factor pathway inhibitor 2 OS=Mus musculus OX=10090 GN=Tfpi2 PE=2 SV=1	43.7	54.5	54.7	132.3	123.1	133.7	114.4	124.7	118.8
P00687	Alpha-amylase 1 OS=Mus musculus OX=10090 GN=Amy1 PE=1 SV=2	68.4	74.5	76.4	108.6	107.3	104.6	142.1	113.3	104.8
Q9R0G6	Cartilage oligomeric matrix protein OS=Mus musculus OX=10090 GN=Comp PE=1 SV=2	38.6	38.9	43.3	135.1	126.6	119.5	122.4	137.5	138.1
Q922R8	Protein disulfide-isomerase A6 OS=Mus musculus OX=10090 GN=Pdia6 PE=1 SV=3	97.3	92.4	95.2	107.6	108.9	110	120	84.3	84.4
P26339	Chromogranin-A OS=Mus musculus OX=10090 GN=Chga PE=1 SV=1	25.8	27.2	29.5	124.2	128.7	107.3	128.2	165.4	163.6
P16882	Growth hormone receptor OS=Mus musculus OX=10090 GN=Ghr PE=1 SV=1	68.7	68.3	72.5	89.7	85.1	93.2	144.1	139.8	138.7
Q8VCT4	Carboxylesterase 1D OS=Mus musculus OX=10090 GN=Ces1d PE=1 SV=1	121.5	118	116.8	86.7	96.7	119.3	78.5	87.9	74.5
Q9EQ06	Estradiol 17-beta-dehydrogenase 11 OS=Mus musculus OX=10090 GN=Hsd17b11 PE=1 SV=1	142.2	130.2	136.3	83.4	90.9	98	78.3	69	71.7
P16294	Coagulation factor IX OS=Mus musculus OX=10090 GN=F9 PE=2 SV=3	56.4	52.2	58.9	110.2	105.5	84.9	158.1	129.5	144.4
Q61176	Arginase-1 OS=Mus musculus OX=10090 GN=Arg1 PE=1 SV=1	159.6	179.1	143.2	78	75.9	70.9	64.8	72.7	55.9
P51437	Cathelicidin antimicrobial peptide OS=Mus musculus OX=10090 GN=Camp PE=1 SV=2	122.4	119.4	127.4	82.5	79.3	78.1	105.4	97.8	87.6
P01629	Ig kappa chain V-II region 2S1.3 OS=Mus musculus OX=10090 PE=1 SV=1	95.5	79	81.6	72.6	69.2	64.4	136.3	137.7	163.7
P27773	Protein disulfide-isomerase A3 OS=Mus musculus OX=10090 GN=Pdia3 PE=1 SV=2	109.7	106.4	110.2	80.9	79.7	100.8	113.3	101.2	97.8
Q61468	Mesothelin OS=Mus musculus OX=10090 GN=Msln PE=1 SV=1	94.6	93.1	97.4	97.6	97.3	100.5	111.4	100.8	107.3
P97857	A disintegrin and metalloproteinase with thrombospondin motifs 1 OS=Mus musculus OX=10090 GN=Adamts1 PE=1 SV=4	26.3	31	32.5	116.4	111.2	85.2	139.9	177.6	179.8
O08999	Latent-transforming growth factor beta-binding protein 2 OS=Mus musculus OX=10090 GN=Ltbp2 PE=1 SV=2	39.1	39.1	39.7	126.8	126	145.1	122	137	125.3
Q8QZR5	Alanine aminotransferase 1 OS=Mus musculus OX=10090 GN=Gpt PE=1 SV=3	144	150.7	162.6	89.9	91.5	82.7	62.9	63.1	52.6
P50405	Pulmonary surfactant-associated protein B OS=Mus musculus OX=10090 GN=Sftpb PE=1 SV=1	39.3	38.8	46.1	121.9	105.6	93.1	168.5	143.8	142.9
Q45VN2	Alpha-defensin 20 OS=Mus musculus OX=10090 GN=Defa20 PE=3 SV=2	134	121.9	118.1	48	49	44.9	122.8	134.8	126.6
P20722	Bone morphogenetic protein 6 OS=Mus musculus OX=10090 GN=Bmp6 PE=1 SV=2	75.2	74.3	70.7	109	104	141.8	119.9	99.4	105.7
P27612	Phospholipase A-2-activating protein OS=Mus musculus OX=10090 GN=Plaa PE=1 SV=4	94.6	92.1	101.7	122	125.5	138.2	76.3	77.6	72
Q9Z1Q5	Chloride intracellular channel protein 1 OS=Mus musculus OX=10090 GN=Clic1 PE=1 SV=3	90.4	94.1	95.6	83.8	78.3	116.2	115.4	111.3	114.9
Q02105	Complement C1q subcomponent subunit C OS=Mus musculus OX=10090 GN=C1qc PE=1 SV=2	112.3	108.5	68.1	78.2	111.1	90.3	112.3	120.2	99.1
Q8BH64	EH domain-containing protein 2 OS=Mus musculus OX=10090 GN=Ehd2 PE=1 SV=1	153.6	140.7	149.6	86.4	87.3	88	67.4	64.7	62.2
P03977	Ig kappa chain V-III region 50S10.1 OS=Mus musculus OX=10090 PE=1 SV=1	58.2	61.6	57.5	109.5	108.7	94.3	118.8	152	139.4
P01660	Ig kappa chain V-III region PC 3741/TEPC 111 OS=Mus musculus OX=10090 PE=1 SV=1	56.8	68.3	58.3	99.4	98.1	80.7	109.5	163.7	165.2
Q9R182	Angiopoietin-related protein 3 OS=Mus musculus OX=10090 GN=Angptl3 PE=1 SV=1	70.1	68	76.3	124.1	121.8	94.5	103.4	117.7	124.1
O35639	Annexin A3 OS=Mus musculus OX=10090 GN=Anxa3 PE=1 SV=4	99.4	94.7	106.1	100.2	100.1	111.3	98.9	94.3	95.1
P08207	Protein S100-A10 OS=Mus musculus OX=10090 GN=S100a10 PE=1 SV=2	71.1	111.8	62.7	98.9	102.1	154	98.7	99.3	101.4
P09055	Integrin beta-1 OS=Mus musculus OX=10090 GN=Itgb1 PE=1 SV=1	93.3	91.5	98.7	96.6	103.4	113.5	91.8	106.3	104.9
Q80WM4	Hyaluronan and proteoglycan link protein 4 OS=Mus musculus OX=10090 GN=Hapln4 PE=2 SV=2	155.9	141.2	146.1	92.5	90.6	108	56.8	53.2	56
Q61129	Complement factor I OS=Mus musculus OX=10090 GN=Cfi PE=1 SV=3	69.2	62.1	66.9	94	94.2	86.3	137.8	134.4	155.3
Q9JHH6	Carboxypeptidase B2 OS=Mus musculus OX=10090 GN=Cpb2 PE=1 SV=1	191.8	183.2	202.9	54.4	53.3	58.4	57.4	51.9	46.7
P12388	Plasminogen activator inhibitor 2, macrophage OS=Mus musculus OX=10090 GN=Serpinb2 PE=1 SV=1	78.1	90	90.3	91.5	102.3	162.5	85.4	100.2	99.5
P48299	Endothelin-3 OS=Mus musculus OX=10090 GN=Edn3 PE=2 SV=1	44.6	45.5	42.4	109.2	109.9	118.5	146	143.3	140.6
B2RPV6	Multimerin-1 OS=Mus musculus OX=10090 GN=Mmrn1 PE=1 SV=2	111.2	104.1	108.2	97.3	100.6	90.6	92.2	98.1	97.7
Q8CIF4	Biotinidase OS=Mus musculus OX=10090 GN=Btd PE=1 SV=2	60.6	57.9	59.5	119.1	102.7	110.8	84.5	154.9	150
P49183	Deoxyribonuclease-1 OS=Mus musculus OX=10090 GN=Dnase1 PE=1 SV=2	49.4	53.4	58.2	124.2	129	140.2	88.8	106	150.8
P55065	Phospholipid transfer protein OS=Mus musculus OX=10090 GN=Pltp PE=1 SV=1	87.4	84	84.5	110.1	97	119.9	110.8	100.5	105.8
Q60847	Collagen alpha-1(XII) chain OS=Mus musculus OX=10090 GN=Col12a1 PE=2 SV=3	73.3	71.9	71.3	111.2	108.1	121.3	111.4	114.8	116.7
E9Q414	Apolipoprotein B-100 OS=Mus musculus OX=10090 GN=Apob PE=1 SV=1	163.8	165.9	167	73.6	71.8	81.1	66	57.3	53.5
P24452	Macrophage-capping protein OS=Mus musculus OX=10090 GN=Capg PE=1 SV=2	108	112.5	117	71.9	56	240.5	65.4	70.9	57.8
Q9QZ85	Interferon-inducible GTPase 1 OS=Mus musculus OX=10090 GN=Iigp1 PE=1 SV=2	166	146.9	159	70.2	75.1	82	77.2	66.4	57.2
Q6P069	Sorcin OS=Mus musculus OX=10090 GN=Sri PE=1 SV=1	68.1	67.2	72.2	111.8	104.4	98.8	136.7	125.7	115.1
Q05909	Receptor-type tyrosine-protein phosphatase gamma OS=Mus musculus OX=10090 GN=Ptprg PE=1 SV=1	47	58.2	51.6	77.6	82.2	83.6	156.6	148.9	194.3
Q60805	Tyrosine-protein kinase Mer OS=Mus musculus OX=10090 GN=Mertk PE=1 SV=1	26.2	26.3	27.5	105.6	96.2	87.5	148.3	188.2	194.1
Q63880	Carboxylesterase 3A OS=Mus musculus OX=10090 GN=Ces3a PE=1 SV=2	150.3	140.6	152.5	88.1	90.9	84.8	60.7	77	55.1
P15626	Glutathione S-transferase Mu 2 OS=Mus musculus OX=10090 GN=Gstm2 PE=1 SV=2	137.3	135.1	146	104	100.3	84.5	71.1	65.5	56.2
Q9JJ00	Phospholipid scramblase 1 OS=Mus musculus OX=10090 GN=Plscr1 PE=1 SV=1	113.1	117.2	110.9	93.7	105.3	90.7	86.3	89.1	93.6
Q9CX00	IST1 homolog OS=Mus musculus OX=10090 GN=Ist1 PE=1 SV=1	130.1	132.8	137.6	113.7	108.5	109.7	52.4	61.5	53.6
Q3UHX2	28 kDa heat- and acid-stable phosphoprotein OS=Mus musculus OX=10090 GN=Pdap1 PE=1 SV=1	52.4	53.1	45.4	119.5	178	154.1	89.5	112.8	95.2
Q8BH35	Complement component C8 beta chain OS=Mus musculus OX=10090 GN=C8b PE=1 SV=1	132.5	118.3	130.2	100.9	105.3	100.4	63	82.9	66.6
Q60963	Platelet-activating factor acetylhydrolase OS=Mus musculus OX=10090 GN=Pla2g7 PE=2 SV=2	63.9	61.5	62.1	98.3	89.7	86.2	181.6	110.9	145.7
P84750	Ig kappa chain V region Mem5 (Fragment) OS=Mus musculus OX=10090 PE=1 SV=1	75.8	70	74.9	92.2	93.9	74.2	120.4	152.6	146
Q61704	Inter-alpha-trypsin inhibitor heavy chain H3 OS=Mus musculus OX=10090 GN=Itih3 PE=1 SV=3	87.3	75.7	87.6	105.3	101.9	111.6	124.3	102.5	103.7
Q8K0C5	Zymogen granule membrane protein 16 OS=Mus musculus OX=10090 GN=Zg16 PE=1 SV=1	169.3	172.7	158.9	68.2	68.8	75.8	59.7	64.3	62.3
P01657	Ig kappa chain V-III region PC 2413 OS=Mus musculus OX=10090 PE=1 SV=1	69.8	78.8	70.8	90.7	85.9	89.7	135.3	126.9	152.1
Q3V2D2	Uncharacterized protein C5orf46 homolog OS=Mus musculus OX=10090 GN=Gm94 PE=3 SV=1	45.4	52.1	55.1	115.7	110.1	90.5	124.2	154.9	152
P01746	Ig heavy chain V region 93G7 OS=Mus musculus OX=10090 PE=2 SV=1	158.7	148.9	131	59.1	60.9	67.6	72.2	108	93.6
Q9R0E2	Procollagen-lysine,2-oxoglutarate 5-dioxygenase 1 OS=Mus musculus OX=10090 GN=Plod1 PE=1 SV=1	74.5	88.6	82.3	109.1	97.9	116.8	131.5	98.3	100.9
O35930	Platelet glycoprotein Ib alpha chain OS=Mus musculus OX=10090 GN=Gp1ba PE=1 SV=2	109.6	95.4	118.5	103.2	103.2	99.7	88.9	95.1	86.5
P29391	Ferritin light chain 1 OS=Mus musculus OX=10090 GN=Ftl1 PE=1 SV=2	94	86.6	96.2	99.1	83.6	93.5	123.3	108.2	115.4
P97946	Vascular endothelial growth factor D OS=Mus musculus OX=10090 GN=Vegfd PE=2 SV=1	59.3	67.6	75.1	98	113.7	101.2	127	126.9	131.3
Q02013	Aquaporin-1 OS=Mus musculus OX=10090 GN=Aqp1 PE=1 SV=3	151.7	134.7	131	58.4	77.5	68.1	81.9	112.3	84.4
Q8CGR5	Kallikrein-14 OS=Mus musculus OX=10090 GN=Klk14 PE=2 SV=1	213.3	179.2	171	61.6	58.9	93.9	40.3	44.9	37
Q8BYY9	Serine protease inhibitor A3B OS=Mus musculus OX=10090 GN=Serpina3b PE=2 SV=1	76.4	77.4	86.4	104.6	129.2	126	106.1	100.5	93.2
O08807	Peroxiredoxin-4 OS=Mus musculus OX=10090 GN=Prdx4 PE=1 SV=1	58.9	54.7	64.6	93.7	100.6	223.7	114.7	95.7	93.4
P16330	2',3'-cyclic-nucleotide 3'-phosphodiesterase OS=Mus musculus OX=10090 GN=Cnp PE=1 SV=3	110.2	113.6	120.2	100	104	108.3	76.1	86.3	81.4
Q05793	Basement membrane-specific heparan sulfate proteoglycan core protein OS=Mus musculus OX=10090 GN=Hspg2 PE=1 SV=1	95.9	100.3	108.7	77.6	81.9	88.4	107.6	123.1	116.7
O70589	Peripheral plasma membrane protein CASK OS=Mus musculus OX=10090 GN=Cask PE=1 SV=2	103.8	119.3	120.4	98.4	110.8	107.1	95.1	63.7	81.5
P55104	Inhibin beta C chain OS=Mus musculus OX=10090 GN=Inhbc PE=2 SV=2	93	86	89	102.6	96.2	95.4	131	102.3	104.4
Q9QUN9	Dickkopf-related protein 3 OS=Mus musculus OX=10090 GN=Dkk3 PE=2 SV=1	27.2	30.3	37.8	136.8	124.1	108.8	123.5	132.3	179.4
Q07968	Coagulation factor XIII B chain OS=Mus musculus OX=10090 GN=F13b PE=1 SV=2	60.2	61.8	57.8	129.7	109.3	111.7	125.1	126.1	118.4
P31809	Carcinoembryonic antigen-related cell adhesion molecule 1 OS=Mus musculus OX=10090 GN=Ceacam1 PE=1 SV=1	79.8	78.7	83.5	131.4	137.5	129.5	78.3	89.4	91.9
Q3SXB8	Collectin-11 OS=Mus musculus OX=10090 GN=Colec11 PE=2 SV=2	63	71.9	69	115.6	113.9	93.5	109.2	133.2	130.6
P35455	Vasopressin-neurophysin 2-copeptin OS=Mus musculus OX=10090 GN=Avp PE=2 SV=1	26	27.1	29.8	88.7	95.8	85.3	168	184.4	195
Q99JW2	Aminoacylase-1 OS=Mus musculus OX=10090 GN=Acy1 PE=1 SV=1	85.6	91.9	96.7	109.8	112.6	124.7	89.9	97	91.7
Q8R2Z0	Adipolin OS=Mus musculus OX=10090 GN=C1qtnf12 PE=1 SV=2	102.1	107.2	93	86.2	77.9	142.9	102.2	107.5	81.1
Q8BLY1	SPARC-related modular calcium-binding protein 1 OS=Mus musculus OX=10090 GN=Smoc1 PE=2 SV=2	117.4	108.2	86	122.1	137.5	112.5	70.6	79.5	66.3
Q91Y47	Coagulation factor XI OS=Mus musculus OX=10090 GN=F11 PE=2 SV=2	224.3	213.2	161.4	64.9	66.8	63.1	39.5	35.9	31
P15535	Beta-1,4-galactosyltransferase 1 OS=Mus musculus OX=10090 GN=B4galt1 PE=1 SV=1	172.1	151.3	179.4	65.3	66.2	58.5	73.7	74.6	58.8
P31240	Platelet-derived growth factor subunit B OS=Mus musculus OX=10090 GN=Pdgfb PE=2 SV=1	62.2	56.6	57.3	85.1	91	92.3	144.5	160.2	150.8
P46412	Glutathione peroxidase 3 OS=Mus musculus OX=10090 GN=Gpx3 PE=1 SV=2	93.4	86	91.8	125.8	164.2	143.8	71.5	62.9	60.5
P42703	Leukemia inhibitory factor receptor OS=Mus musculus OX=10090 GN=Lifr PE=1 SV=1	42.8	42.8	47.9	104.8	111.9	101	136.8	142.5	169.5
Q8BHP7	Olfactomedin-like protein 2A OS=Mus musculus OX=10090 GN=Olfml2a PE=1 SV=1	112.7	98.2	82	60.9	97.9	239.1	82.2	63.5	63.6
P01801	Ig heavy chain V-III region J606 OS=Mus musculus OX=10090 PE=1 SV=1	118.9	110.7	105.8	96.1	92.1	90	88.7	102.1	95.6
P56213	FAD-linked sulfhydryl oxidase ALR OS=Mus musculus OX=10090 GN=Gfer PE=1 SV=2	124.3	116.2	121.9	72.2	77.5	72.1	111.6	104.1	100
Q769J6	A disintegrin and metalloproteinase with thrombospondin motifs 13 OS=Mus musculus OX=10090 GN=Adamts13 PE=1 SV=1	72.4	77.5	79.8	115.5	104.8	107.9	120.8	110	111.2
A2BGH0	BPI fold-containing family B member 4 OS=Mus musculus OX=10090 GN=Bpifb4 PE=2 SV=1	30.9	34.3	32.4	103.4	203.8	311.2	57.8	64	62
P16014	Secretogranin-1 OS=Mus musculus OX=10090 GN=Chgb PE=1 SV=2	41.1	44.7	41.6	127.8	132.3	106.9	125.1	141	139.5

## Sheet: Immune-related proteins
Accession	Description	Abundances (Grouped): TO			Abundances (Grouped): TC			Abundances (Grouped): Un
		TO-1	TO-2	TO-3	TC-1	TC-2	TC-3	Un-1	Un-2	Un-3
Q9Z1R2	Large proline-rich protein BAG6 OS=Mus musculus OX=10090 GN=Bag6 PE=1 SV=1	81.1	84.8	83.2	122.9	118.3	119.6	100	96	94.2
P97361	BPI fold-containing family A member 1 OS=Mus musculus OX=10090 GN=Bpifa1 PE=1 SV=3	62.1	52.1	63.6	144.1	123.8	154.1	117.3	91.1	91.7
Q61114	BPI fold-containing family B member 1 OS=Mus musculus OX=10090 GN=Bpifb1 PE=2 SV=4	63.8	63.9	61.1	117.5	105.2	120.8	148.2	107.3	112.2
Q80ZU7	BPI fold-containing family B member 3 OS=Mus musculus OX=10090 GN=Bpifb3 PE=2 SV=2	133.7	116.9	131.8	85.5	75.9	93.6	102.7	84	75.9
P14847	C-reactive protein OS=Mus musculus OX=10090 GN=Crp PE=1 SV=2	79.6	75.2	77.5	93.9	115.9	98.9	114	124.8	120.2
P56388	Cocaine- and amphetamine-regulated transcript protein OS=Mus musculus OX=10090 GN=Cartpt PE=1 SV=2	115.7	102.9	112.1	109	91.8	108.6	103.4	85.6	70.9
P10810	Monocyte differentiation antigen CD14 OS=Mus musculus OX=10090 GN=Cd14 PE=1 SV=1	66.8	60.9	69.5	126.6	108.1	96	123.8	125.4	122.9
O35566	CD151 antigen OS=Mus musculus OX=10090 GN=Cd151 PE=1 SV=2	118.2	105.3	112.7	98.1	109.4	103.6	78.9	86.1	87.7
Q64314	Hematopoietic progenitor cell antigen CD34 OS=Mus musculus OX=10090 GN=Cd34 PE=1 SV=1	73.1	71.1	72.8	106	116.9	109.1	104.6	124.2	122.3
Q61735	Leukocyte surface antigen CD47 OS=Mus musculus OX=10090 GN=Cd47 PE=1 SV=2	120.3	106.2	108.7	91.2	109.8	90.1	80	97.6	96.2
Q9QWK4	CD5 antigen-like OS=Mus musculus OX=10090 GN=Cd5l PE=1 SV=3	84.8	80.5	78.7	116.6	129.6	110.3	72.4	114.8	112.2
P35762	CD81 antigen OS=Mus musculus OX=10090 GN=Cd81 PE=1 SV=2	113.3	99.5	113.3	93.4	78.1	84.2	100.4	107.2	110.7
O08644	Ephrin type-B receptor 6 OS=Mus musculus OX=10090 GN=Ephb6 PE=2 SV=4	83.4	103	99.7	90.7	128.7		100.1	150.7	143.7
Q61559	IgG receptor FcRn large subunit p51 OS=Mus musculus OX=10090 GN=Fcgrt PE=1 SV=1	69.4	75.6	72.3	100.3	115.9	88.9	115.4	129.6	132.6
P08101	Low affinity immunoglobulin gamma Fc region receptor II OS=Mus musculus OX=10090 GN=Fcgr2 PE=1 SV=2	110.4	88.6	108.2	86.1	115	107.1	119.8	84.1	80.6
Q6R0H7	Guanine nucleotide-binding protein G(s) subunit alpha isoforms XLas OS=Mus musculus OX=10090 GN=Gnas PE=1 SV=1	131.8	122.9	136.4	93.8	92.5	98.3	82.8	74.4	66.9
Q9R118	Serine protease HTRA1 OS=Mus musculus OX=10090 GN=Htra1 PE=1 SV=2	150.8	149.1	152.8	72.1	72	74.1	78.6	79.1	71.5
Q64339	Ubiquitin-like protein ISG15 OS=Mus musculus OX=10090 GN=Isg15 PE=1 SV=4	84.7	81.5	89.6	80.3	74.5	72.9	178	122.4	116.1
Q9EPB4	Apoptosis-associated speck-like protein containing a CARD OS=Mus musculus OX=10090 GN=Pycard PE=1 SV=1	51.8	51.7	56.3	102.5	94.4	86.8	158.8	150.7	147
Q6PHN9	Ras-related protein Rab-35 OS=Mus musculus OX=10090 GN=Rab35 PE=1 SV=1	125.3	115.7	125.7	95.1	101.2	105.8	80.8	76.8	73.8
P56371	Ras-related protein Rab-4A OS=Mus musculus OX=10090 GN=Rab4a PE=1 SV=2	83.9	82.7	98.9	109	107.8	145.5	99.5	89.6	83.2
P61021	Ras-related protein Rab-5B OS=Mus musculus OX=10090 GN=Rab5b PE=1 SV=1	96.3	87.4	92.1	93.1	99.9	101.4	121.1	107	101.7
P27005	Protein S100-A8 OS=Mus musculus OX=10090 GN=S100a8 PE=1 SV=3	105.4	100	82.8	65.1	58.9	99	81.9	148.5	158.3
P31725	Protein S100-A9 OS=Mus musculus OX=10090 GN=S100a9 PE=1 SV=3	136.5	112.7	127.2	92.9	85.1	99.5	83.5	88.5	74.1
Q8R3N6	THO complex subunit 1 OS=Mus musculus OX=10090 GN=Thoc1 PE=1 SV=1	38.1	44	43.1	115.5	127.7	117.2	113.6	153.7	147.1
P15535	Beta-1,4-galactosyltransferase 1 OS=Mus musculus OX=10090 GN=B4galt1 PE=1 SV=1	172.1	151.3	179.4	65.3	66.2	58.5	73.7	74.6	58.8
O35598	Disintegrin and metalloproteinase domain-containing protein 10 OS=Mus musculus OX=10090 GN=Adam10 PE=1 SV=2	74.5	79.4	75.6	104.8	112	114.4	111.2	111.8	116.3
O88839	Disintegrin and metalloproteinase domain-containing protein 15 OS=Mus musculus OX=10090 GN=Adam15 PE=1 SV=2	57.6	58.2	65.4	108.6	113.7	101.9	112.2	142.8	139.6
Q9Z0F8	Disintegrin and metalloproteinase domain-containing protein 17 OS=Mus musculus OX=10090 GN=Adam17 PE=1 SV=3	57	62.1	59.3	134.3	117.6	115.9	115.5	112.9	125.3
Q769J6	A disintegrin and metalloproteinase with thrombospondin motifs 13 OS=Mus musculus OX=10090 GN=Adamts13 PE=1 SV=1	72.4	77.5	79.8	115.5	104.8	107.9	120.8	110	111.2
Q60994	Adiponectin OS=Mus musculus OX=10090 GN=Adipoq PE=1 SV=2	64.9	60.9	66.5	112.2	98.8	106.4	130	126	134.4
Q62151	Advanced glycosylation end product-specific receptor OS=Mus musculus OX=10090 GN=Ager PE=1 SV=2	129.9	129.8	134.5	70.6	70.1	61.1	97.6	108.4	98.2
Q64726	Zinc-alpha-2-glycoprotein OS=Mus musculus OX=10090 GN=Azgp1 PE=1 SV=2	66.7	61.6	70.4	124.5	111.5	112.9	129.3	112.4	110.7
P31230	Aminoacyl tRNA synthase complex-interacting multifunctional protein 1 OS=Mus musculus OX=10090 GN=Aimp1 PE=1 SV=2	129.6	139.2	124.5	76.9	73.1	72.4	95.9	95.4	92.9
P12023	Amyloid-beta A4 protein OS=Mus musculus OX=10090 GN=App PE=1 SV=3	59.9	62.7	66.7	128.5	124.9	133.2	95.4	116.9	111.7
Q3TMQ6	Angiogenin-4 OS=Mus musculus OX=10090 GN=Ang4 PE=1 SV=1	140.7	129.1	152.5	62	57.4	55.9	115	95.7	91.8
P21570	Angiogenin OS=Mus musculus OX=10090 GN=Ang PE=1 SV=1	255	182	177.7	51.9	58.4	58.1	47.9	37.8	31.1
O08538	Angiopoietin-1 OS=Mus musculus OX=10090 GN=Angpt1 PE=1 SV=2	134.3	150.7	152.4	85.1	87.5	87.3	66.6	70.5	65.7
O35608	Angiopoietin-2 OS=Mus musculus OX=10090 GN=Angpt2 PE=2 SV=2	40.7	40.2	43.5	117.1	119.1	100.3	138.7	144.2	156.2
P09470	Angiotensin-converting enzyme OS=Mus musculus OX=10090 GN=Ace PE=1 SV=3	90.9	95.4	98.1	113.3	107.5	125.3	84.9	99	85.6
P10107	Annexin A1 OS=Mus musculus OX=10090 GN=Anxa1 PE=1 SV=2	130.8	119.3	130.8	72.3	71.5	90.9	99.7	93.4	91.3
P07356	Annexin A2 OS=Mus musculus OX=10090 GN=Anxa2 PE=1 SV=2	100.3	95.5	97.1	76.1	85.8	272.2	61.7	58.3	53
O35639	Annexin A3 OS=Mus musculus OX=10090 GN=Anxa3 PE=1 SV=4	99.4	94.7	106.1	100.2	100.1	111.3	98.9	94.3	95.1
P48036	Annexin A5 OS=Mus musculus OX=10090 GN=Anxa5 PE=1 SV=1	108.3	104.3	104.9	86.2	93.9	148.2	83.5	85.9	84.8
Q00623	Apolipoprotein A-I OS=Mus musculus OX=10090 GN=Apoa1 PE=1 SV=2	113.6	126.7	108.9	89.4	90.5	85.3	91.3	94.7	99.7
P09813	Apolipoprotein A-II OS=Mus musculus OX=10090 GN=Apoa2 PE=1 SV=2	30.8	29.3	32.3	139.4	149.2	116.2	126.2	137.3	139.3
P06728	Apolipoprotein A-IV OS=Mus musculus OX=10090 GN=Apoa4 PE=1 SV=3	89.8	90.6	91.8	107.8	109.2	98.5	104.1	98.5	109.7
P51910	Apolipoprotein D OS=Mus musculus OX=10090 GN=Apod PE=1 SV=1	72.7	71	69.4	101.3	95.2	91.6	123.5	127.5	147.7
P01887	Beta-2-microglobulin OS=Mus musculus OX=10090 GN=B2m PE=1 SV=2	58	51.6	49.5	63.9	66.9	65.6	276.4	143.6	124.5
P21275	Bone morphogenetic protein 4 OS=Mus musculus OX=10090 GN=Bmp4 PE=1 SV=2	99	104	106.6	97.6	85.1	81.2	119.4	112.2	94.9
P20722	Bone morphogenetic protein 6 OS=Mus musculus OX=10090 GN=Bmp6 PE=1 SV=2	75.2	74.3	70.7	109	104	141.8	119.9	99.4	105.7
Q60805	Tyrosine-protein kinase Mer OS=Mus musculus OX=10090 GN=Mertk PE=1 SV=1	26.2	26.3	27.5	105.6	96.2	87.5	148.3	188.2	194.1
P14211	Calreticulin OS=Mus musculus OX=10090 GN=Calr PE=1 SV=1	81.1	73.8	75.8	99.9	99.1	156.3	87	110.2	116.8
P00920	Carbonic anhydrase 2 OS=Mus musculus OX=10090 GN=Ca2 PE=1 SV=4	117	108.1	112.4	76.5	86.9	84.6	108.9	102.1	103.6
P31809	Carcinoembryonic antigen-related cell adhesion molecule 1 OS=Mus musculus OX=10090 GN=Ceacam1 PE=1 SV=1	79.8	78.7	83.5	131.4	137.5	129.5	78.3	89.4	91.9
P51437	Cathelicidin antimicrobial peptide OS=Mus musculus OX=10090 GN=Camp PE=1 SV=2	122.4	119.4	127.4	82.5	79.3	78.1	105.4	97.8	87.6
P49935	Pro-cathepsin H OS=Mus musculus OX=10090 GN=Ctsh PE=1 SV=2	146.9	81.4	156.4	55.5	66	66.8	130	97.1	99.8
O70370	Cathepsin S OS=Mus musculus OX=10090 GN=Ctss PE=1 SV=2	103.3	97.4	100.8	92	90.3	82.7	108	117.5	108
P48298	Eotaxin OS=Mus musculus OX=10090 GN=Ccl11 PE=2 SV=1	183.6	145.5	146.5	79.6	112.7	89.5	41	54.6	46.9
P10148	C-C motif chemokine 2 OS=Mus musculus OX=10090 GN=Ccl2 PE=1 SV=1	79.1	72.6	76.3	78.6	99.3	117.7	143.5	114	118.9
P84444	C-C motif chemokine 21a OS=Mus musculus OX=10090 GN=Ccl21a PE=1 SV=1	168	125.6	142.2	102.2	97	84.9	70.4	60.3	49.4
Q9Z1X0	C-C motif chemokine 27 OS=Mus musculus OX=10090 GN=Ccl27 PE=2 SV=2	137.7	110	113.6	89.1	89.2	71.7	135.5	106.6	46.5
P27784	C-C motif chemokine 6 OS=Mus musculus OX=10090 GN=Ccl6 PE=1 SV=1	215.8	173	216.4	60.5	65.2	72.7	39.8	35.7	20.8
Q9Z121	C-C motif chemokine 8 OS=Mus musculus OX=10090 GN=Ccl8 PE=3 SV=1	99.8	97.7	98.8	74.7	66.6	61.6	167.7	127.1	106
P51670	C-C motif chemokine 9 OS=Mus musculus OX=10090 GN=Ccl9 PE=1 SV=1	168.8	131.3	143.6	100.8	106	130.4	59.1	33.6	26.3
P40224	Stromal cell-derived factor 1 OS=Mus musculus OX=10090 GN=Cxcl12 PE=2 SV=2	261.7	185.6	223.7	46	48.1	45.6	43.3	28.6	17.4
O55038	C-X-C motif chemokine 13 OS=Mus musculus OX=10090 GN=Cxcl13 PE=1 SV=1	150.7	124.1	134.6	103.9	103.1	109.4	55.2	62.7	56.4
Q9WVL7	C-X-C motif chemokine 15 OS=Mus musculus OX=10090 GN=Cxcl15 PE=1 SV=1	72.1	70.8	66.3	111.3	110.1	107.2	128.5	124.3	109.4
P50228	C-X-C motif chemokine 5 OS=Mus musculus OX=10090 GN=Cxcl5 PE=1 SV=2	171.8	138.3	155.6	86	82.7	68.7	75.2	64.9	56.8
Q922Q9	Chitinase domain-containing protein 1 OS=Mus musculus OX=10090 GN=Chid1 PE=1 SV=1	174.6	161.2	159.1	68.6	69.8	101.9	76.6	48	40.2
Q91XA9	Acidic mammalian chitinase OS=Mus musculus OX=10090 GN=Chia PE=1 SV=2	71.5	75.8	99.7	102.1	93.3	117.8	124.7	109.6	105.5
P26339	Chromogranin-A OS=Mus musculus OX=10090 GN=Chga PE=1 SV=1	25.8	27.2	29.5	124.2	128.7	107.3	128.2	165.4	163.6
Q06890	Clusterin OS=Mus musculus OX=10090 GN=Clu PE=1 SV=1	41.4	43	44.7	120.5	123.9	105.5	122.5	139	159.5
P70375	Coagulation factor VII OS=Mus musculus OX=10090 GN=F7 PE=1 SV=1	63.7	59.8	66.2	120.8	183.8	239.3	61.3	52.7	52.4
Q62507	Cochlin OS=Mus musculus OX=10090 GN=Coch PE=1 SV=2	122	120.8	128.6	74.1	70.9	66	123.5	97.8	96.4
P08121	Collagen alpha-1(III) chain OS=Mus musculus OX=10090 GN=Col3a1 PE=1 SV=4	15	17.2	14.2	110.2	106.2	105.6	155.6	189.6	186.4
P07141	Macrophage colony-stimulating factor 1 OS=Mus musculus OX=10090 GN=Csf1 PE=1 SV=2	39	47.6	45.1	107.4	105.1	96.2	133.5	157.9	168.2
O35658	Complement component 1 Q subcomponent-binding protein, mitochondrial OS=Mus musculus OX=10090 GN=C1qbp PE=1 SV=1	69.9	80	84.3	97.8	116	100.9	104.7	120	126.4
Q02105	Complement C1q subcomponent subunit C OS=Mus musculus OX=10090 GN=C1qc PE=1 SV=2	112.3	108.5	68.1	78.2	111.1	90.3	112.3	120.2	99.1
P98086	Complement C1q subcomponent subunit A OS=Mus musculus OX=10090 GN=C1qa PE=1 SV=2	114	107.6	98.8	94.6	92.6	87.3	106.1	102.5	96.5
P14106	Complement C1q subcomponent subunit B OS=Mus musculus OX=10090 GN=C1qb PE=1 SV=2	121.7	111.8	107	77.9	77.7	86.3	106.2	109.3	102.1
Q8CG16	Complement C1r-A subcomponent OS=Mus musculus OX=10090 GN=C1ra PE=1 SV=1	69.8	63	69.8	114.7	105.3	101.8	123.8	124.2	127.6
Q3UZ09	Complement C1r subcomponent-like protein OS=Mus musculus OX=10090 GN=C1rl PE=1 SV=1	85.7	80.8	88.7	95.8	94.9	157.8	114.7	89.5	92.1
Q8CG14	Complement C1s-A subcomponent OS=Mus musculus OX=10090 GN=C1sa PE=2 SV=2	82.8	78.8	86	108.9	106.2	93.3	124	104.2	115.7
Q8CFG8	Complement C1s-B subcomponent OS=Mus musculus OX=10090 GN=C1sb PE=2 SV=1	56.9	67.1	53.9	108.3	95	95	136	124.7	163.1
P21180	Complement C2 OS=Mus musculus OX=10090 GN=C2 PE=1 SV=2	64.4	62.7	66.1	106.2	96.1	89.4	148	134.3	132.8
P01027	Complement C3 OS=Mus musculus OX=10090 GN=C3 PE=1 SV=3	143.4	107.9	119.2	91.8	90.5	95.1	81.1	91.8	79.2
P08607	C4b-binding protein OS=Mus musculus OX=10090 GN=C4bpa PE=1 SV=3	45.7	43.8	47.1	96.3	87.6	77.9	148.4	169.5	183.8
P01029	Complement C4-B OS=Mus musculus OX=10090 GN=C4b PE=1 SV=3	90.9	82.6	84.4	105.6	100.1	104.3	108.7	116	107.4
Q8K182	Complement component C8 alpha chain OS=Mus musculus OX=10090 GN=C8a PE=1 SV=1	118.5	111.5	118.5	111.3	109	104.5	71.3	89.6	65.9
Q8BH35	Complement component C8 beta chain OS=Mus musculus OX=10090 GN=C8b PE=1 SV=1	132.5	118.3	130.2	100.9	105.3	100.4	63	82.9	66.6
Q8VCG4	Complement component C8 gamma chain OS=Mus musculus OX=10090 GN=C8g PE=1 SV=1	153.1	142.3	153.7	89.9	82.2	89.6	65	72.3	51.7
P06683	Complement component C9 OS=Mus musculus OX=10090 GN=C9 PE=1 SV=2	116.5	95.5	111.5	107.4	99.9	98.2	99.3	91.3	80.5
P06909	Complement factor H OS=Mus musculus OX=10090 GN=Cfh PE=1 SV=2	140.6	126.6	130.8	75.1	79.3	78	85.1	100.6	84
Q61129	Complement factor I OS=Mus musculus OX=10090 GN=Cfi PE=1 SV=3	69.2	62.1	66.9	94	94.2	86.3	137.8	134.4	155.3
P04186	Complement factor B OS=Mus musculus OX=10090 GN=Cfb PE=1 SV=2	175.8	139.3	158.8	68.1	69	67.5	72.2	80.9	68.4
P03953	Complement factor D OS=Mus musculus OX=10090 GN=Cfd PE=1 SV=1	81.5	70.9	81.1	109.4	103.9	94.4	118.5	114.1	126.1
P11680	Properdin OS=Mus musculus OX=10090 GN=Cfp PE=2 SV=2	61.5	57.1	61.1	99.4	114	125.4	100.7	152.2	128.5
Q30KP5	Beta-defensin 18 OS=Mus musculus OX=10090 GN=Defb18 PE=3 SV=1	75.8	82.2	66.1	146.9	94.9	158.9	73.2	95.5	106.6
Q30KN8	Beta-defensin 25 OS=Mus musculus OX=10090 GN=Defb25 PE=3 SV=1	34.8	28.1	25.5	75.8	119.6	90.2	205.1	167.4	153.5
Q45VN2	Alpha-defensin 20 OS=Mus musculus OX=10090 GN=Defa20 PE=3 SV=2	134	121.9	118.1	48	49	44.9	122.8	134.8	126.6
P28843	Dipeptidyl peptidase 4 OS=Mus musculus OX=10090 GN=Dpp4 PE=1 SV=3	114.9	109.2	114.4	99.4	108.2	89.5	77.6	94.8	92.1
Q811D0	Disks large homolog 1 OS=Mus musculus OX=10090 GN=Dlg1 PE=1 SV=1	78.1	87.4	86.2	119.5	124.1	123.4	91.2	99.2	90.9
Q9R1E6	Ectonucleotide pyrophosphatase/phosphodiesterase family member 2 OS=Mus musculus OX=10090 GN=Enpp2 PE=1 SV=3	166.7	131.7	157.1	77	78.4	77.5	75.6	67.7	68.3
Q3UP87	Neutrophil elastase OS=Mus musculus OX=10090 GN=Elane PE=2 SV=1	142.8	135.4	138	83.6	99.8	90.1	77	68.5	64.8
Q9EQH2	Endoplasmic reticulum aminopeptidase 1 OS=Mus musculus OX=10090 GN=Erap1 PE=1 SV=2	124.5	125.1	115.2	93.2	97.1	99.3	80.3	82.5	82.8
P48299	Endothelin-3 OS=Mus musculus OX=10090 GN=Edn3 PE=2 SV=1	44.6	45.5	42.4	109.2	109.9	118.5	146	143.3	140.6
Q61508	Extracellular matrix protein 1 OS=Mus musculus OX=10090 GN=Ecm1 PE=1 SV=2	115.4	123.2	133.7	97.4	94.1	89.3	75.9	92.4	78.6
Q5MJS3	Extracellular serine/threonine protein kinase FAM20C OS=Mus musculus OX=10090 GN=Fam20c PE=1 SV=1	69	70.5	69	124	108	129.2	117.5	104.9	107.8
Q9CYH2	Redox-regulatory protein FAM213A OS=Mus musculus OX=10090 GN=Fam213a PE=1 SV=2	135.8	121.9	138.1	101.3	104.5	133.3	62.1	55.4	47.7
P09528	Ferritin heavy chain OS=Mus musculus OX=10090 GN=Fth1 PE=1 SV=2	77.5	74.1	75.2	98.6	93.9	84.2	100.6	145.8	150
Q61554	Fibrillin-1 OS=Mus musculus OX=10090 GN=Fbn1 PE=1 SV=2	70.1	78.9	79.4	114.7	114	102.7	82.2	137	121
E9PV24	Fibrinogen alpha chain OS=Mus musculus OX=10090 GN=Fga PE=1 SV=1	45.8	59.4	48.3	155.5	146.4	139.1	88.9	113.4	103.3
Q8K0E8	Fibrinogen beta chain OS=Mus musculus OX=10090 GN=Fgb PE=1 SV=1	66.5	86	78.7	128.7	120.1	118.9	80.3	126.8	94.1
Q8VCM7	Fibrinogen gamma chain OS=Mus musculus OX=10090 GN=Fgg PE=1 SV=1	47.6	61.4	58.9	136.5	124.4	126.2	101.9	124.7	118.2
O70165	Ficolin-1 OS=Mus musculus OX=10090 GN=Fcn1 PE=1 SV=1	60.5	61.9	59.2	125.2	129.1	111.5	100.8	129.4	122.5
P47212	Galanin peptides OS=Mus musculus OX=10090 GN=Gal PE=2 SV=1	68.9	79.3	75.1	112.7	106.4	96.9	114	137.8	108.9
Q9D8T2	Gasdermin-D OS=Mus musculus OX=10090 GN=Gsdmdc1 PE=1 SV=1	120.4	113.1	123.8	104.4	100.7	106.4	77.2	77.9	76.2
P13020	Gelsolin OS=Mus musculus OX=10090 GN=Gsn PE=1 SV=3	128.3	111.2	124.8	90.2	91.1	93.8	87.2	91.9	81.5
P06745	Glucose-6-phosphate isomerase OS=Mus musculus OX=10090 GN=Gpi PE=1 SV=4	113	113.1	115.3	82.9	83.7	128.8	75.2	101.8	86.2
O70362	Phosphatidylinositol-glycan-specific phospholipase D OS=Mus musculus OX=10090 GN=Gpld1 PE=1 SV=1	110.3	95.4	104.2	101.6	96.9	102.2	100.2	96.4	92.8
P56213	FAD-linked sulfhydryl oxidase ALR OS=Mus musculus OX=10090 GN=Gfer PE=1 SV=2	124.3	116.2	121.9	72.2	77.5	72.1	111.6	104.1	100
Q61107	Guanylate-binding protein 4 OS=Mus musculus OX=10090 GN=Gbp4 PE=1 SV=1	155	104.5	147.9	76.1	73.3	106.4	88.8	64.1	83.8
Q61646	Haptoglobin OS=Mus musculus OX=10090 GN=Hp PE=1 SV=1	49.1	43.6	48	117.3	101.8	114.2	115.7	147.8	162.4
Q61699	Heat shock protein 105 kDa OS=Mus musculus OX=10090 GN=Hsph1 PE=1 SV=2	120	111	122.6	105.8	107	119.6	68.6	73.2	72.4
P63038	60 kDa heat shock protein, mitochondrial OS=Mus musculus OX=10090 GN=Hspd1 PE=1 SV=1	78.3	84.6	92.6	126.6	119.5	115.7	95.8	94.9	92.1
P63017	Heat shock cognate 71 kDa protein OS=Mus musculus OX=10090 GN=Hspa8 PE=1 SV=1	82	81.8	88.9	114.4	108.4	107.7	115.6	100.1	101.1
P11499	Heat shock protein HSP 90-beta OS=Mus musculus OX=10090 GN=Hsp90ab1 PE=1 SV=3	84.7	79.4	87.7	121	107.1	116.8	126.9	80.3	96.1
P07901	Heat shock protein HSP 90-alpha OS=Mus musculus OX=10090 GN=Hsp90aa1 PE=1 SV=4	93.7	83.7	95.7	104.6	95.7	108.7	121.2	92.7	103.9
P01942	Hemoglobin subunit alpha OS=Mus musculus OX=10090 GN=Hba PE=1 SV=2	130.3	126.2	136.9	90.5	93.8	83.3	98.5	71.1	69.4
P06684	Complement C5 OS=Mus musculus OX=10090 GN=C5 PE=1 SV=2	102	87.2	98.6	92	89.4	91.3	106.1	112.6	120.8
Q91X72	Hemopexin OS=Mus musculus OX=10090 GN=Hpx PE=1 SV=2	50.2	47.2	51.8	94.9	89	94.3	155.5	157.6	159.6
Q9EQ21	Hepcidin OS=Mus musculus OX=10090 GN=Hamp PE=2 SV=1	38.2	39.8	39.1	90.1	92.8	65.4	173.5	180.8	180.4
P63158	High mobility group protein B1 OS=Mus musculus OX=10090 GN=Hmgb1 PE=1 SV=2	77.2	76.6	68.4	109.6	158.1	168.8	75	82.7	83.6
Q9ESB3	Histidine-rich glycoprotein OS=Mus musculus OX=10090 GN=Hrg PE=1 SV=2	144	172.7	110.2	65.5	62.7	60.7	104	86.7	93.6
P01901	H-2 class I histocompatibility antigen, K-B alpha chain OS=Mus musculus OX=10090 GN=H2-K1 PE=1 SV=1	58.8	60.5	63.2	115.8	117.2	106	113.8	128.6	136.1
P01898	H-2 class I histocompatibility antigen, Q10 alpha chain OS=Mus musculus OX=10090 GN=H2-Q10 PE=1 SV=3	59.8	53.9	62.1	110.4	97.7	95.8	135.2	140.2	145.1
P14430	H-2 class I histocompatibility antigen, Q8 alpha chain OS=Mus musculus OX=10090 GN=H2-Q8 PE=3 SV=1	105.5	92.7	107.4	82.9	82	105.1	115.1	104.3	104.9
Q64524	Histone H2B type 2-E OS=Mus musculus OX=10090 GN=Hist2h2be PE=1 SV=3	10.5	7.5	9.8	26.6	71.9	751.1	8.8	6.7	7.1
P01758	Ig heavy chain V region 108A OS=Mus musculus OX=10090 GN=Igh-VJ558 PE=4 SV=1	148.5	134.1	122.7	68.7	49.9	101.1	92.3	100	82.6
P06327	Ig heavy chain V region VH558 A1/A4 OS=Mus musculus OX=10090 GN=Gm5629 PE=2 SV=1	128.9	140.8	112.5	85.6	70	98.6	72.5	99.1	92
P01869	Ig gamma-1 chain C region, membrane-bound form OS=Mus musculus OX=10090 GN=Ighg1 PE=1 SV=2	128.7	123.1	120.2	108.8	95.9	112.1	59.8	92.7	58.7
P01867	Ig gamma-2B chain C region OS=Mus musculus OX=10090 GN=Igh-3 PE=1 SV=3	121	115.7	114.7	79	78	78.5	98.9	118	96.2
P01872	Ig mu chain C region OS=Mus musculus OX=10090 GN=Ighm PE=1 SV=2	142.8	136.9	128.5	87.6	91.1	92.4	64.4	85.8	70.6
P01751	Ig heavy chain V region B1-8/186-2 OS=Mus musculus OX=10090 GN=Ighv1-72 PE=1 SV=1	181.7	137.8	138.4	92.2	101.4	106	47.9	57	37.4
P18531	Ig heavy chain V region 3-6 OS=Mus musculus OX=10090 GN=Ighv3-6 PE=1 SV=1	182.6	160.4	156.9	44.8	39.6	37.5	86.6	114.2	77.4
P01592	Immunoglobulin J chain OS=Mus musculus OX=10090 GN=Jchain PE=1 SV=4	100.4	102.6	99.7	112.9	117.7	105.4	64.8	98.5	97.9
P01630	Ig kappa chain V-II region 7S34.1 OS=Mus musculus OX=10090 PE=1 SV=1	115	104.8	87	75.8	67.8	76.2	122.9	123.7	126.7
P01837	Immunoglobulin kappa constant OS=Mus musculus OX=10090 GN=Igkc PE=1 SV=2	82.9	82.3	78.8	92.5	91.6	86.5	117.9	133.6	133.8
P01652	Ig kappa chain V-V region J606 OS=Mus musculus OX=10090 PE=1 SV=1	73.9	72.3	92.2	143.5	132.3	84.8	124.8	90.5	85.6
P01642	Ig kappa chain V-V region L7 (Fragment) OS=Mus musculus OX=10090 GN=Gm10881 PE=1 SV=1	61	57.2	59.1	136.1	138.3	127.4	91	113.7	116.4
P04945	Ig kappa chain V-VI region NQ2-6.1 OS=Mus musculus OX=10090 PE=2 SV=1	61.8	61.4	63.1	92.4	96.9	112.2	117.1	140.4	154.7
P01633	Ig kappa chain V19-17 OS=Mus musculus OX=10090 GN=Igk-V19-17 PE=1 SV=1	68.4	70.2	63.8	117.9	105.4	102.4	115.2	130	126.7
P01844	Ig lambda-2 chain C region OS=Mus musculus OX=10090 GN=Iglc2 PE=1 SV=1	84.1	81.2	81.5	104.9	102.4	91.3	110	120.6	124
P01845	Ig lambda-3 chain C region OS=Mus musculus OX=10090 GN=Iglc3 PE=1 SV=1	74.1	81.5	78.9	126.5	103.3	77	87.6	143	128.1
Q9CX00	IST1 homolog OS=Mus musculus OX=10090 GN=Ist1 PE=1 SV=1	130.1	132.8	137.6	113.7	108.5	109.7	52.4	61.5	53.6
Q04998	Inhibin beta A chain OS=Mus musculus OX=10090 GN=Inhba PE=1 SV=1	106.9	110.2	113.4	91.1	90.5	87.4	100.1	98.9	101.6
P05017	Insulin-like growth factor I OS=Mus musculus OX=10090 GN=Igf1 PE=1 SV=2	211.1	207.3	219.4	35.4	41	51.4	52.3	49.9	32.1
P09535	Insulin-like growth factor II OS=Mus musculus OX=10090 GN=Igf2 PE=1 SV=1	148	157.8	162.3	54	50.8	37	83.1	114.1	92.9
P47877	Insulin-like growth factor-binding protein 2 OS=Mus musculus OX=10090 GN=Igfbp2 PE=2 SV=2	134.4	133.2	131.1	71.4	70.5	68	104.8	96.7	89.9
Q9QUM0	Integrin alpha-IIb OS=Mus musculus OX=10090 GN=Itga2b PE=1 SV=2	110	113.8	111.7	99.6	114.6	108.7	78.7	85.4	77.6
Q61739	Integrin alpha-6 OS=Mus musculus OX=10090 GN=Itga6 PE=1 SV=3	92.8	89.1	92	119.6	119.4	144.6	74	87	81.6
P05555	Integrin alpha-M OS=Mus musculus OX=10090 GN=Itgam PE=1 SV=2	112.6	104.1	106.4	106.7	101.2	101	91.3	90.6	86
P09055	Integrin beta-1 OS=Mus musculus OX=10090 GN=Itgb1 PE=1 SV=1	93.3	91.5	98.7	96.6	103.4	113.5	91.8	106.3	104.9
P13597	Intercellular adhesion molecule 1 OS=Mus musculus OX=10090 GN=Icam1 PE=1 SV=1	89	81.5	81.9	105.4	138	110.3	91.3	94.5	108
O35664	Interferon alpha/beta receptor 2 OS=Mus musculus OX=10090 GN=Ifnar2 PE=1 SV=2	36.2	38.4	44	108.5	102.5	80.8	150.7	160.2	178.7
Q9QZ85	Interferon-inducible GTPase 1 OS=Mus musculus OX=10090 GN=Iigp1 PE=1 SV=2	166	146.9	159	70.2	75.1	82	77.2	66.4	57.2
Q9QYY1	Interleukin-36 receptor antagonist protein OS=Mus musculus OX=10090 GN=IL36RN PE=1 SV=2	95.4	118	41.7	86.6	74.8	296.5	58.1	75.8	53.2
Q61730	Interleukin-1 receptor accessory protein OS=Mus musculus OX=10090 GN=Il1rap PE=1 SV=1	47.9	47.4	51.1	94.8	96.7	78.5	131.7	160	191.8
O54824	Pro-interleukin-16 OS=Mus musculus OX=10090 GN=Il16 PE=1 SV=3	87.8	85.6	87.4	102.9	99.5	96	108.4	118	114.5
Q9Z0M9	Interleukin-18-binding protein OS=Mus musculus OX=10090 GN=Il18bp PE=1 SV=2	49	39.3	50.8	114.9	115	111.9	127.9	135.6	155.4
P04104	Keratin, type II cytoskeletal 1 OS=Mus musculus OX=10090 GN=Krt1 PE=1 SV=4	51.6	75	71.9	132.9	143.6	235.1	65.7	54.9	69.1
P08071	Lactotransferrin OS=Mus musculus OX=10090 GN=Ltf PE=1 SV=4	161.3	153.2	168	74.6	74	89.7	63	61.7	54.4
P16045	Galectin-1 OS=Mus musculus OX=10090 GN=Lgals1 PE=1 SV=3	36.3	35.8	36.3	113.6	103.8	88.3	127.3	175	183.6
P16110	Galectin-3 OS=Mus musculus OX=10090 GN=Lgals3 PE=1 SV=3	88.8	88.9	86.1	89	79.1	81.9	145.5	128.3	112.4
O08573	Galectin-9 OS=Mus musculus OX=10090 GN=Lgals9 PE=1 SV=1	201	195.6	197.8	52.8	61	61.8	51.1	44.6	34.4
P48356	Leptin receptor OS=Mus musculus OX=10090 GN=Lepr PE=1 SV=1	38.6	37.4	50.9	103	95.1	163.4	138.8	133.1	139.7
P41160	Leptin OS=Mus musculus OX=10090 GN=Lep PE=1 SV=1	55.1	41.8	64.7	127.2	65.7	81.1	134.4	169.3	160.8
P11672	Neutrophil gelatinase-associated lipocalin OS=Mus musculus OX=10090 GN=Lcn2 PE=1 SV=1	58.5	60.6	59.8	80.5	74.2	83.8	221.3	127.8	133.4
Q61805	Lipopolysaccharide-binding protein OS=Mus musculus OX=10090 GN=Lbp PE=1 SV=2	177.3	172.3	176.6	59	61.1	64.7	66	64.5	58.5
O88188	Lymphocyte antigen 86 OS=Mus musculus OX=10090 GN=Ly86 PE=1 SV=1	79	75.7	90.8	68.4	106.6	78.4	136.3	137.9	126.9
P34884	Macrophage migration inhibitory factor OS=Mus musculus OX=10090 GN=Mif PE=1 SV=2	81.7	86.1	90.2	64.9	56.3	52.6	208.5	133.3	126.3
P26928	Hepatocyte growth factor-like protein OS=Mus musculus OX=10090 GN=Mst1 PE=2 SV=2	119.3	125.3	125.6	92.5	86.4	84.6	91.2	88.5	86.6
P98064	Mannan-binding lectin serine protease 1 OS=Mus musculus OX=10090 GN=Masp1 PE=1 SV=2	71.5	70.3	72.1	111.8	112.2	99.7	110.7	122.1	129.7
Q91WP0	Mannan-binding lectin serine protease 2 OS=Mus musculus OX=10090 GN=Masp2 PE=1 SV=1	66.5	63.5	69	112.6	108.4	117.3	121.5	116.4	124.9
P39039	Mannose-binding protein A OS=Mus musculus OX=10090 GN=Mbl1 PE=1 SV=1	69.8	64.4	69.3	91.7	84.5	77.1	144	148.3	151
P41317	Mannose-binding protein C OS=Mus musculus OX=10090 GN=Mbl2 PE=1 SV=2	62.6	63.1	67.7	132	124.7	112.6	106	115.5	115.8
P21812	Mast cell protease 4 OS=Mus musculus OX=10090 GN=Mcpt4 PE=1 SV=1	95	107.4	46.4	86.1	82.6	199	56.6	120.2	106.6
P33434	72 kDa type IV collagenase OS=Mus musculus OX=10090 GN=Mmp2 PE=1 SV=1	99.6	91.6	102.9	108.6	94.3	94.6	112.9	96.4	99.2
P41245	Matrix metalloproteinase-9 OS=Mus musculus OX=10090 GN=Mmp9 PE=1 SV=2	83	83	84.2	106	101.8	99	113.4	115.2	114.3
P11247	Myeloperoxidase OS=Mus musculus OX=10090 GN=Mpo PE=1 SV=2	134.5	130.6	142.1	77.3	82.4	83.8	88.6	82.2	78.5
O08689	Growth/differentiation factor 8 OS=Mus musculus OX=10090 GN=Mstn PE=1 SV=1	76.2	72.1	93.5	99.5	101.3	111.3	127.3	106.8	112
Q64299	Protein NOV homolog OS=Mus musculus OX=10090 GN=Nov PE=1 SV=1	85.6	76.2	82.6	126	139.6	148.7	93.6	73.6	74.1
Q61477	Neuroblastoma suppressor of tumorigenicity 1 OS=Mus musculus OX=10090 GN=Nbl1 PE=1 SV=2	10.9	12.1	14.8	116.2	108.6	97.6	173	179.7	187
Q01705	Neurogenic locus notch homolog protein 1 OS=Mus musculus OX=10090 GN=Notch1 PE=1 SV=3	26.6	25.2	28.3	129.7	134.4	98.1	125.9	161.4	170.4
O35516	Neurogenic locus notch homolog protein 2 OS=Mus musculus OX=10090 GN=Notch2 PE=1 SV=1	58.4	63.1	62.2	121.9	119.7	108.7	112.2	134.7	119
Q8VCS0	N-acetylmuramoyl-L-alanine amidase OS=Mus musculus OX=10090 GN=Pglyrp2 PE=1 SV=1	122.5	116.7	131.2	90.8	89.6	85.9	91.6	86	85.7
Q60963	Platelet-activating factor acetylhydrolase OS=Mus musculus OX=10090 GN=Pla2g7 PE=2 SV=2	63.9	61.5	62.1	98.3	89.7	86.2	181.6	110.9	145.7
Q9JJ00	Phospholipid scramblase 1 OS=Mus musculus OX=10090 GN=Plscr1 PE=1 SV=1	113.1	117.2	110.9	93.7	105.3	90.7	86.3	89.1	93.6
P20918	Plasminogen OS=Mus musculus OX=10090 GN=Plg PE=1 SV=3	217.7	212.6	191.5	49.9	50.1	51.8	46.1	44.2	36.1
P31240	Platelet-derived growth factor subunit B OS=Mus musculus OX=10090 GN=Pdgfb PE=2 SV=1	62.2	56.6	57.3	85.1	91	92.3	144.5	160.2	150.8
Q9Z126	Platelet factor 4 OS=Mus musculus OX=10090 GN=Pf4 PE=1 SV=1	151	125.4	140.6	107.6	94.2	90.4	75.6	62.3	52.8
Q08481	Platelet endothelial cell adhesion molecule OS=Mus musculus OX=10090 GN=Pecam1 PE=1 SV=1	110.8	102.4	107.3	87.3	94.4	87.9	101.3	103.2	105.6
O70570	Polymeric immunoglobulin receptor OS=Mus musculus OX=10090 GN=Pigr PE=1 SV=1	75.7	75.2	71.9	118.3	121.6	115.3	80.3	121.3	120.5
P27773	Protein disulfide-isomerase A3 OS=Mus musculus OX=10090 GN=Pdia3 PE=1 SV=2	109.7	106.4	110.2	80.9	79.7	100.8	113.3	101.2	97.8
Q9JM99	Proteoglycan 4 OS=Mus musculus OX=10090 GN=Prg4 PE=1 SV=2	116.8	134.4	119.8	67.7	70.8	60.2	82.6	128.5	119.3
P23492	Purine nucleoside phosphorylase OS=Mus musculus OX=10090 GN=Pnp PE=1 SV=2	87	84.5	92	124.7	125	129.7	76.9	95.7	84.4
O09049	Regenerating islet-derived protein 3-gamma OS=Mus musculus OX=10090 GN=Reg3g PE=1 SV=1	63.6	52	58.9	66.5	59.6	73.9	205.8	173.4	146.5
Q8K426	Resistin-like gamma OS=Mus musculus OX=10090 GN=Retnlg PE=1 SV=1	61.3	51.8	47.5	54.1	57.3	37.8	158.8	200.9	230.4
Q9DD06	Retinoic acid receptor responder protein 2 OS=Mus musculus OX=10090 GN=Rarres2 PE=1 SV=1	157.9	128.6	148.3	87.3	85.2	90	66.5	72.3	63.9
Q00724	Retinol-binding protein 4 OS=Mus musculus OX=10090 GN=Rbp4 PE=1 SV=2	28.1	31	31	80.2	78.1	72.1	227.6	172.3	179.7
P97299	Secreted frizzled-related protein 2 OS=Mus musculus OX=10090 GN=Sfrp2 PE=1 SV=2	176.9	147.3	154.2	86.1	97.8	104.4	50.8	44	38.5
P10923	Osteopontin OS=Mus musculus OX=10090 GN=Spp1 PE=1 SV=1	33.5	35.8	39.9	107.6	102.9	83.2	153.6	166.1	177.4
Q06318	Uteroglobin OS=Mus musculus OX=10090 GN=Scgb1a1 PE=1 SV=1	23.9	25.2	29.4	79.6	73.2	66.6	183.3	206.7	212
Q03517	Secretogranin-2 OS=Mus musculus OX=10090 GN=Scg2 PE=1 SV=1	44.5	47.7	48.9	128	134.9	114.9	109.7	132.6	138.8
P97430	Antileukoproteinase OS=Mus musculus OX=10090 GN=Slpi PE=1 SV=1	140.6	127.9	108.1	113.4	111.5	97.3	75.7	61.8	63.7
Q00690	E-selectin OS=Mus musculus OX=10090 GN=Sele PE=2 SV=1	52.2	53.3	56.1	99.5	101.9	89.5	139.2	142.4	166
Q01102	P-selectin OS=Mus musculus OX=10090 GN=Selp PE=1 SV=1	52.1	51.7	55	106.3	104.5	100	118.5	150.5	161.5
Q5I2A0	Serine protease inhibitor A3G OS=Mus musculus OX=10090 GN=Serpina3g PE=1 SV=2	46.2	178.8	52.3	89.5	94.9	131.6	94	101.7	111
P32261	Antithrombin-III OS=Mus musculus OX=10090 GN=Serpinc1 PE=1 SV=1	83.3	84.4	83.1	95.2	91.1	93.5	134.4	111.1	124.1
P22777	Plasminogen activator inhibitor 1 OS=Mus musculus OX=10090 GN=Serpine1 PE=1 SV=1	115.4	123.1	118.9	98.6	100.6	91.4	73.3	94.5	84.2
P97290	Plasma protease C1 inhibitor OS=Mus musculus OX=10090 GN=Serping1 PE=1 SV=3	137.2	127.3	131.1	75.7	69.4	72.4	111.7	82.7	92.5
P12246	Serum amyloid P-component OS=Mus musculus OX=10090 GN=Apcs PE=1 SV=2	69.7	68	72.9	126.6	107.9	117.2	128.8	105.9	102.8
P15702	Leukosialin OS=Mus musculus OX=10090 GN=Spn PE=1 SV=1	86.1	109.8	101.7	89.3	112.4	92.9	87.7	101.3	118.7
Q9R1B9	Slit homolog 2 protein OS=Mus musculus OX=10090 GN=Slit2 PE=2 SV=2	145.7	135	103.3	103.5	75.9	151.4	50.8	71.4	63.1
P49282	Natural resistance-associated macrophage protein 2 OS=Mus musculus OX=10090 GN=Slc11a2 PE=1 SV=2	95.8	93	87.7	124.9	118.3	97.4	90.1	97.1	95.7
P08228	Superoxide dismutase [Cu-Zn] OS=Mus musculus OX=10090 GN=Sod1 PE=1 SV=2	90.8	86.2	85.7	109.8	116.4	101.6	103.6	105.8	100
P70452	Syntaxin-4 OS=Mus musculus OX=10090 GN=Stx4 PE=1 SV=1	86.2	87.4	79.1	120.6	115.6	139.4	95.7	93.9	82.1
O55042	Alpha-synuclein OS=Mus musculus OX=10090 GN=Snca PE=1 SV=2	38.8	37	40.9	110.7	113.1	90.9	121.5	175.7	171.5
P35441	Thrombospondin-1 OS=Mus musculus OX=10090 GN=Thbs1 PE=1 SV=1	121.5	122.4	121.9	83.3	82.2	77.5	105.5	93.7	92.1
Q9Z1T2	Thrombospondin-4 OS=Mus musculus OX=10090 GN=Thbs4 PE=1 SV=1	79.7	79.4	86.7	110	103.8	97.8	105.2	121	116.5
Q62351	Transferrin receptor protein 1 OS=Mus musculus OX=10090 GN=Tfrc PE=1 SV=1	111.1	104	114.9	111.7	111.8	105.2	86.8	79	75.4
Q921I1	Serotransferrin OS=Mus musculus OX=10090 GN=Tf PE=1 SV=1	136.1	99.2	118.7	117.2	102.8	122.4	51.8	105.6	46.4
P04202	Transforming growth factor beta-1 OS=Mus musculus OX=10090 GN=Tgfb1 PE=1 SV=1	125	121.4	126.6	97	95.1	90.4	86.6	82.8	75.3
O88393	Transforming growth factor beta receptor type 3 OS=Mus musculus OX=10090 GN=Tgfbr3 PE=1 SV=1	64.2	63	67.9	110.3	110	119.2	141.6	109.6	114.1
Q03404	Trefoil factor 2 OS=Mus musculus OX=10090 GN=Tff2 PE=1 SV=2	75.2	62.4	66.8	93.4	65.1	36.1	144.5	185.3	171.1
Q99NH8	Triggering receptor expressed on myeloid cells 2 OS=Mus musculus OX=10090 GN=Trem2 PE=1 SV=1	38.9	33.6	40.2	92.1	85.2	87.6	138.8	186.5	197.1
Q99JR5	Tubulointerstitial nephritis antigen-like OS=Mus musculus OX=10090 GN=Tinagl1 PE=1 SV=1	65.4	62.3	68.5	125.5	123.5	110.6	101.2	122.8	120.1
O08712	Tumor necrosis factor receptor superfamily member 11B OS=Mus musculus OX=10090 GN=Tnfrsf11b PE=1 SV=1	186.5	175.3	182.4	68	68.2	60.5	53.2	53.8	52.1
Q91X17	Uromodulin OS=Mus musculus OX=10090 GN=Umod PE=1 SV=1	37.1	41	42.4	129.3	130.8	124.4	125	127.3	142.7
P29533	Vascular cell adhesion protein 1 OS=Mus musculus OX=10090 GN=Vcam1 PE=1 SV=1	69	67.8	72.2	102	102.5	89.3	119.6	132.6	145
P97953	Vascular endothelial growth factor C OS=Mus musculus OX=10090 GN=Vegfc PE=1 SV=1	89.8	87	91.8	94.8	91.3	89.6	113.8	125.3	116.6
P97946	Vascular endothelial growth factor D OS=Mus musculus OX=10090 GN=Vegfd PE=2 SV=1	59.3	67.6	75.1	98	113.7	101.2	127	126.9	131.3
P29788	Vitronectin OS=Mus musculus OX=10090 GN=Vtn PE=1 SV=2	91.5	96.2	95.2	102.4	102.7	94.6	92.1	109.5	115.7

## Sheet: Heatmap list
Accession	Description	Abundances (Grouped): TO			Abundances (Grouped): TC			Abundances (Grouped): Un
		TO-1	TO-2	TO-3	TC-1	TC-2	TC-3	Un-1	Un-2	Un-3
P40224	Stromal cell-derived factor 1 OS=Mus musculus OX=10090 GN=Cxcl12 PE=2 SV=2	261.7	185.6	223.7	46	48.1	45.6	43.3	28.6	17.4
P21570	Angiogenin OS=Mus musculus OX=10090 GN=Ang PE=1 SV=1	255	182	177.7	51.9	58.4	58.1	47.9	37.8	31.1
P20918	Plasminogen OS=Mus musculus OX=10090 GN=Plg PE=1 SV=3	217.7	212.6	191.5	49.9	50.1	51.8	46.1	44.2	36.1
P27784	C-C motif chemokine 6 OS=Mus musculus OX=10090 GN=Ccl6 PE=1 SV=1	215.8	173	216.4	60.5	65.2	72.7	39.8	35.7	20.8
P05017	Insulin-like growth factor I OS=Mus musculus OX=10090 GN=Igf1 PE=1 SV=2	211.1	207.3	219.4	35.4	41	51.4	52.3	49.9	32.1
O08573	Galectin-9 OS=Mus musculus OX=10090 GN=Lgals9 PE=1 SV=1	201	195.6	197.8	52.8	61	61.8	51.1	44.6	34.4
O08712	Tumor necrosis factor receptor superfamily member 11B OS=Mus musculus OX=10090 GN=Tnfrsf11b PE=1 SV=1	186.5	175.3	182.4	68	68.2	60.5	53.2	53.8	52.1
P48298	Eotaxin OS=Mus musculus OX=10090 GN=Ccl11 PE=2 SV=1	183.6	145.5	146.5	79.6	112.7	89.5	41	54.6	46.9
P18531	Ig heavy chain V region 3-6 OS=Mus musculus OX=10090 GN=Ighv3-6 PE=1 SV=1	182.6	160.4	156.9	44.8	39.6	37.5	86.6	114.2	77.4
P01751	Ig heavy chain V region B1-8/186-2 OS=Mus musculus OX=10090 GN=Ighv1-72 PE=1 SV=1	181.7	137.8	138.4	92.2	101.4	106	47.9	57	37.4
Q61805	Lipopolysaccharide-binding protein OS=Mus musculus OX=10090 GN=Lbp PE=1 SV=2	177.3	172.3	176.6	59	61.1	64.7	66	64.5	58.5
P97299	Secreted frizzled-related protein 2 OS=Mus musculus OX=10090 GN=Sfrp2 PE=1 SV=2	176.9	147.3	154.2	86.1	97.8	104.4	50.8	44	38.5
P04186	Complement factor B OS=Mus musculus OX=10090 GN=Cfb PE=1 SV=2	175.8	139.3	158.8	68.1	69	67.5	72.2	80.9	68.4
Q922Q9	Chitinase domain-containing protein 1 OS=Mus musculus OX=10090 GN=Chid1 PE=1 SV=1	174.6	161.2	159.1	68.6	69.8	101.9	76.6	48	40.2
P15535	Beta-1,4-galactosyltransferase 1 OS=Mus musculus OX=10090 GN=B4galt1 PE=1 SV=1	172.1	151.3	179.4	65.3	66.2	58.5	73.7	74.6	58.8
P50228	C-X-C motif chemokine 5 OS=Mus musculus OX=10090 GN=Cxcl5 PE=1 SV=2	171.8	138.3	155.6	86	82.7	68.7	75.2	64.9	56.8
P51670	C-C motif chemokine 9 OS=Mus musculus OX=10090 GN=Ccl9 PE=1 SV=1	168.8	131.3	143.6	100.8	106	130.4	59.1	33.6	26.3
P84444	C-C motif chemokine 21a OS=Mus musculus OX=10090 GN=Ccl21a PE=1 SV=1	168	125.6	142.2	102.2	97	84.9	70.4	60.3	49.4
Q9R1E6	Ectonucleotide pyrophosphatase/phosphodiesterase family member 2 OS=Mus musculus OX=10090 GN=Enpp2 PE=1 SV=3	166.7	131.7	157.1	77	78.4	77.5	75.6	67.7	68.3
Q9QZ85	Interferon-inducible GTPase 1 OS=Mus musculus OX=10090 GN=Iigp1 PE=1 SV=2	166	146.9	159	70.2	75.1	82	77.2	66.4	57.2
P08071	Lactotransferrin OS=Mus musculus OX=10090 GN=Ltf PE=1 SV=4	161.3	153.2	168	74.6	74	89.7	63	61.7	54.4
Q9DD06	Retinoic acid receptor responder protein 2 OS=Mus musculus OX=10090 GN=Rarres2 PE=1 SV=1	157.9	128.6	148.3	87.3	85.2	90	66.5	72.3	63.9
Q61107	Guanylate-binding protein 4 OS=Mus musculus OX=10090 GN=Gbp4 PE=1 SV=1	155	104.5	147.9	76.1	73.3	106.4	88.8	64.1	83.8
Q8VCG4	Complement component C8 gamma chain OS=Mus musculus OX=10090 GN=C8g PE=1 SV=1	153.1	142.3	153.7	89.9	82.2	89.6	65	72.3	51.7
Q9Z126	Platelet factor 4 OS=Mus musculus OX=10090 GN=Pf4 PE=1 SV=1	151	125.4	140.6	107.6	94.2	90.4	75.6	62.3	52.8
Q9R118	Serine protease HTRA1 OS=Mus musculus OX=10090 GN=Htra1 PE=1 SV=2	150.8	149.1	152.8	72.1	72	74.1	78.6	79.1	71.5
O55038	C-X-C motif chemokine 13 OS=Mus musculus OX=10090 GN=Cxcl13 PE=1 SV=1	150.7	124.1	134.6	103.9	103.1	109.4	55.2	62.7	56.4
P01758	Ig heavy chain V region 108A OS=Mus musculus OX=10090 GN=Igh-VJ558 PE=4 SV=1	148.5	134.1	122.7	68.7	49.9	101.1	92.3	100	82.6
P09535	Insulin-like growth factor II OS=Mus musculus OX=10090 GN=Igf2 PE=1 SV=1	148	157.8	162.3	54	50.8	37	83.1	114.1	92.9
Q9R1B9	Slit homolog 2 protein OS=Mus musculus OX=10090 GN=Slit2 PE=2 SV=2	145.7	135	103.3	103.5	75.9	151.4	50.8	71.4	63.1
Q9ESB3	Histidine-rich glycoprotein OS=Mus musculus OX=10090 GN=Hrg PE=1 SV=2	144	172.7	110.2	65.5	62.7	60.7	104	86.7	93.6
P01027	Complement C3 OS=Mus musculus OX=10090 GN=C3 PE=1 SV=3	143.4	107.9	119.2	91.8	90.5	95.1	81.1	91.8	79.2
Q3UP87	Neutrophil elastase OS=Mus musculus OX=10090 GN=Elane PE=2 SV=1	142.8	135.4	138	83.6	99.8	90.1	77	68.5	64.8
P01872	Ig mu chain C region OS=Mus musculus OX=10090 GN=Ighm PE=1 SV=2	142.8	136.9	128.5	87.6	91.1	92.4	64.4	85.8	70.6
Q3TMQ6	Angiogenin-4 OS=Mus musculus OX=10090 GN=Ang4 PE=1 SV=1	140.7	129.1	152.5	62	57.4	55.9	115	95.7	91.8
P06909	Complement factor H OS=Mus musculus OX=10090 GN=Cfh PE=1 SV=2	140.6	126.6	130.8	75.1	79.3	78	85.1	100.6	84
P97430	Antileukoproteinase OS=Mus musculus OX=10090 GN=Slpi PE=1 SV=1	140.6	127.9	108.1	113.4	111.5	97.3	75.7	61.8	63.7
P97290	Plasma protease C1 inhibitor OS=Mus musculus OX=10090 GN=Serping1 PE=1 SV=3	137.2	127.3	131.1	75.7	69.4	72.4	111.7	82.7	92.5
P31725	Protein S100-A9 OS=Mus musculus OX=10090 GN=S100a9 PE=1 SV=3	136.5	112.7	127.2	92.9	85.1	99.5	83.5	88.5	74.1
Q9CYH2	Redox-regulatory protein FAM213A OS=Mus musculus OX=10090 GN=Fam213a PE=1 SV=2	135.8	121.9	138.1	101.3	104.5	133.3	62.1	55.4	47.7
P11247	Myeloperoxidase OS=Mus musculus OX=10090 GN=Mpo PE=1 SV=2	134.5	130.6	142.1	77.3	82.4	83.8	88.6	82.2	78.5
P47877	Insulin-like growth factor-binding protein 2 OS=Mus musculus OX=10090 GN=Igfbp2 PE=2 SV=2	134.4	133.2	131.1	71.4	70.5	68	104.8	96.7	89.9
O08538	Angiopoietin-1 OS=Mus musculus OX=10090 GN=Angpt1 PE=1 SV=2	134.3	150.7	152.4	85.1	87.5	87.3	66.6	70.5	65.7
Q45VN2	Alpha-defensin 20 OS=Mus musculus OX=10090 GN=Defa20 PE=3 SV=2	134	121.9	118.1	48	49	44.9	122.8	134.8	126.6
Q80ZU7	BPI fold-containing family B member 3 OS=Mus musculus OX=10090 GN=Bpifb3 PE=2 SV=2	133.7	116.9	131.8	85.5	75.9	93.6	102.7	84	75.9
Q8BH35	Complement component C8 beta chain OS=Mus musculus OX=10090 GN=C8b PE=1 SV=1	132.5	118.3	130.2	100.9	105.3	100.4	63	82.9	66.6
Q6R0H7	Guanine nucleotide-binding protein G(s) subunit alpha isoforms XLas OS=Mus musculus OX=10090 GN=Gnas PE=1 SV=1	131.8	122.9	136.4	93.8	92.5	98.3	82.8	74.4	66.9
P10107	Annexin A1 OS=Mus musculus OX=10090 GN=Anxa1 PE=1 SV=2	130.8	119.3	130.8	72.3	71.5	90.9	99.7	93.4	91.3
P01942	Hemoglobin subunit alpha OS=Mus musculus OX=10090 GN=Hba PE=1 SV=2	130.3	126.2	136.9	90.5	93.8	83.3	98.5	71.1	69.4
Q9CX00	IST1 homolog OS=Mus musculus OX=10090 GN=Ist1 PE=1 SV=1	130.1	132.8	137.6	113.7	108.5	109.7	52.4	61.5	53.6
Q62151	Advanced glycosylation end product-specific receptor OS=Mus musculus OX=10090 GN=Ager PE=1 SV=2	129.9	129.8	134.5	70.6	70.1	61.1	97.6	108.4	98.2
P31230	Aminoacyl tRNA synthase complex-interacting multifunctional protein 1 OS=Mus musculus OX=10090 GN=Aimp1 PE=1 SV=2	129.6	139.2	124.5	76.9	73.1	72.4	95.9	95.4	92.9
P06327	Ig heavy chain V region VH558 A1/A4 OS=Mus musculus OX=10090 GN=Gm5629 PE=2 SV=1	128.9	140.8	112.5	85.6	70	98.6	72.5	99.1	92
P01869	Ig gamma-1 chain C region, membrane-bound form OS=Mus musculus OX=10090 GN=Ighg1 PE=1 SV=2	128.7	123.1	120.2	108.8	95.9	112.1	59.8	92.7	58.7
P13020	Gelsolin OS=Mus musculus OX=10090 GN=Gsn PE=1 SV=3	128.3	111.2	124.8	90.2	91.1	93.8	87.2	91.9	81.5
Q6PHN9	Ras-related protein Rab-35 OS=Mus musculus OX=10090 GN=Rab35 PE=1 SV=1	125.3	115.7	125.7	95.1	101.2	105.8	80.8	76.8	73.8
P04202	Transforming growth factor beta-1 OS=Mus musculus OX=10090 GN=Tgfb1 PE=1 SV=1	125	121.4	126.6	97	95.1	90.4	86.6	82.8	75.3
Q9EQH2	Endoplasmic reticulum aminopeptidase 1 OS=Mus musculus OX=10090 GN=Erap1 PE=1 SV=2	124.5	125.1	115.2	93.2	97.1	99.3	80.3	82.5	82.8
P56213	FAD-linked sulfhydryl oxidase ALR OS=Mus musculus OX=10090 GN=Gfer PE=1 SV=2	124.3	116.2	121.9	72.2	77.5	72.1	111.6	104.1	100
Q8VCS0	N-acetylmuramoyl-L-alanine amidase OS=Mus musculus OX=10090 GN=Pglyrp2 PE=1 SV=1	122.5	116.7	131.2	90.8	89.6	85.9	91.6	86	85.7
P51437	Cathelicidin antimicrobial peptide OS=Mus musculus OX=10090 GN=Camp PE=1 SV=2	122.4	119.4	127.4	82.5	79.3	78.1	105.4	97.8	87.6
Q62507	Cochlin OS=Mus musculus OX=10090 GN=Coch PE=1 SV=2	122	120.8	128.6	74.1	70.9	66	123.5	97.8	96.4
P14106	Complement C1q subcomponent subunit B OS=Mus musculus OX=10090 GN=C1qb PE=1 SV=2	121.7	111.8	107	77.9	77.7	86.3	106.2	109.3	102.1
P35441	Thrombospondin-1 OS=Mus musculus OX=10090 GN=Thbs1 PE=1 SV=1	121.5	122.4	121.9	83.3	82.2	77.5	105.5	93.7	92.1
P01867	Ig gamma-2B chain C region OS=Mus musculus OX=10090 GN=Igh-3 PE=1 SV=3	121	115.7	114.7	79	78	78.5	98.9	118	96.2
Q9D8T2	Gasdermin-D OS=Mus musculus OX=10090 GN=Gsdmdc1 PE=1 SV=1	120.4	113.1	123.8	104.4	100.7	106.4	77.2	77.9	76.2
Q61699	Heat shock protein 105 kDa OS=Mus musculus OX=10090 GN=Hsph1 PE=1 SV=2	120	111	122.6	105.8	107	119.6	68.6	73.2	72.4
P26928	Hepatocyte growth factor-like protein OS=Mus musculus OX=10090 GN=Mst1 PE=2 SV=2	119.3	125.3	125.6	92.5	86.4	84.6	91.2	88.5	86.6
Q8K182	Complement component C8 alpha chain OS=Mus musculus OX=10090 GN=C8a PE=1 SV=1	118.5	111.5	118.5	111.3	109	104.5	71.3	89.6	65.9
O35566	CD151 antigen OS=Mus musculus OX=10090 GN=Cd151 PE=1 SV=2	118.2	105.3	112.7	98.1	109.4	103.6	78.9	86.1	87.7
P00920	Carbonic anhydrase 2 OS=Mus musculus OX=10090 GN=Ca2 PE=1 SV=4	117	108.1	112.4	76.5	86.9	84.6	108.9	102.1	103.6
Q9JM99	Proteoglycan 4 OS=Mus musculus OX=10090 GN=Prg4 PE=1 SV=2	116.8	134.4	119.8	67.7	70.8	60.2	82.6	128.5	119.3
Q61508	Extracellular matrix protein 1 OS=Mus musculus OX=10090 GN=Ecm1 PE=1 SV=2	115.4	123.2	133.7	97.4	94.1	89.3	75.9	92.4	78.6
P22777	Plasminogen activator inhibitor 1 OS=Mus musculus OX=10090 GN=Serpine1 PE=1 SV=1	115.4	123.1	118.9	98.6	100.6	91.4	73.3	94.5	84.2
P01630	Ig kappa chain V-II region 7S34.1 OS=Mus musculus OX=10090 PE=1 SV=1	115	104.8	87	75.8	67.8	76.2	122.9	123.7	126.7
P28843	Dipeptidyl peptidase 4 OS=Mus musculus OX=10090 GN=Dpp4 PE=1 SV=3	114.9	109.2	114.4	99.4	108.2	89.5	77.6	94.8	92.1
P98086	Complement C1q subcomponent subunit A OS=Mus musculus OX=10090 GN=C1qa PE=1 SV=2	114	107.6	98.8	94.6	92.6	87.3	106.1	102.5	96.5
Q00623	Apolipoprotein A-I OS=Mus musculus OX=10090 GN=Apoa1 PE=1 SV=2	113.6	126.7	108.9	89.4	90.5	85.3	91.3	94.7	99.7
P35762	CD81 antigen OS=Mus musculus OX=10090 GN=Cd81 PE=1 SV=2	113.3	99.5	113.3	93.4	78.1	84.2	100.4	107.2	110.7
Q9JJ00	Phospholipid scramblase 1 OS=Mus musculus OX=10090 GN=Plscr1 PE=1 SV=1	113.1	117.2	110.9	93.7	105.3	90.7	86.3	89.1	93.6
P05555	Integrin alpha-M OS=Mus musculus OX=10090 GN=Itgam PE=1 SV=2	112.6	104.1	106.4	106.7	101.2	101	91.3	90.6	86
Q62351	Transferrin receptor protein 1 OS=Mus musculus OX=10090 GN=Tfrc PE=1 SV=1	111.1	104	114.9	111.7	111.8	105.2	86.8	79	75.4
Q08481	Platelet endothelial cell adhesion molecule OS=Mus musculus OX=10090 GN=Pecam1 PE=1 SV=1	110.8	102.4	107.3	87.3	94.4	87.9	101.3	103.2	105.6
Q9QUM0	Integrin alpha-IIb OS=Mus musculus OX=10090 GN=Itga2b PE=1 SV=2	110	113.8	111.7	99.6	114.6	108.7	78.7	85.4	77.6
P27773	Protein disulfide-isomerase A3 OS=Mus musculus OX=10090 GN=Pdia3 PE=1 SV=2	109.7	106.4	110.2	80.9	79.7	100.8	113.3	101.2	97.8
Q04998	Inhibin beta A chain OS=Mus musculus OX=10090 GN=Inhba PE=1 SV=1	106.9	110.2	113.4	91.1	90.5	87.4	100.1	98.9	101.6
O70370	Cathepsin S OS=Mus musculus OX=10090 GN=Ctss PE=1 SV=2	103.3	97.4	100.8	92	90.3	82.7	108	117.5	108
P06684	Complement C5 OS=Mus musculus OX=10090 GN=C5 PE=1 SV=2	102	87.2	98.6	92	89.4	91.3	106.1	112.6	120.8
Q9Z121	C-C motif chemokine 8 OS=Mus musculus OX=10090 GN=Ccl8 PE=3 SV=1	99.8	97.7	98.8	74.7	66.6	61.6	167.7	127.1	106
P61021	Ras-related protein Rab-5B OS=Mus musculus OX=10090 GN=Rab5b PE=1 SV=1	96.3	87.4	92.1	93.1	99.9	101.4	121.1	107	101.7
P49282	Natural resistance-associated macrophage protein 2 OS=Mus musculus OX=10090 GN=Slc11a2 PE=1 SV=2	95.8	93	87.7	124.9	118.3	97.4	90.1	97.1	95.7
Q61739	Integrin alpha-6 OS=Mus musculus OX=10090 GN=Itga6 PE=1 SV=3	92.8	89.1	92	119.6	119.4	144.6	74	87	81.6
P09470	Angiotensin-converting enzyme OS=Mus musculus OX=10090 GN=Ace PE=1 SV=3	90.9	95.4	98.1	113.3	107.5	125.3	84.9	99	85.6
P01029	Complement C4-B OS=Mus musculus OX=10090 GN=C4b PE=1 SV=3	90.9	82.6	84.4	105.6	100.1	104.3	108.7	116	107.4
P08228	Superoxide dismutase [Cu-Zn] OS=Mus musculus OX=10090 GN=Sod1 PE=1 SV=2	90.8	86.2	85.7	109.8	116.4	101.6	103.6	105.8	100
P06728	Apolipoprotein A-IV OS=Mus musculus OX=10090 GN=Apoa4 PE=1 SV=3	89.8	90.6	91.8	107.8	109.2	98.5	104.1	98.5	109.7
P97953	Vascular endothelial growth factor C OS=Mus musculus OX=10090 GN=Vegfc PE=1 SV=1	89.8	87	91.8	94.8	91.3	89.6	113.8	125.3	116.6
P13597	Intercellular adhesion molecule 1 OS=Mus musculus OX=10090 GN=Icam1 PE=1 SV=1	89	81.5	81.9	105.4	138	110.3	91.3	94.5	108
P16110	Galectin-3 OS=Mus musculus OX=10090 GN=Lgals3 PE=1 SV=3	88.8	88.9	86.1	89	79.1	81.9	145.5	128.3	112.4
O54824	Pro-interleukin-16 OS=Mus musculus OX=10090 GN=Il16 PE=1 SV=3	87.8	85.6	87.4	102.9	99.5	96	108.4	118	114.5
P23492	Purine nucleoside phosphorylase OS=Mus musculus OX=10090 GN=Pnp PE=1 SV=2	87	84.5	92	124.7	125	129.7	76.9	95.7	84.4
P70452	Syntaxin-4 OS=Mus musculus OX=10090 GN=Stx4 PE=1 SV=1	86.2	87.4	79.1	120.6	115.6	139.4	95.7	93.9	82.1
Q64299	Protein NOV homolog OS=Mus musculus OX=10090 GN=Nov PE=1 SV=1	85.6	76.2	82.6	126	139.6	148.7	93.6	73.6	74.1
Q64339	Ubiquitin-like protein ISG15 OS=Mus musculus OX=10090 GN=Isg15 PE=1 SV=4	84.7	81.5	89.6	80.3	74.5	72.9	178	122.4	116.1
P01844	Ig lambda-2 chain C region OS=Mus musculus OX=10090 GN=Iglc2 PE=1 SV=1	84.1	81.2	81.5	104.9	102.4	91.3	110	120.6	124
P32261	Antithrombin-III OS=Mus musculus OX=10090 GN=Serpinc1 PE=1 SV=1	83.3	84.4	83.1	95.2	91.1	93.5	134.4	111.1	124.1
P41245	Matrix metalloproteinase-9 OS=Mus musculus OX=10090 GN=Mmp9 PE=1 SV=2	83	83	84.2	106	101.8	99	113.4	115.2	114.3
P01837	Immunoglobulin kappa constant OS=Mus musculus OX=10090 GN=Igkc PE=1 SV=2	82.9	82.3	78.8	92.5	91.6	86.5	117.9	133.6	133.8
Q8CG14	Complement C1s-A subcomponent OS=Mus musculus OX=10090 GN=C1sa PE=2 SV=2	82.8	78.8	86	108.9	106.2	93.3	124	104.2	115.7
P63017	Heat shock cognate 71 kDa protein OS=Mus musculus OX=10090 GN=Hspa8 PE=1 SV=1	82	81.8	88.9	114.4	108.4	107.7	115.6	100.1	101.1
P34884	Macrophage migration inhibitory factor OS=Mus musculus OX=10090 GN=Mif PE=1 SV=2	81.7	86.1	90.2	64.9	56.3	52.6	208.5	133.3	126.3
P03953	Complement factor D OS=Mus musculus OX=10090 GN=Cfd PE=1 SV=1	81.5	70.9	81.1	109.4	103.9	94.4	118.5	114.1	126.1
Q9Z1R2	Large proline-rich protein BAG6 OS=Mus musculus OX=10090 GN=Bag6 PE=1 SV=1	81.1	84.8	83.2	122.9	118.3	119.6	100	96	94.2
P31809	Carcinoembryonic antigen-related cell adhesion molecule 1 OS=Mus musculus OX=10090 GN=Ceacam1 PE=1 SV=1	79.8	78.7	83.5	131.4	137.5	129.5	78.3	89.4	91.9
Q9Z1T2	Thrombospondin-4 OS=Mus musculus OX=10090 GN=Thbs4 PE=1 SV=1	79.7	79.4	86.7	110	103.8	97.8	105.2	121	116.5
P14847	C-reactive protein OS=Mus musculus OX=10090 GN=Crp PE=1 SV=2	79.6	75.2	77.5	93.9	115.9	98.9	114	124.8	120.2
P10148	C-C motif chemokine 2 OS=Mus musculus OX=10090 GN=Ccl2 PE=1 SV=1	79.1	72.6	76.3	78.6	99.3	117.7	143.5	114	118.9
O88188	Lymphocyte antigen 86 OS=Mus musculus OX=10090 GN=Ly86 PE=1 SV=1	79	75.7	90.8	68.4	106.6	78.4	136.3	137.9	126.9
P63038	60 kDa heat shock protein, mitochondrial OS=Mus musculus OX=10090 GN=Hspd1 PE=1 SV=1	78.3	84.6	92.6	126.6	119.5	115.7	95.8	94.9	92.1
Q811D0	Disks large homolog 1 OS=Mus musculus OX=10090 GN=Dlg1 PE=1 SV=1	78.1	87.4	86.2	119.5	124.1	123.4	91.2	99.2	90.9
P09528	Ferritin heavy chain OS=Mus musculus OX=10090 GN=Fth1 PE=1 SV=2	77.5	74.1	75.2	98.6	93.9	84.2	100.6	145.8	150
P63158	High mobility group protein B1 OS=Mus musculus OX=10090 GN=Hmgb1 PE=1 SV=2	77.2	76.6	68.4	109.6	158.1	168.8	75	82.7	83.6
O08689	Growth/differentiation factor 8 OS=Mus musculus OX=10090 GN=Mstn PE=1 SV=1	76.2	72.1	93.5	99.5	101.3	111.3	127.3	106.8	112
Q30KP5	Beta-defensin 18 OS=Mus musculus OX=10090 GN=Defb18 PE=3 SV=1	75.8	82.2	66.1	146.9	94.9	158.9	73.2	95.5	106.6
O70570	Polymeric immunoglobulin receptor OS=Mus musculus OX=10090 GN=Pigr PE=1 SV=1	75.7	75.2	71.9	118.3	121.6	115.3	80.3	121.3	120.5
P20722	Bone morphogenetic protein 6 OS=Mus musculus OX=10090 GN=Bmp6 PE=1 SV=2	75.2	74.3	70.7	109	104	141.8	119.9	99.4	105.7
Q03404	Trefoil factor 2 OS=Mus musculus OX=10090 GN=Tff2 PE=1 SV=2	75.2	62.4	66.8	93.4	65.1	36.1	144.5	185.3	171.1
O35598	Disintegrin and metalloproteinase domain-containing protein 10 OS=Mus musculus OX=10090 GN=Adam10 PE=1 SV=2	74.5	79.4	75.6	104.8	112	114.4	111.2	111.8	116.3
Q64314	Hematopoietic progenitor cell antigen CD34 OS=Mus musculus OX=10090 GN=Cd34 PE=1 SV=1	73.1	71.1	72.8	106	116.9	109.1	104.6	124.2	122.3
P51910	Apolipoprotein D OS=Mus musculus OX=10090 GN=Apod PE=1 SV=1	72.7	71	69.4	101.3	95.2	91.6	123.5	127.5	147.7
Q769J6	A disintegrin and metalloproteinase with thrombospondin motifs 13 OS=Mus musculus OX=10090 GN=Adamts13 PE=1 SV=1	72.4	77.5	79.8	115.5	104.8	107.9	120.8	110	111.2
Q9WVL7	C-X-C motif chemokine 15 OS=Mus musculus OX=10090 GN=Cxcl15 PE=1 SV=1	72.1	70.8	66.3	111.3	110.1	107.2	128.5	124.3	109.4
P98064	Mannan-binding lectin serine protease 1 OS=Mus musculus OX=10090 GN=Masp1 PE=1 SV=2	71.5	70.3	72.1	111.8	112.2	99.7	110.7	122.1	129.7
O35658	Complement component 1 Q subcomponent-binding protein, mitochondrial OS=Mus musculus OX=10090 GN=C1qbp PE=1 SV=1	69.9	80	84.3	97.8	116	100.9	104.7	120	126.4
Q8CG16	Complement C1r-A subcomponent OS=Mus musculus OX=10090 GN=C1ra PE=1 SV=1	69.8	63	69.8	114.7	105.3	101.8	123.8	124.2	127.6
P39039	Mannose-binding protein A OS=Mus musculus OX=10090 GN=Mbl1 PE=1 SV=1	69.8	64.4	69.3	91.7	84.5	77.1	144	148.3	151
P12246	Serum amyloid P-component OS=Mus musculus OX=10090 GN=Apcs PE=1 SV=2	69.7	68	72.9	126.6	107.9	117.2	128.8	105.9	102.8
Q61559	IgG receptor FcRn large subunit p51 OS=Mus musculus OX=10090 GN=Fcgrt PE=1 SV=1	69.4	75.6	72.3	100.3	115.9	88.9	115.4	129.6	132.6
Q61129	Complement factor I OS=Mus musculus OX=10090 GN=Cfi PE=1 SV=3	69.2	62.1	66.9	94	94.2	86.3	137.8	134.4	155.3
Q5MJS3	Extracellular serine/threonine protein kinase FAM20C OS=Mus musculus OX=10090 GN=Fam20c PE=1 SV=1	69	70.5	69	124	108	129.2	117.5	104.9	107.8
P29533	Vascular cell adhesion protein 1 OS=Mus musculus OX=10090 GN=Vcam1 PE=1 SV=1	69	67.8	72.2	102	102.5	89.3	119.6	132.6	145
P47212	Galanin peptides OS=Mus musculus OX=10090 GN=Gal PE=2 SV=1	68.9	79.3	75.1	112.7	106.4	96.9	114	137.8	108.9
P01633	Ig kappa chain V19-17 OS=Mus musculus OX=10090 GN=Igk-V19-17 PE=1 SV=1	68.4	70.2	63.8	117.9	105.4	102.4	115.2	130	126.7
P10810	Monocyte differentiation antigen CD14 OS=Mus musculus OX=10090 GN=Cd14 PE=1 SV=1	66.8	60.9	69.5	126.6	108.1	96	123.8	125.4	122.9
Q64726	Zinc-alpha-2-glycoprotein OS=Mus musculus OX=10090 GN=Azgp1 PE=1 SV=2	66.7	61.6	70.4	124.5	111.5	112.9	129.3	112.4	110.7
Q8K0E8	Fibrinogen beta chain OS=Mus musculus OX=10090 GN=Fgb PE=1 SV=1	66.5	86	78.7	128.7	120.1	118.9	80.3	126.8	94.1
Q91WP0	Mannan-binding lectin serine protease 2 OS=Mus musculus OX=10090 GN=Masp2 PE=1 SV=1	66.5	63.5	69	112.6	108.4	117.3	121.5	116.4	124.9
Q99JR5	Tubulointerstitial nephritis antigen-like OS=Mus musculus OX=10090 GN=Tinagl1 PE=1 SV=1	65.4	62.3	68.5	125.5	123.5	110.6	101.2	122.8	120.1
Q60994	Adiponectin OS=Mus musculus OX=10090 GN=Adipoq PE=1 SV=2	64.9	60.9	66.5	112.2	98.8	106.4	130	126	134.4
P21180	Complement C2 OS=Mus musculus OX=10090 GN=C2 PE=1 SV=2	64.4	62.7	66.1	106.2	96.1	89.4	148	134.3	132.8
O88393	Transforming growth factor beta receptor type 3 OS=Mus musculus OX=10090 GN=Tgfbr3 PE=1 SV=1	64.2	63	67.9	110.3	110	119.2	141.6	109.6	114.1
Q60963	Platelet-activating factor acetylhydrolase OS=Mus musculus OX=10090 GN=Pla2g7 PE=2 SV=2	63.9	61.5	62.1	98.3	89.7	86.2	181.6	110.9	145.7
Q61114	BPI fold-containing family B member 1 OS=Mus musculus OX=10090 GN=Bpifb1 PE=2 SV=4	63.8	63.9	61.1	117.5	105.2	120.8	148.2	107.3	112.2
P70375	Coagulation factor VII OS=Mus musculus OX=10090 GN=F7 PE=1 SV=1	63.7	59.8	66.2	120.8	183.8	239.3	61.3	52.7	52.4
O09049	Regenerating islet-derived protein 3-gamma OS=Mus musculus OX=10090 GN=Reg3g PE=1 SV=1	63.6	52	58.9	66.5	59.6	73.9	205.8	173.4	146.5
P41317	Mannose-binding protein C OS=Mus musculus OX=10090 GN=Mbl2 PE=1 SV=2	62.6	63.1	67.7	132	124.7	112.6	106	115.5	115.8
P31240	Platelet-derived growth factor subunit B OS=Mus musculus OX=10090 GN=Pdgfb PE=2 SV=1	62.2	56.6	57.3	85.1	91	92.3	144.5	160.2	150.8
P97361	BPI fold-containing family A member 1 OS=Mus musculus OX=10090 GN=Bpifa1 PE=1 SV=3	62.1	52.1	63.6	144.1	123.8	154.1	117.3	91.1	91.7
P04945	Ig kappa chain V-VI region NQ2-6.1 OS=Mus musculus OX=10090 PE=2 SV=1	61.8	61.4	63.1	92.4	96.9	112.2	117.1	140.4	154.7
P11680	Properdin OS=Mus musculus OX=10090 GN=Cfp PE=2 SV=2	61.5	57.1	61.1	99.4	114	125.4	100.7	152.2	128.5
Q8K426	Resistin-like gamma OS=Mus musculus OX=10090 GN=Retnlg PE=1 SV=1	61.3	51.8	47.5	54.1	57.3	37.8	158.8	200.9	230.4
P01642	Ig kappa chain V-V region L7 (Fragment) OS=Mus musculus OX=10090 GN=Gm10881 PE=1 SV=1	61	57.2	59.1	136.1	138.3	127.4	91	113.7	116.4
O70165	Ficolin-1 OS=Mus musculus OX=10090 GN=Fcn1 PE=1 SV=1	60.5	61.9	59.2	125.2	129.1	111.5	100.8	129.4	122.5
P12023	Amyloid-beta A4 protein OS=Mus musculus OX=10090 GN=App PE=1 SV=3	59.9	62.7	66.7	128.5	124.9	133.2	95.4	116.9	111.7
P01898	H-2 class I histocompatibility antigen, Q10 alpha chain OS=Mus musculus OX=10090 GN=H2-Q10 PE=1 SV=3	59.8	53.9	62.1	110.4	97.7	95.8	135.2	140.2	145.1
P97946	Vascular endothelial growth factor D OS=Mus musculus OX=10090 GN=Vegfd PE=2 SV=1	59.3	67.6	75.1	98	113.7	101.2	127	126.9	131.3
P01901	H-2 class I histocompatibility antigen, K-B alpha chain OS=Mus musculus OX=10090 GN=H2-K1 PE=1 SV=1	58.8	60.5	63.2	115.8	117.2	106	113.8	128.6	136.1
P11672	Neutrophil gelatinase-associated lipocalin OS=Mus musculus OX=10090 GN=Lcn2 PE=1 SV=1	58.5	60.6	59.8	80.5	74.2	83.8	221.3	127.8	133.4
O35516	Neurogenic locus notch homolog protein 2 OS=Mus musculus OX=10090 GN=Notch2 PE=1 SV=1	58.4	63.1	62.2	121.9	119.7	108.7	112.2	134.7	119
P01887	Beta-2-microglobulin OS=Mus musculus OX=10090 GN=B2m PE=1 SV=2	58	51.6	49.5	63.9	66.9	65.6	276.4	143.6	124.5
O88839	Disintegrin and metalloproteinase domain-containing protein 15 OS=Mus musculus OX=10090 GN=Adam15 PE=1 SV=2	57.6	58.2	65.4	108.6	113.7	101.9	112.2	142.8	139.6
Q9Z0F8	Disintegrin and metalloproteinase domain-containing protein 17 OS=Mus musculus OX=10090 GN=Adam17 PE=1 SV=3	57	62.1	59.3	134.3	117.6	115.9	115.5	112.9	125.3
Q8CFG8	Complement C1s-B subcomponent OS=Mus musculus OX=10090 GN=C1sb PE=2 SV=1	56.9	67.1	53.9	108.3	95	95	136	124.7	163.1
P41160	Leptin OS=Mus musculus OX=10090 GN=Lep PE=1 SV=1	55.1	41.8	64.7	127.2	65.7	81.1	134.4	169.3	160.8
Q00690	E-selectin OS=Mus musculus OX=10090 GN=Sele PE=2 SV=1	52.2	53.3	56.1	99.5	101.9	89.5	139.2	142.4	166
Q01102	P-selectin OS=Mus musculus OX=10090 GN=Selp PE=1 SV=1	52.1	51.7	55	106.3	104.5	100	118.5	150.5	161.5
Q9EPB4	Apoptosis-associated speck-like protein containing a CARD OS=Mus musculus OX=10090 GN=Pycard PE=1 SV=1	51.8	51.7	56.3	102.5	94.4	86.8	158.8	150.7	147
P04104	Keratin, type II cytoskeletal 1 OS=Mus musculus OX=10090 GN=Krt1 PE=1 SV=4	51.6	75	71.9	132.9	143.6	235.1	65.7	54.9	69.1
Q91X72	Hemopexin OS=Mus musculus OX=10090 GN=Hpx PE=1 SV=2	50.2	47.2	51.8	94.9	89	94.3	155.5	157.6	159.6
Q61646	Haptoglobin OS=Mus musculus OX=10090 GN=Hp PE=1 SV=1	49.1	43.6	48	117.3	101.8	114.2	115.7	147.8	162.4
Q9Z0M9	Interleukin-18-binding protein OS=Mus musculus OX=10090 GN=Il18bp PE=1 SV=2	49	39.3	50.8	114.9	115	111.9	127.9	135.6	155.4
Q61730	Interleukin-1 receptor accessory protein OS=Mus musculus OX=10090 GN=Il1rap PE=1 SV=1	47.9	47.4	51.1	94.8	96.7	78.5	131.7	160	191.8
Q8VCM7	Fibrinogen gamma chain OS=Mus musculus OX=10090 GN=Fgg PE=1 SV=1	47.6	61.4	58.9	136.5	124.4	126.2	101.9	124.7	118.2
E9PV24	Fibrinogen alpha chain OS=Mus musculus OX=10090 GN=Fga PE=1 SV=1	45.8	59.4	48.3	155.5	146.4	139.1	88.9	113.4	103.3
P08607	C4b-binding protein OS=Mus musculus OX=10090 GN=C4bpa PE=1 SV=3	45.7	43.8	47.1	96.3	87.6	77.9	148.4	169.5	183.8
P48299	Endothelin-3 OS=Mus musculus OX=10090 GN=Edn3 PE=2 SV=1	44.6	45.5	42.4	109.2	109.9	118.5	146	143.3	140.6
Q03517	Secretogranin-2 OS=Mus musculus OX=10090 GN=Scg2 PE=1 SV=1	44.5	47.7	48.9	128	134.9	114.9	109.7	132.6	138.8
Q06890	Clusterin OS=Mus musculus OX=10090 GN=Clu PE=1 SV=1	41.4	43	44.7	120.5	123.9	105.5	122.5	139	159.5
O35608	Angiopoietin-2 OS=Mus musculus OX=10090 GN=Angpt2 PE=2 SV=2	40.7	40.2	43.5	117.1	119.1	100.3	138.7	144.2	156.2
P07141	Macrophage colony-stimulating factor 1 OS=Mus musculus OX=10090 GN=Csf1 PE=1 SV=2	39	47.6	45.1	107.4	105.1	96.2	133.5	157.9	168.2
Q99NH8	Triggering receptor expressed on myeloid cells 2 OS=Mus musculus OX=10090 GN=Trem2 PE=1 SV=1	38.9	33.6	40.2	92.1	85.2	87.6	138.8	186.5	197.1
O55042	Alpha-synuclein OS=Mus musculus OX=10090 GN=Snca PE=1 SV=2	38.8	37	40.9	110.7	113.1	90.9	121.5	175.7	171.5
P48356	Leptin receptor OS=Mus musculus OX=10090 GN=Lepr PE=1 SV=1	38.6	37.4	50.9	103	95.1	163.4	138.8	133.1	139.7
Q9EQ21	Hepcidin OS=Mus musculus OX=10090 GN=Hamp PE=2 SV=1	38.2	39.8	39.1	90.1	92.8	65.4	173.5	180.8	180.4
Q8R3N6	THO complex subunit 1 OS=Mus musculus OX=10090 GN=Thoc1 PE=1 SV=1	38.1	44	43.1	115.5	127.7	117.2	113.6	153.7	147.1
Q91X17	Uromodulin OS=Mus musculus OX=10090 GN=Umod PE=1 SV=1	37.1	41	42.4	129.3	130.8	124.4	125	127.3	142.7
P16045	Galectin-1 OS=Mus musculus OX=10090 GN=Lgals1 PE=1 SV=3	36.3	35.8	36.3	113.6	103.8	88.3	127.3	175	183.6
O35664	Interferon alpha/beta receptor 2 OS=Mus musculus OX=10090 GN=Ifnar2 PE=1 SV=2	36.2	38.4	44	108.5	102.5	80.8	150.7	160.2	178.7
Q30KN8	Beta-defensin 25 OS=Mus musculus OX=10090 GN=Defb25 PE=3 SV=1	34.8	28.1	25.5	75.8	119.6	90.2	205.1	167.4	153.5
P10923	Osteopontin OS=Mus musculus OX=10090 GN=Spp1 PE=1 SV=1	33.5	35.8	39.9	107.6	102.9	83.2	153.6	166.1	177.4
P09813	Apolipoprotein A-II OS=Mus musculus OX=10090 GN=Apoa2 PE=1 SV=2	30.8	29.3	32.3	139.4	149.2	116.2	126.2	137.3	139.3
Q00724	Retinol-binding protein 4 OS=Mus musculus OX=10090 GN=Rbp4 PE=1 SV=2	28.1	31	31	80.2	78.1	72.1	227.6	172.3	179.7
Q01705	Neurogenic locus notch homolog protein 1 OS=Mus musculus OX=10090 GN=Notch1 PE=1 SV=3	26.6	25.2	28.3	129.7	134.4	98.1	125.9	161.4	170.4
Q60805	Tyrosine-protein kinase Mer OS=Mus musculus OX=10090 GN=Mertk PE=1 SV=1	26.2	26.3	27.5	105.6	96.2	87.5	148.3	188.2	194.1
P26339	Chromogranin-A OS=Mus musculus OX=10090 GN=Chga PE=1 SV=1	25.8	27.2	29.5	124.2	128.7	107.3	128.2	165.4	163.6
Q06318	Uteroglobin OS=Mus musculus OX=10090 GN=Scgb1a1 PE=1 SV=1	23.9	25.2	29.4	79.6	73.2	66.6	183.3	206.7	212
P08121	Collagen alpha-1(III) chain OS=Mus musculus OX=10090 GN=Col3a1 PE=1 SV=4	15	17.2	14.2	110.2	106.2	105.6	155.6	189.6	186.4
Q61477	Neuroblastoma suppressor of tumorigenicity 1 OS=Mus musculus OX=10090 GN=Nbl1 PE=1 SV=2	10.9	12.1	14.8	116.2	108.6	97.6	173	179.7	187

## Sheet: TO
Accession	Description	Abundances (Grouped): TO			Abundances (Grouped): TC			Abundances (Grouped): Un
		TO-1	TO-2	TO-3	TC-1	TC-2	TC-3	Un-1	Un-2	Un-3
P40224	Stromal cell-derived factor 1 OS=Mus musculus OX=10090 GN=Cxcl12 PE=2 SV=2	261.7	185.6	223.7	46	48.1	45.6	43.3	28.6	17.4
P21570	Angiogenin OS=Mus musculus OX=10090 GN=Ang PE=1 SV=1	255	182	177.7	51.9	58.4	58.1	47.9	37.8	31.1
P20918	Plasminogen OS=Mus musculus OX=10090 GN=Plg PE=1 SV=3	217.7	212.6	191.5	49.9	50.1	51.8	46.1	44.2	36.1
P27784	C-C motif chemokine 6 OS=Mus musculus OX=10090 GN=Ccl6 PE=1 SV=1	215.8	173	216.4	60.5	65.2	72.7	39.8	35.7	20.8
P05017	Insulin-like growth factor I OS=Mus musculus OX=10090 GN=Igf1 PE=1 SV=2	211.1	207.3	219.4	35.4	41	51.4	52.3	49.9	32.1
O08573	Galectin-9 OS=Mus musculus OX=10090 GN=Lgals9 PE=1 SV=1	201	195.6	197.8	52.8	61	61.8	51.1	44.6	34.4
O08712	Tumor necrosis factor receptor superfamily member 11B OS=Mus musculus OX=10090 GN=Tnfrsf11b PE=1 SV=1	186.5	175.3	182.4	68	68.2	60.5	53.2	53.8	52.1
P48298	Eotaxin OS=Mus musculus OX=10090 GN=Ccl11 PE=2 SV=1	183.6	145.5	146.5	79.6	112.7	89.5	41	54.6	46.9
P18531	Ig heavy chain V region 3-6 OS=Mus musculus OX=10090 GN=Ighv3-6 PE=1 SV=1	182.6	160.4	156.9	44.8	39.6	37.5	86.6	114.2	77.4
P01751	Ig heavy chain V region B1-8/186-2 OS=Mus musculus OX=10090 GN=Ighv1-72 PE=1 SV=1	181.7	137.8	138.4	92.2	101.4	106	47.9	57	37.4
Q61805	Lipopolysaccharide-binding protein OS=Mus musculus OX=10090 GN=Lbp PE=1 SV=2	177.3	172.3	176.6	59	61.1	64.7	66	64.5	58.5
P97299	Secreted frizzled-related protein 2 OS=Mus musculus OX=10090 GN=Sfrp2 PE=1 SV=2	176.9	147.3	154.2	86.1	97.8	104.4	50.8	44	38.5
P04186	Complement factor B OS=Mus musculus OX=10090 GN=Cfb PE=1 SV=2	175.8	139.3	158.8	68.1	69	67.5	72.2	80.9	68.4
Q922Q9	Chitinase domain-containing protein 1 OS=Mus musculus OX=10090 GN=Chid1 PE=1 SV=1	174.6	161.2	159.1	68.6	69.8	101.9	76.6	48	40.2
P15535	Beta-1,4-galactosyltransferase 1 OS=Mus musculus OX=10090 GN=B4galt1 PE=1 SV=1	172.1	151.3	179.4	65.3	66.2	58.5	73.7	74.6	58.8
P50228	C-X-C motif chemokine 5 OS=Mus musculus OX=10090 GN=Cxcl5 PE=1 SV=2	171.8	138.3	155.6	86	82.7	68.7	75.2	64.9	56.8
P51670	C-C motif chemokine 9 OS=Mus musculus OX=10090 GN=Ccl9 PE=1 SV=1	168.8	131.3	143.6	100.8	106	130.4	59.1	33.6	26.3
P84444	C-C motif chemokine 21a OS=Mus musculus OX=10090 GN=Ccl21a PE=1 SV=1	168	125.6	142.2	102.2	97	84.9	70.4	60.3	49.4
Q9R1E6	Ectonucleotide pyrophosphatase/phosphodiesterase family member 2 OS=Mus musculus OX=10090 GN=Enpp2 PE=1 SV=3	166.7	131.7	157.1	77	78.4	77.5	75.6	67.7	68.3
Q9QZ85	Interferon-inducible GTPase 1 OS=Mus musculus OX=10090 GN=Iigp1 PE=1 SV=2	166	146.9	159	70.2	75.1	82	77.2	66.4	57.2
P08071	Lactotransferrin OS=Mus musculus OX=10090 GN=Ltf PE=1 SV=4	161.3	153.2	168	74.6	74	89.7	63	61.7	54.4
Q9DD06	Retinoic acid receptor responder protein 2 OS=Mus musculus OX=10090 GN=Rarres2 PE=1 SV=1	157.9	128.6	148.3	87.3	85.2	90	66.5	72.3	63.9
Q61107	Guanylate-binding protein 4 OS=Mus musculus OX=10090 GN=Gbp4 PE=1 SV=1	155	104.5	147.9	76.1	73.3	106.4	88.8	64.1	83.8
Q8VCG4	Complement component C8 gamma chain OS=Mus musculus OX=10090 GN=C8g PE=1 SV=1	153.1	142.3	153.7	89.9	82.2	89.6	65	72.3	51.7
Q9Z126	Platelet factor 4 OS=Mus musculus OX=10090 GN=Pf4 PE=1 SV=1	151	125.4	140.6	107.6	94.2	90.4	75.6	62.3	52.8
Q9R118	Serine protease HTRA1 OS=Mus musculus OX=10090 GN=Htra1 PE=1 SV=2	150.8	149.1	152.8	72.1	72	74.1	78.6	79.1	71.5
O55038	C-X-C motif chemokine 13 OS=Mus musculus OX=10090 GN=Cxcl13 PE=1 SV=1	150.7	124.1	134.6	103.9	103.1	109.4	55.2	62.7	56.4
P01758	Ig heavy chain V region 108A OS=Mus musculus OX=10090 GN=Igh-VJ558 PE=4 SV=1	148.5	134.1	122.7	68.7	49.9	101.1	92.3	100	82.6
P09535	Insulin-like growth factor II OS=Mus musculus OX=10090 GN=Igf2 PE=1 SV=1	148	157.8	162.3	54	50.8	37	83.1	114.1	92.9
Q9R1B9	Slit homolog 2 protein OS=Mus musculus OX=10090 GN=Slit2 PE=2 SV=2	145.7	135	103.3	103.5	75.9	151.4	50.8	71.4	63.1
Q9ESB3	Histidine-rich glycoprotein OS=Mus musculus OX=10090 GN=Hrg PE=1 SV=2	144	172.7	110.2	65.5	62.7	60.7	104	86.7	93.6
P01027	Complement C3 OS=Mus musculus OX=10090 GN=C3 PE=1 SV=3	143.4	107.9	119.2	91.8	90.5	95.1	81.1	91.8	79.2
Q3UP87	Neutrophil elastase OS=Mus musculus OX=10090 GN=Elane PE=2 SV=1	142.8	135.4	138	83.6	99.8	90.1	77	68.5	64.8
P01872	Ig mu chain C region OS=Mus musculus OX=10090 GN=Ighm PE=1 SV=2	142.8	136.9	128.5	87.6	91.1	92.4	64.4	85.8	70.6
Q3TMQ6	Angiogenin-4 OS=Mus musculus OX=10090 GN=Ang4 PE=1 SV=1	140.7	129.1	152.5	62	57.4	55.9	115	95.7	91.8
P06909	Complement factor H OS=Mus musculus OX=10090 GN=Cfh PE=1 SV=2	140.6	126.6	130.8	75.1	79.3	78	85.1	100.6	84
P97430	Antileukoproteinase OS=Mus musculus OX=10090 GN=Slpi PE=1 SV=1	140.6	127.9	108.1	113.4	111.5	97.3	75.7	61.8	63.7
P97290	Plasma protease C1 inhibitor OS=Mus musculus OX=10090 GN=Serping1 PE=1 SV=3	137.2	127.3	131.1	75.7	69.4	72.4	111.7	82.7	92.5
P31725	Protein S100-A9 OS=Mus musculus OX=10090 GN=S100a9 PE=1 SV=3	136.5	112.7	127.2	92.9	85.1	99.5	83.5	88.5	74.1
Q9CYH2	Redox-regulatory protein FAM213A OS=Mus musculus OX=10090 GN=Fam213a PE=1 SV=2	135.8	121.9	138.1	101.3	104.5	133.3	62.1	55.4	47.7
P11247	Myeloperoxidase OS=Mus musculus OX=10090 GN=Mpo PE=1 SV=2	134.5	130.6	142.1	77.3	82.4	83.8	88.6	82.2	78.5
P47877	Insulin-like growth factor-binding protein 2 OS=Mus musculus OX=10090 GN=Igfbp2 PE=2 SV=2	134.4	133.2	131.1	71.4	70.5	68	104.8	96.7	89.9
O08538	Angiopoietin-1 OS=Mus musculus OX=10090 GN=Angpt1 PE=1 SV=2	134.3	150.7	152.4	85.1	87.5	87.3	66.6	70.5	65.7
Q80ZU7	BPI fold-containing family B member 3 OS=Mus musculus OX=10090 GN=Bpifb3 PE=2 SV=2	133.7	116.9	131.8	85.5	75.9	93.6	102.7	84	75.9
Q8BH35	Complement component C8 beta chain OS=Mus musculus OX=10090 GN=C8b PE=1 SV=1	132.5	118.3	130.2	100.9	105.3	100.4	63	82.9	66.6
Q6R0H7	Guanine nucleotide-binding protein G(s) subunit alpha isoforms XLas OS=Mus musculus OX=10090 GN=Gnas PE=1 SV=1	131.8	122.9	136.4	93.8	92.5	98.3	82.8	74.4	66.9
P10107	Annexin A1 OS=Mus musculus OX=10090 GN=Anxa1 PE=1 SV=2	130.8	119.3	130.8	72.3	71.5	90.9	99.7	93.4	91.3
P01942	Hemoglobin subunit alpha OS=Mus musculus OX=10090 GN=Hba PE=1 SV=2	130.3	126.2	136.9	90.5	93.8	83.3	98.5	71.1	69.4
Q9CX00	IST1 homolog OS=Mus musculus OX=10090 GN=Ist1 PE=1 SV=1	130.1	132.8	137.6	113.7	108.5	109.7	52.4	61.5	53.6
Q62151	Advanced glycosylation end product-specific receptor OS=Mus musculus OX=10090 GN=Ager PE=1 SV=2	129.9	129.8	134.5	70.6	70.1	61.1	97.6	108.4	98.2
P31230	Aminoacyl tRNA synthase complex-interacting multifunctional protein 1 OS=Mus musculus OX=10090 GN=Aimp1 PE=1 SV=2	129.6	139.2	124.5	76.9	73.1	72.4	95.9	95.4	92.9
P06327	Ig heavy chain V region VH558 A1/A4 OS=Mus musculus OX=10090 GN=Gm5629 PE=2 SV=1	128.9	140.8	112.5	85.6	70	98.6	72.5	99.1	92
P01869	Ig gamma-1 chain C region, membrane-bound form OS=Mus musculus OX=10090 GN=Ighg1 PE=1 SV=2	128.7	123.1	120.2	108.8	95.9	112.1	59.8	92.7	58.7
P13020	Gelsolin OS=Mus musculus OX=10090 GN=Gsn PE=1 SV=3	128.3	111.2	124.8	90.2	91.1	93.8	87.2	91.9	81.5
Q6PHN9	Ras-related protein Rab-35 OS=Mus musculus OX=10090 GN=Rab35 PE=1 SV=1	125.3	115.7	125.7	95.1	101.2	105.8	80.8	76.8	73.8
P04202	Transforming growth factor beta-1 OS=Mus musculus OX=10090 GN=Tgfb1 PE=1 SV=1	125	121.4	126.6	97	95.1	90.4	86.6	82.8	75.3
Q9EQH2	Endoplasmic reticulum aminopeptidase 1 OS=Mus musculus OX=10090 GN=Erap1 PE=1 SV=2	124.5	125.1	115.2	93.2	97.1	99.3	80.3	82.5	82.8
P56213	FAD-linked sulfhydryl oxidase ALR OS=Mus musculus OX=10090 GN=Gfer PE=1 SV=2	124.3	116.2	121.9	72.2	77.5	72.1	111.6	104.1	100
Q8VCS0	N-acetylmuramoyl-L-alanine amidase OS=Mus musculus OX=10090 GN=Pglyrp2 PE=1 SV=1	122.5	116.7	131.2	90.8	89.6	85.9	91.6	86	85.7
P51437	Cathelicidin antimicrobial peptide OS=Mus musculus OX=10090 GN=Camp PE=1 SV=2	122.4	119.4	127.4	82.5	79.3	78.1	105.4	97.8	87.6
Q62507	Cochlin OS=Mus musculus OX=10090 GN=Coch PE=1 SV=2	122	120.8	128.6	74.1	70.9	66	123.5	97.8	96.4
P14106	Complement C1q subcomponent subunit B OS=Mus musculus OX=10090 GN=C1qb PE=1 SV=2	121.7	111.8	107	77.9	77.7	86.3	106.2	109.3	102.1
P35441	Thrombospondin-1 OS=Mus musculus OX=10090 GN=Thbs1 PE=1 SV=1	121.5	122.4	121.9	83.3	82.2	77.5	105.5	93.7	92.1
P01867	Ig gamma-2B chain C region OS=Mus musculus OX=10090 GN=Igh-3 PE=1 SV=3	121	115.7	114.7	79	78	78.5	98.9	118	96.2
Q9D8T2	Gasdermin-D OS=Mus musculus OX=10090 GN=Gsdmdc1 PE=1 SV=1	120.4	113.1	123.8	104.4	100.7	106.4	77.2	77.9	76.2
Q61699	Heat shock protein 105 kDa OS=Mus musculus OX=10090 GN=Hsph1 PE=1 SV=2	120	111	122.6	105.8	107	119.6	68.6	73.2	72.4
P26928	Hepatocyte growth factor-like protein OS=Mus musculus OX=10090 GN=Mst1 PE=2 SV=2	119.3	125.3	125.6	92.5	86.4	84.6	91.2	88.5	86.6
Q8K182	Complement component C8 alpha chain OS=Mus musculus OX=10090 GN=C8a PE=1 SV=1	118.5	111.5	118.5	111.3	109	104.5	71.3	89.6	65.9
O35566	CD151 antigen OS=Mus musculus OX=10090 GN=Cd151 PE=1 SV=2	118.2	105.3	112.7	98.1	109.4	103.6	78.9	86.1	87.7
P00920	Carbonic anhydrase 2 OS=Mus musculus OX=10090 GN=Ca2 PE=1 SV=4	117	108.1	112.4	76.5	86.9	84.6	108.9	102.1	103.6
Q9JM99	Proteoglycan 4 OS=Mus musculus OX=10090 GN=Prg4 PE=1 SV=2	116.8	134.4	119.8	67.7	70.8	60.2	82.6	128.5	119.3
Q61508	Extracellular matrix protein 1 OS=Mus musculus OX=10090 GN=Ecm1 PE=1 SV=2	115.4	123.2	133.7	97.4	94.1	89.3	75.9	92.4	78.6
P22777	Plasminogen activator inhibitor 1 OS=Mus musculus OX=10090 GN=Serpine1 PE=1 SV=1	115.4	123.1	118.9	98.6	100.6	91.4	73.3	94.5	84.2
P28843	Dipeptidyl peptidase 4 OS=Mus musculus OX=10090 GN=Dpp4 PE=1 SV=3	114.9	109.2	114.4	99.4	108.2	89.5	77.6	94.8	92.1
P98086	Complement C1q subcomponent subunit A OS=Mus musculus OX=10090 GN=C1qa PE=1 SV=2	114	107.6	98.8	94.6	92.6	87.3	106.1	102.5	96.5
Q00623	Apolipoprotein A-I OS=Mus musculus OX=10090 GN=Apoa1 PE=1 SV=2	113.6	126.7	108.9	89.4	90.5	85.3	91.3	94.7	99.7
P35762	CD81 antigen OS=Mus musculus OX=10090 GN=Cd81 PE=1 SV=2	113.3	99.5	113.3	93.4	78.1	84.2	100.4	107.2	110.7
Q9JJ00	Phospholipid scramblase 1 OS=Mus musculus OX=10090 GN=Plscr1 PE=1 SV=1	113.1	117.2	110.9	93.7	105.3	90.7	86.3	89.1	93.6
P05555	Integrin alpha-M OS=Mus musculus OX=10090 GN=Itgam PE=1 SV=2	112.6	104.1	106.4	106.7	101.2	101	91.3	90.6	86
Q62351	Transferrin receptor protein 1 OS=Mus musculus OX=10090 GN=Tfrc PE=1 SV=1	111.1	104	114.9	111.7	111.8	105.2	86.8	79	75.4
Q08481	Platelet endothelial cell adhesion molecule OS=Mus musculus OX=10090 GN=Pecam1 PE=1 SV=1	110.8	102.4	107.3	87.3	94.4	87.9	101.3	103.2	105.6
Q9QUM0	Integrin alpha-IIb OS=Mus musculus OX=10090 GN=Itga2b PE=1 SV=2	110	113.8	111.7	99.6	114.6	108.7	78.7	85.4	77.6
P27773	Protein disulfide-isomerase A3 OS=Mus musculus OX=10090 GN=Pdia3 PE=1 SV=2	109.7	106.4	110.2	80.9	79.7	100.8	113.3	101.2	97.8
Q04998	Inhibin beta A chain OS=Mus musculus OX=10090 GN=Inhba PE=1 SV=1	106.9	110.2	113.4	91.1	90.5	87.4	100.1	98.9	101.6

## Sheet: TC
Accession	Description	Abundances (Grouped): TO			Abundances (Grouped): TC			Abundances (Grouped): Un
		TO-1	TO-2	TO-3	TC-1	TC-2	TC-3	Un-1	Un-2	Un-3
P49282	Natural resistance-associated macrophage protein 2 OS=Mus musculus OX=10090 GN=Slc11a2 PE=1 SV=2	95.8	93	87.7	124.9	118.3	97.4	90.1	97.1	95.7
Q61739	Integrin alpha-6 OS=Mus musculus OX=10090 GN=Itga6 PE=1 SV=3	92.8	89.1	92	119.6	119.4	144.6	74	87	81.6
P09470	Angiotensin-converting enzyme OS=Mus musculus OX=10090 GN=Ace PE=1 SV=3	90.9	95.4	98.1	113.3	107.5	125.3	84.9	99	85.6
P08228	Superoxide dismutase [Cu-Zn] OS=Mus musculus OX=10090 GN=Sod1 PE=1 SV=2	90.8	86.2	85.7	109.8	116.4	101.6	103.6	105.8	100
P06728	Apolipoprotein A-IV OS=Mus musculus OX=10090 GN=Apoa4 PE=1 SV=3	89.8	90.6	91.8	107.8	109.2	98.5	104.1	98.5	109.7
P13597	Intercellular adhesion molecule 1 OS=Mus musculus OX=10090 GN=Icam1 PE=1 SV=1	89	81.5	81.9	105.4	138	110.3	91.3	94.5	108
P23492	Purine nucleoside phosphorylase OS=Mus musculus OX=10090 GN=Pnp PE=1 SV=2	87	84.5	92	124.7	125	129.7	76.9	95.7	84.4
P70452	Syntaxin-4 OS=Mus musculus OX=10090 GN=Stx4 PE=1 SV=1	86.2	87.4	79.1	120.6	115.6	139.4	95.7	93.9	82.1
Q64299	Protein NOV homolog OS=Mus musculus OX=10090 GN=Nov PE=1 SV=1	85.6	76.2	82.6	126	139.6	148.7	93.6	73.6	74.1
P63017	Heat shock cognate 71 kDa protein OS=Mus musculus OX=10090 GN=Hspa8 PE=1 SV=1	82	81.8	88.9	114.4	108.4	107.7	115.6	100.1	101.1
Q9Z1R2	Large proline-rich protein BAG6 OS=Mus musculus OX=10090 GN=Bag6 PE=1 SV=1	81.1	84.8	83.2	122.9	118.3	119.6	100	96	94.2
P31809	Carcinoembryonic antigen-related cell adhesion molecule 1 OS=Mus musculus OX=10090 GN=Ceacam1 PE=1 SV=1	79.8	78.7	83.5	131.4	137.5	129.5	78.3	89.4	91.9
P63038	60 kDa heat shock protein, mitochondrial OS=Mus musculus OX=10090 GN=Hspd1 PE=1 SV=1	78.3	84.6	92.6	126.6	119.5	115.7	95.8	94.9	92.1
Q811D0	Disks large homolog 1 OS=Mus musculus OX=10090 GN=Dlg1 PE=1 SV=1	78.1	87.4	86.2	119.5	124.1	123.4	91.2	99.2	90.9
P63158	High mobility group protein B1 OS=Mus musculus OX=10090 GN=Hmgb1 PE=1 SV=2	77.2	76.6	68.4	109.6	158.1	168.8	75	82.7	83.6
Q30KP5	Beta-defensin 18 OS=Mus musculus OX=10090 GN=Defb18 PE=3 SV=1	75.8	82.2	66.1	146.9	94.9	158.9	73.2	95.5	106.6
O70570	Polymeric immunoglobulin receptor OS=Mus musculus OX=10090 GN=Pigr PE=1 SV=1	75.7	75.2	71.9	118.3	121.6	115.3	80.3	121.3	120.5
P20722	Bone morphogenetic protein 6 OS=Mus musculus OX=10090 GN=Bmp6 PE=1 SV=2	75.2	74.3	70.7	109	104	141.8	119.9	99.4	105.7
P12246	Serum amyloid P-component OS=Mus musculus OX=10090 GN=Apcs PE=1 SV=2	69.7	68	72.9	126.6	107.9	117.2	128.8	105.9	102.8
Q5MJS3	Extracellular serine/threonine protein kinase FAM20C OS=Mus musculus OX=10090 GN=Fam20c PE=1 SV=1	69	70.5	69	124	108	129.2	117.5	104.9	107.8
Q8K0E8	Fibrinogen beta chain OS=Mus musculus OX=10090 GN=Fgb PE=1 SV=1	66.5	86	78.7	128.7	120.1	118.9	80.3	126.8	94.1
Q99JR5	Tubulointerstitial nephritis antigen-like OS=Mus musculus OX=10090 GN=Tinagl1 PE=1 SV=1	65.4	62.3	68.5	125.5	123.5	110.6	101.2	122.8	120.1
P70375	Coagulation factor VII OS=Mus musculus OX=10090 GN=F7 PE=1 SV=1	63.7	59.8	66.2	120.8	183.8	239.3	61.3	52.7	52.4
P41317	Mannose-binding protein C OS=Mus musculus OX=10090 GN=Mbl2 PE=1 SV=2	62.6	63.1	67.7	132	124.7	112.6	106	115.5	115.8
P97361	BPI fold-containing family A member 1 OS=Mus musculus OX=10090 GN=Bpifa1 PE=1 SV=3	62.1	52.1	63.6	144.1	123.8	154.1	117.3	91.1	91.7
P01642	Ig kappa chain V-V region L7 (Fragment) OS=Mus musculus OX=10090 GN=Gm10881 PE=1 SV=1	61	57.2	59.1	136.1	138.3	127.4	91	113.7	116.4
O70165	Ficolin-1 OS=Mus musculus OX=10090 GN=Fcn1 PE=1 SV=1	60.5	61.9	59.2	125.2	129.1	111.5	100.8	129.4	122.5
P12023	Amyloid-beta A4 protein OS=Mus musculus OX=10090 GN=App PE=1 SV=3	59.9	62.7	66.7	128.5	124.9	133.2	95.4	116.9	111.7
Q9Z0F8	Disintegrin and metalloproteinase domain-containing protein 17 OS=Mus musculus OX=10090 GN=Adam17 PE=1 SV=3	57	62.1	59.3	134.3	117.6	115.9	115.5	112.9	125.3
P04104	Keratin, type II cytoskeletal 1 OS=Mus musculus OX=10090 GN=Krt1 PE=1 SV=4	51.6	75	71.9	132.9	143.6	235.1	65.7	54.9	69.1
Q8VCM7	Fibrinogen gamma chain OS=Mus musculus OX=10090 GN=Fgg PE=1 SV=1	47.6	61.4	58.9	136.5	124.4	126.2	101.9	124.7	118.2
E9PV24	Fibrinogen alpha chain OS=Mus musculus OX=10090 GN=Fga PE=1 SV=1	45.8	59.4	48.3	155.5	146.4	139.1	88.9	113.4	103.3
P09813	Apolipoprotein A-II OS=Mus musculus OX=10090 GN=Apoa2 PE=1 SV=2	30.8	29.3	32.3	139.4	149.2	116.2	126.2	137.3	139.3

## Sheet: UN
Accession	Description	Abundances (Grouped): TO			Abundances (Grouped): TC			Abundances (Grouped): Un
		TO-1	TO-2	TO-3	TC-1	TC-2	TC-3	Un-1	Un-2	Un-3
Q45VN2	Alpha-defensin 20 OS=Mus musculus OX=10090 GN=Defa20 PE=3 SV=2	134	121.9	118.1	48	49	44.9	122.8	134.8	126.6
P01630	Ig kappa chain V-II region 7S34.1 OS=Mus musculus OX=10090 PE=1 SV=1	115	104.8	87	75.8	67.8	76.2	122.9	123.7	126.7
O70370	Cathepsin S OS=Mus musculus OX=10090 GN=Ctss PE=1 SV=2	103.3	97.4	100.8	92	90.3	82.7	108	117.5	108
P06684	Complement C5 OS=Mus musculus OX=10090 GN=C5 PE=1 SV=2	102	87.2	98.6	92	89.4	91.3	106.1	112.6	120.8
Q9Z121	C-C motif chemokine 8 OS=Mus musculus OX=10090 GN=Ccl8 PE=3 SV=1	99.8	97.7	98.8	74.7	66.6	61.6	167.7	127.1	106
P61021	Ras-related protein Rab-5B OS=Mus musculus OX=10090 GN=Rab5b PE=1 SV=1	96.3	87.4	92.1	93.1	99.9	101.4	121.1	107	101.7
P01029	Complement C4-B OS=Mus musculus OX=10090 GN=C4b PE=1 SV=3	90.9	82.6	84.4	105.6	100.1	104.3	108.7	116	107.4
P97953	Vascular endothelial growth factor C OS=Mus musculus OX=10090 GN=Vegfc PE=1 SV=1	89.8	87	91.8	94.8	91.3	89.6	113.8	125.3	116.6
P16110	Galectin-3 OS=Mus musculus OX=10090 GN=Lgals3 PE=1 SV=3	88.8	88.9	86.1	89	79.1	81.9	145.5	128.3	112.4
O54824	Pro-interleukin-16 OS=Mus musculus OX=10090 GN=Il16 PE=1 SV=3	87.8	85.6	87.4	102.9	99.5	96	108.4	118	114.5
Q64339	Ubiquitin-like protein ISG15 OS=Mus musculus OX=10090 GN=Isg15 PE=1 SV=4	84.7	81.5	89.6	80.3	74.5	72.9	178	122.4	116.1
P01844	Ig lambda-2 chain C region OS=Mus musculus OX=10090 GN=Iglc2 PE=1 SV=1	84.1	81.2	81.5	104.9	102.4	91.3	110	120.6	124
P32261	Antithrombin-III OS=Mus musculus OX=10090 GN=Serpinc1 PE=1 SV=1	83.3	84.4	83.1	95.2	91.1	93.5	134.4	111.1	124.1
P41245	Matrix metalloproteinase-9 OS=Mus musculus OX=10090 GN=Mmp9 PE=1 SV=2	83	83	84.2	106	101.8	99	113.4	115.2	114.3
P01837	Immunoglobulin kappa constant OS=Mus musculus OX=10090 GN=Igkc PE=1 SV=2	82.9	82.3	78.8	92.5	91.6	86.5	117.9	133.6	133.8
Q8CG14	Complement C1s-A subcomponent OS=Mus musculus OX=10090 GN=C1sa PE=2 SV=2	82.8	78.8	86	108.9	106.2	93.3	124	104.2	115.7
P34884	Macrophage migration inhibitory factor OS=Mus musculus OX=10090 GN=Mif PE=1 SV=2	81.7	86.1	90.2	64.9	56.3	52.6	208.5	133.3	126.3
P03953	Complement factor D OS=Mus musculus OX=10090 GN=Cfd PE=1 SV=1	81.5	70.9	81.1	109.4	103.9	94.4	118.5	114.1	126.1
Q9Z1T2	Thrombospondin-4 OS=Mus musculus OX=10090 GN=Thbs4 PE=1 SV=1	79.7	79.4	86.7	110	103.8	97.8	105.2	121	116.5
P14847	C-reactive protein OS=Mus musculus OX=10090 GN=Crp PE=1 SV=2	79.6	75.2	77.5	93.9	115.9	98.9	114	124.8	120.2
P10148	C-C motif chemokine 2 OS=Mus musculus OX=10090 GN=Ccl2 PE=1 SV=1	79.1	72.6	76.3	78.6	99.3	117.7	143.5	114	118.9
O88188	Lymphocyte antigen 86 OS=Mus musculus OX=10090 GN=Ly86 PE=1 SV=1	79	75.7	90.8	68.4	106.6	78.4	136.3	137.9	126.9
P09528	Ferritin heavy chain OS=Mus musculus OX=10090 GN=Fth1 PE=1 SV=2	77.5	74.1	75.2	98.6	93.9	84.2	100.6	145.8	150
O08689	Growth/differentiation factor 8 OS=Mus musculus OX=10090 GN=Mstn PE=1 SV=1	76.2	72.1	93.5	99.5	101.3	111.3	127.3	106.8	112
Q03404	Trefoil factor 2 OS=Mus musculus OX=10090 GN=Tff2 PE=1 SV=2	75.2	62.4	66.8	93.4	65.1	36.1	144.5	185.3	171.1
O35598	Disintegrin and metalloproteinase domain-containing protein 10 OS=Mus musculus OX=10090 GN=Adam10 PE=1 SV=2	74.5	79.4	75.6	104.8	112	114.4	111.2	111.8	116.3
Q64314	Hematopoietic progenitor cell antigen CD34 OS=Mus musculus OX=10090 GN=Cd34 PE=1 SV=1	73.1	71.1	72.8	106	116.9	109.1	104.6	124.2	122.3
P51910	Apolipoprotein D OS=Mus musculus OX=10090 GN=Apod PE=1 SV=1	72.7	71	69.4	101.3	95.2	91.6	123.5	127.5	147.7
Q769J6	A disintegrin and metalloproteinase with thrombospondin motifs 13 OS=Mus musculus OX=10090 GN=Adamts13 PE=1 SV=1	72.4	77.5	79.8	115.5	104.8	107.9	120.8	110	111.2
Q9WVL7	C-X-C motif chemokine 15 OS=Mus musculus OX=10090 GN=Cxcl15 PE=1 SV=1	72.1	70.8	66.3	111.3	110.1	107.2	128.5	124.3	109.4
P98064	Mannan-binding lectin serine protease 1 OS=Mus musculus OX=10090 GN=Masp1 PE=1 SV=2	71.5	70.3	72.1	111.8	112.2	99.7	110.7	122.1	129.7
O35658	Complement component 1 Q subcomponent-binding protein, mitochondrial OS=Mus musculus OX=10090 GN=C1qbp PE=1 SV=1	69.9	80	84.3	97.8	116	100.9	104.7	120	126.4
Q8CG16	Complement C1r-A subcomponent OS=Mus musculus OX=10090 GN=C1ra PE=1 SV=1	69.8	63	69.8	114.7	105.3	101.8	123.8	124.2	127.6
P39039	Mannose-binding protein A OS=Mus musculus OX=10090 GN=Mbl1 PE=1 SV=1	69.8	64.4	69.3	91.7	84.5	77.1	144	148.3	151
Q61559	IgG receptor FcRn large subunit p51 OS=Mus musculus OX=10090 GN=Fcgrt PE=1 SV=1	69.4	75.6	72.3	100.3	115.9	88.9	115.4	129.6	132.6
Q61129	Complement factor I OS=Mus musculus OX=10090 GN=Cfi PE=1 SV=3	69.2	62.1	66.9	94	94.2	86.3	137.8	134.4	155.3
P29533	Vascular cell adhesion protein 1 OS=Mus musculus OX=10090 GN=Vcam1 PE=1 SV=1	69	67.8	72.2	102	102.5	89.3	119.6	132.6	145
P47212	Galanin peptides OS=Mus musculus OX=10090 GN=Gal PE=2 SV=1	68.9	79.3	75.1	112.7	106.4	96.9	114	137.8	108.9
P01633	Ig kappa chain V19-17 OS=Mus musculus OX=10090 GN=Igk-V19-17 PE=1 SV=1	68.4	70.2	63.8	117.9	105.4	102.4	115.2	130	126.7
P10810	Monocyte differentiation antigen CD14 OS=Mus musculus OX=10090 GN=Cd14 PE=1 SV=1	66.8	60.9	69.5	126.6	108.1	96	123.8	125.4	122.9
Q64726	Zinc-alpha-2-glycoprotein OS=Mus musculus OX=10090 GN=Azgp1 PE=1 SV=2	66.7	61.6	70.4	124.5	111.5	112.9	129.3	112.4	110.7
Q91WP0	Mannan-binding lectin serine protease 2 OS=Mus musculus OX=10090 GN=Masp2 PE=1 SV=1	66.5	63.5	69	112.6	108.4	117.3	121.5	116.4	124.9
Q60994	Adiponectin OS=Mus musculus OX=10090 GN=Adipoq PE=1 SV=2	64.9	60.9	66.5	112.2	98.8	106.4	130	126	134.4
P21180	Complement C2 OS=Mus musculus OX=10090 GN=C2 PE=1 SV=2	64.4	62.7	66.1	106.2	96.1	89.4	148	134.3	132.8
O88393	Transforming growth factor beta receptor type 3 OS=Mus musculus OX=10090 GN=Tgfbr3 PE=1 SV=1	64.2	63	67.9	110.3	110	119.2	141.6	109.6	114.1
Q60963	Platelet-activating factor acetylhydrolase OS=Mus musculus OX=10090 GN=Pla2g7 PE=2 SV=2	63.9	61.5	62.1	98.3	89.7	86.2	181.6	110.9	145.7
Q61114	BPI fold-containing family B member 1 OS=Mus musculus OX=10090 GN=Bpifb1 PE=2 SV=4	63.8	63.9	61.1	117.5	105.2	120.8	148.2	107.3	112.2
O09049	Regenerating islet-derived protein 3-gamma OS=Mus musculus OX=10090 GN=Reg3g PE=1 SV=1	63.6	52	58.9	66.5	59.6	73.9	205.8	173.4	146.5
P31240	Platelet-derived growth factor subunit B OS=Mus musculus OX=10090 GN=Pdgfb PE=2 SV=1	62.2	56.6	57.3	85.1	91	92.3	144.5	160.2	150.8
P04945	Ig kappa chain V-VI region NQ2-6.1 OS=Mus musculus OX=10090 PE=2 SV=1	61.8	61.4	63.1	92.4	96.9	112.2	117.1	140.4	154.7
P11680	Properdin OS=Mus musculus OX=10090 GN=Cfp PE=2 SV=2	61.5	57.1	61.1	99.4	114	125.4	100.7	152.2	128.5
Q8K426	Resistin-like gamma OS=Mus musculus OX=10090 GN=Retnlg PE=1 SV=1	61.3	51.8	47.5	54.1	57.3	37.8	158.8	200.9	230.4
P01898	H-2 class I histocompatibility antigen, Q10 alpha chain OS=Mus musculus OX=10090 GN=H2-Q10 PE=1 SV=3	59.8	53.9	62.1	110.4	97.7	95.8	135.2	140.2	145.1
P97946	Vascular endothelial growth factor D OS=Mus musculus OX=10090 GN=Vegfd PE=2 SV=1	59.3	67.6	75.1	98	113.7	101.2	127	126.9	131.3
P01901	H-2 class I histocompatibility antigen, K-B alpha chain OS=Mus musculus OX=10090 GN=H2-K1 PE=1 SV=1	58.8	60.5	63.2	115.8	117.2	106	113.8	128.6	136.1
P11672	Neutrophil gelatinase-associated lipocalin OS=Mus musculus OX=10090 GN=Lcn2 PE=1 SV=1	58.5	60.6	59.8	80.5	74.2	83.8	221.3	127.8	133.4
O35516	Neurogenic locus notch homolog protein 2 OS=Mus musculus OX=10090 GN=Notch2 PE=1 SV=1	58.4	63.1	62.2	121.9	119.7	108.7	112.2	134.7	119
P01887	Beta-2-microglobulin OS=Mus musculus OX=10090 GN=B2m PE=1 SV=2	58	51.6	49.5	63.9	66.9	65.6	276.4	143.6	124.5
O88839	Disintegrin and metalloproteinase domain-containing protein 15 OS=Mus musculus OX=10090 GN=Adam15 PE=1 SV=2	57.6	58.2	65.4	108.6	113.7	101.9	112.2	142.8	139.6
Q8CFG8	Complement C1s-B subcomponent OS=Mus musculus OX=10090 GN=C1sb PE=2 SV=1	56.9	67.1	53.9	108.3	95	95	136	124.7	163.1
P41160	Leptin OS=Mus musculus OX=10090 GN=Lep PE=1 SV=1	55.1	41.8	64.7	127.2	65.7	81.1	134.4	169.3	160.8
Q00690	E-selectin OS=Mus musculus OX=10090 GN=Sele PE=2 SV=1	52.2	53.3	56.1	99.5	101.9	89.5	139.2	142.4	166
Q01102	P-selectin OS=Mus musculus OX=10090 GN=Selp PE=1 SV=1	52.1	51.7	55	106.3	104.5	100	118.5	150.5	161.5
Q9EPB4	Apoptosis-associated speck-like protein containing a CARD OS=Mus musculus OX=10090 GN=Pycard PE=1 SV=1	51.8	51.7	56.3	102.5	94.4	86.8	158.8	150.7	147
Q91X72	Hemopexin OS=Mus musculus OX=10090 GN=Hpx PE=1 SV=2	50.2	47.2	51.8	94.9	89	94.3	155.5	157.6	159.6
Q61646	Haptoglobin OS=Mus musculus OX=10090 GN=Hp PE=1 SV=1	49.1	43.6	48	117.3	101.8	114.2	115.7	147.8	162.4
Q9Z0M9	Interleukin-18-binding protein OS=Mus musculus OX=10090 GN=Il18bp PE=1 SV=2	49	39.3	50.8	114.9	115	111.9	127.9	135.6	155.4
Q61730	Interleukin-1 receptor accessory protein OS=Mus musculus OX=10090 GN=Il1rap PE=1 SV=1	47.9	47.4	51.1	94.8	96.7	78.5	131.7	160	191.8
P08607	C4b-binding protein OS=Mus musculus OX=10090 GN=C4bpa PE=1 SV=3	45.7	43.8	47.1	96.3	87.6	77.9	148.4	169.5	183.8
P48299	Endothelin-3 OS=Mus musculus OX=10090 GN=Edn3 PE=2 SV=1	44.6	45.5	42.4	109.2	109.9	118.5	146	143.3	140.6
Q03517	Secretogranin-2 OS=Mus musculus OX=10090 GN=Scg2 PE=1 SV=1	44.5	47.7	48.9	128	134.9	114.9	109.7	132.6	138.8
Q06890	Clusterin OS=Mus musculus OX=10090 GN=Clu PE=1 SV=1	41.4	43	44.7	120.5	123.9	105.5	122.5	139	159.5
O35608	Angiopoietin-2 OS=Mus musculus OX=10090 GN=Angpt2 PE=2 SV=2	40.7	40.2	43.5	117.1	119.1	100.3	138.7	144.2	156.2
P07141	Macrophage colony-stimulating factor 1 OS=Mus musculus OX=10090 GN=Csf1 PE=1 SV=2	39	47.6	45.1	107.4	105.1	96.2	133.5	157.9	168.2
Q99NH8	Triggering receptor expressed on myeloid cells 2 OS=Mus musculus OX=10090 GN=Trem2 PE=1 SV=1	38.9	33.6	40.2	92.1	85.2	87.6	138.8	186.5	197.1
O55042	Alpha-synuclein OS=Mus musculus OX=10090 GN=Snca PE=1 SV=2	38.8	37	40.9	110.7	113.1	90.9	121.5	175.7	171.5
P48356	Leptin receptor OS=Mus musculus OX=10090 GN=Lepr PE=1 SV=1	38.6	37.4	50.9	103	95.1	163.4	138.8	133.1	139.7
Q9EQ21	Hepcidin OS=Mus musculus OX=10090 GN=Hamp PE=2 SV=1	38.2	39.8	39.1	90.1	92.8	65.4	173.5	180.8	180.4
Q8R3N6	THO complex subunit 1 OS=Mus musculus OX=10090 GN=Thoc1 PE=1 SV=1	38.1	44	43.1	115.5	127.7	117.2	113.6	153.7	147.1
Q91X17	Uromodulin OS=Mus musculus OX=10090 GN=Umod PE=1 SV=1	37.1	41	42.4	129.3	130.8	124.4	125	127.3	142.7
P16045	Galectin-1 OS=Mus musculus OX=10090 GN=Lgals1 PE=1 SV=3	36.3	35.8	36.3	113.6	103.8	88.3	127.3	175	183.6
O35664	Interferon alpha/beta receptor 2 OS=Mus musculus OX=10090 GN=Ifnar2 PE=1 SV=2	36.2	38.4	44	108.5	102.5	80.8	150.7	160.2	178.7
Q30KN8	Beta-defensin 25 OS=Mus musculus OX=10090 GN=Defb25 PE=3 SV=1	34.8	28.1	25.5	75.8	119.6	90.2	205.1	167.4	153.5
P10923	Osteopontin OS=Mus musculus OX=10090 GN=Spp1 PE=1 SV=1	33.5	35.8	39.9	107.6	102.9	83.2	153.6	166.1	177.4
Q00724	Retinol-binding protein 4 OS=Mus musculus OX=10090 GN=Rbp4 PE=1 SV=2	28.1	31	31	80.2	78.1	72.1	227.6	172.3	179.7
Q01705	Neurogenic locus notch homolog protein 1 OS=Mus musculus OX=10090 GN=Notch1 PE=1 SV=3	26.6	25.2	28.3	129.7	134.4	98.1	125.9	161.4	170.4
Q60805	Tyrosine-protein kinase Mer OS=Mus musculus OX=10090 GN=Mertk PE=1 SV=1	26.2	26.3	27.5	105.6	96.2	87.5	148.3	188.2	194.1
P26339	Chromogranin-A OS=Mus musculus OX=10090 GN=Chga PE=1 SV=1	25.8	27.2	29.5	124.2	128.7	107.3	128.2	165.4	163.6
Q06318	Uteroglobin OS=Mus musculus OX=10090 GN=Scgb1a1 PE=1 SV=1	23.9	25.2	29.4	79.6	73.2	66.6	183.3	206.7	212
P08121	Collagen alpha-1(III) chain OS=Mus musculus OX=10090 GN=Col3a1 PE=1 SV=4	15	17.2	14.2	110.2	106.2	105.6	155.6	189.6	186.4
Q61477	Neuroblastoma suppressor of tumorigenicity 1 OS=Mus musculus OX=10090 GN=Nbl1 PE=1 SV=2	10.9	12.1	14.8	116.2	108.6	97.6	173	179.7	187
